# Supplementary material for: The Proteome and Citrullinome of Hippoglossus hippoglossus Extracellular Vesicles—Novel Insights into Roles of the Serum Secretome in Immune, Gene Regulatory and Metabolic Pathways
Source: Int J Mol Sci. 2021 Jan 16;22(2):875. doi: 10.3390/ijms22020875 (PMC7830382; doi:10.3390/ijms22020875)
Supplement: Supplementary file 1 [file ijms-22-00875-s001.zip]

Archive with 2 entries (2 files):
- Supp Table S1 Halibut EVs_Lange2020.xlsx
- Supp Table S2 Halibut EVs_Lange2020.xlsx
