# Supplementary material for: The Proteome and Citrullinome of Hippoglossus hippoglossus Extracellular Vesicles—Novel Insights into Roles of the Serum Secretome in Immune, Gene Regulatory and Metabolic Pathways
Source: Int J Mol Sci. 2021 Jan 16;22(2):875. doi: 10.3390/ijms22020875 (PMC7830382; doi:10.3390/ijms22020875)
Supplement: Supplementary file 1 [file ijms-22-00875-s001.zip › Supp Table S2 Halibut EVs_Lange2020.xlsx]

## Sheet: P775_Sigrun_Lange_H_EV
Supplementary Table S2. Total proteins in serum-EVs of halibut (Hippoglossus hippoglossus L), as identified by LC-MS/MS analysis
Peak list format	Mascot generic
Search type	MIS
Mascot version	2.7.0
Database	1::cRAP 2::CCP_Teleostei
Fasta file	1::cRAP_20190401.fasta 2::CCP_Teleostei_20201009.fasta
Total sequences	4085764
Total residues	2121071507
Sequences after taxonomy filter	4085764
Number of queries	8698
Decoy	--------------------------------------------------------
Number of matches above identity threshold in search of real database	892
Number of matches above identity threshold in search of decoy database	0
Number of matches above homology threshold in search of real database	1349
Number of matches above homology threshold in search of decoy database	0
Fixed modifications	--------------------------------------------------------
Identifier	Name	Delta	Neutral loss
1	Carbamidomethyl (C)	57.0215
Variable modifications	--------------------------------------------------------
Identifier	Name	Delta	Neutral loss(es)
1	Deamidated (NQ)	0.984016
2	Deamidated (R)	0.984016	0	43.0058
3	Oxidation (M)	15.9949	0	63.9983
Search Parameters	--------------------------------------------------------
Taxonomy filter	All entries
Enzyme	Trypsin
Maximum Missed Cleavages	2
Fixed modifications	Carbamidomethyl (C)
Variable modifications	Deamidated (NQ),Deamidated (R),Oxidation (M)
Peptide Mass Tolerance	20
Peptide Mass Tolerance Units	ppm
Fragment Mass Tolerance	0.1
Fragment Mass Tolerance Units	Da
Mass values	Monoisotopic
Instrument type	ESI-ORBITRAP-HCD
Format parameters	--------------------------------------------------------
Significance threshold	0.05
Max. number of hits	0
Min. number of sig. unique sequences	1
Use MudPIT protein scoring	0
Ions score cut-off	20
Include same-set proteins	0
Include sub-set proteins	0
Include unassigned	0
Require bold red	1
Use homology threshold	0
Group protein families	0
Show duplicate peptides	0
Protein hits	--------------------------------------------------------
prot_hit_num	prot_acc	prot_desc	prot_score	prot_thresh	prot_expect	prot_mass	prot_matches	prot_matches_sig	prot_sequences	prot_sequences_sig	prot_cover	prot_pi	prot_seq	pep_query	pep_index	pep_rank	pep_isbold	pep_isunique	pep_exp_mz	pep_exp_z	pep_delta	pep_start	pep_end	pep_miss	pep_score	pep_expect	pep_res_before	pep_seq	pep_res_after	pep_frame	pep_var_mod	pep_var_mod_pos	pep_summed_mod_pos	pep_local_mod_pos	pep_scan_title
1	2::tr|A5JV31|A5JV31_HIPHI	Phosvitin OS=Hippoglossus hippoglossus OX=8267 GN=vtgAb PE=2 SV=1	3616	79	0	181329	145	87	56	40	40.1	8.95	MRAVVLALAVALAVANQVSLVPEFALGKTYVYKYEAVLMGGLPEEGLARAGLKVSSKVLIHAAAADIFMLKLVDPEIFEYSGIWPKDAFIPATKLTSALAAQLLTPIKFEYANGVVGKVFAPAGISATVLNILKGIVNILQLNIKKTQNVYELQEPGVQGICKTHYVISEDVKAERILLTKTKDLNNCQERIMKDIGLAYTEKCVECEARGTTLKGAAAFNYVLKPAATGALILEATATELIQFSPFNILNGAAQMEAKQVLTFVDIEKIPVEPIKAAYLPRGSVQYEFGSELLQTPIQLLRISNAEAQIVETLNHLVTFNVAKVHEDAPLKFIELIQLLRVARFESIEALWTQFKAKPDHRHWLLNAIPAIGTHTALRFIKEKFLVGELTIAEVAQAL…	78	1667	1	1	0	387.721	2	-0.0007	1298	1305	0	35.53	1.9	R	EAGVSLAK	V						File: ~Z:\CORE\RAW_DATA_2020_QE\P775_Sigrun_Lange\P775_Sigrun_Lange_H_EV.raw~; SpectrumID: ~1774~; PrecursorID: ~0~; scans: ~5191~
1	2::tr|A5JV31|A5JV31_HIPHI	Phosvitin OS=Hippoglossus hippoglossus OX=8267 GN=vtgAb PE=2 SV=1	3616	79	0	181329	145	87	56	40	40.1	8.95	MRAVVLALAVALAVANQVSLVPEFALGKTYVYKYEAVLMGGLPEEGLARAGLKVSSKVLIHAAAADIFMLKLVDPEIFEYSGIWPKDAFIPATKLTSALAAQLLTPIKFEYANGVVGKVFAPAGISATVLNILKGIVNILQLNIKKTQNVYELQEPGVQGICKTHYVISEDVKAERILLTKTKDLNNCQERIMKDIGLAYTEKCVECEARGTTLKGAAAFNYVLKPAATGALILEATATELIQFSPFNILNGAAQMEAKQVLTFVDIEKIPVEPIKAAYLPRGSVQYEFGSELLQTPIQLLRISNAEAQIVETLNHLVTFNVAKVHEDAPLKFIELIQLLRVARFESIEALWTQFKAKPDHRHWLLNAIPAIGTHTALRFIKEKFLVGELTIAEVAQAL…	152	2726	1	1	0	398.254	2	0.0027	270	276	0	59.41	0.00023	K	IPVEPIK	A						File: ~Z:\CORE\RAW_DATA_2020_QE\P775_Sigrun_Lange\P775_Sigrun_Lange_H_EV.raw~; SpectrumID: ~2836~; PrecursorID: ~0~; scans: ~6400~
1	2::tr|A5JV31|A5JV31_HIPHI	Phosvitin OS=Hippoglossus hippoglossus OX=8267 GN=vtgAb PE=2 SV=1	3616	79	0	181329	145	87	56	40	40.1	8.95	MRAVVLALAVALAVANQVSLVPEFALGKTYVYKYEAVLMGGLPEEGLARAGLKVSSKVLIHAAAADIFMLKLVDPEIFEYSGIWPKDAFIPATKLTSALAAQLLTPIKFEYANGVVGKVFAPAGISATVLNILKGIVNILQLNIKKTQNVYELQEPGVQGICKTHYVISEDVKAERILLTKTKDLNNCQERIMKDIGLAYTEKCVECEARGTTLKGAAAFNYVLKPAATGALILEATATELIQFSPFNILNGAAQMEAKQVLTFVDIEKIPVEPIKAAYLPRGSVQYEFGSELLQTPIQLLRISNAEAQIVETLNHLVTFNVAKVHEDAPLKFIELIQLLRVARFESIEALWTQFKAKPDHRHWLLNAIPAIGTHTALRFIKEKFLVGELTIAEVAQAL…	381	1800	1	1	0	418.243	2	-0.0004	545	551	0	46.68	0.084	K	ALHPELR	M						File: ~Z:\CORE\RAW_DATA_2020_QE\P775_Sigrun_Lange\P775_Sigrun_Lange_H_EV.raw~; SpectrumID: ~1908~; PrecursorID: ~0~; scans: ~5345~
1	2::tr|A5JV31|A5JV31_HIPHI	Phosvitin OS=Hippoglossus hippoglossus OX=8267 GN=vtgAb PE=2 SV=1	3616	79	0	181329	145	87	56	40	40.1	8.95	MRAVVLALAVALAVANQVSLVPEFALGKTYVYKYEAVLMGGLPEEGLARAGLKVSSKVLIHAAAADIFMLKLVDPEIFEYSGIWPKDAFIPATKLTSALAAQLLTPIKFEYANGVVGKVFAPAGISATVLNILKGIVNILQLNIKKTQNVYELQEPGVQGICKTHYVISEDVKAERILLTKTKDLNNCQERIMKDIGLAYTEKCVECEARGTTLKGAAAFNYVLKPAATGALILEATATELIQFSPFNILNGAAQMEAKQVLTFVDIEKIPVEPIKAAYLPRGSVQYEFGSELLQTPIQLLRISNAEAQIVETLNHLVTFNVAKVHEDAPLKFIELIQLLRVARFESIEALWTQFKAKPDHRHWLLNAIPAIGTHTALRFIKEKFLVGELTIAEVAQAL…	507	1334	1	1	1	425.761	2	-0.0007	873	880	0	48.35	0.026	R	VHTIVPGK	I						File: ~Z:\CORE\RAW_DATA_2020_QE\P775_Sigrun_Lange\P775_Sigrun_Lange_H_EV.raw~; SpectrumID: ~1429~; PrecursorID: ~0~; scans: ~4783~
1	2::tr|A5JV31|A5JV31_HIPHI	Phosvitin OS=Hippoglossus hippoglossus OX=8267 GN=vtgAb PE=2 SV=1	3616	79	0	181329	145	87	56	40	40.1	8.95	MRAVVLALAVALAVANQVSLVPEFALGKTYVYKYEAVLMGGLPEEGLARAGLKVSSKVLIHAAAADIFMLKLVDPEIFEYSGIWPKDAFIPATKLTSALAAQLLTPIKFEYANGVVGKVFAPAGISATVLNILKGIVNILQLNIKKTQNVYELQEPGVQGICKTHYVISEDVKAERILLTKTKDLNNCQERIMKDIGLAYTEKCVECEARGTTLKGAAAFNYVLKPAATGALILEATATELIQFSPFNILNGAAQMEAKQVLTFVDIEKIPVEPIKAAYLPRGSVQYEFGSELLQTPIQLLRISNAEAQIVETLNHLVTFNVAKVHEDAPLKFIELIQLLRVARFESIEALWTQFKAKPDHRHWLLNAIPAIGTHTALRFIKEKFLVGELTIAEVAQAL…	568	3292	1	1	0	431.737	2	0.0001	87	94	0	42.24	0.7	K	DAFIPATK	L						File: ~Z:\CORE\RAW_DATA_2020_QE\P775_Sigrun_Lange\P775_Sigrun_Lange_H_EV.raw~; SpectrumID: ~3403~; PrecursorID: ~0~; scans: ~7037~
1	2::tr|A5JV31|A5JV31_HIPHI	Phosvitin OS=Hippoglossus hippoglossus OX=8267 GN=vtgAb PE=2 SV=1	3616	79	0	181329	145	87	56	40	40.1	8.95	MRAVVLALAVALAVANQVSLVPEFALGKTYVYKYEAVLMGGLPEEGLARAGLKVSSKVLIHAAAADIFMLKLVDPEIFEYSGIWPKDAFIPATKLTSALAAQLLTPIKFEYANGVVGKVFAPAGISATVLNILKGIVNILQLNIKKTQNVYELQEPGVQGICKTHYVISEDVKAERILLTKTKDLNNCQERIMKDIGLAYTEKCVECEARGTTLKGAAAFNYVLKPAATGALILEATATELIQFSPFNILNGAAQMEAKQVLTFVDIEKIPVEPIKAAYLPRGSVQYEFGSELLQTPIQLLRISNAEAQIVETLNHLVTFNVAKVHEDAPLKFIELIQLLRVARFESIEALWTQFKAKPDHRHWLLNAIPAIGTHTALRFIKEKFLVGELTIAEVAQAL…	850	1183	1	1	0	454.745	2	-0.0003	325	332	0	50.23	0.083	K	VHEDAPLK	F						File: ~Z:\CORE\RAW_DATA_2020_QE\P775_Sigrun_Lange\P775_Sigrun_Lange_H_EV.raw~; SpectrumID: ~1272~; PrecursorID: ~0~; scans: ~4599~
1	2::tr|A5JV31|A5JV31_HIPHI	Phosvitin OS=Hippoglossus hippoglossus OX=8267 GN=vtgAb PE=2 SV=1	3616	79	0	181329	145	87	56	40	40.1	8.95	MRAVVLALAVALAVANQVSLVPEFALGKTYVYKYEAVLMGGLPEEGLARAGLKVSSKVLIHAAAADIFMLKLVDPEIFEYSGIWPKDAFIPATKLTSALAAQLLTPIKFEYANGVVGKVFAPAGISATVLNILKGIVNILQLNIKKTQNVYELQEPGVQGICKTHYVISEDVKAERILLTKTKDLNNCQERIMKDIGLAYTEKCVECEARGTTLKGAAAFNYVLKPAATGALILEATATELIQFSPFNILNGAAQMEAKQVLTFVDIEKIPVEPIKAAYLPRGSVQYEFGSELLQTPIQLLRISNAEAQIVETLNHLVTFNVAKVHEDAPLKFIELIQLLRVARFESIEALWTQFKAKPDHRHWLLNAIPAIGTHTALRFIKEKFLVGELTIAEVAQAL…	1102	2507	1	1	0	479.751	2	-0.0002	918	926	0	66.89	0.0017	R	NVEDLAAAR	I						File: ~Z:\CORE\RAW_DATA_2020_QE\P775_Sigrun_Lange\P775_Sigrun_Lange_H_EV.raw~; SpectrumID: ~2617~; PrecursorID: ~0~; scans: ~6160~
1	2::tr|A5JV31|A5JV31_HIPHI	Phosvitin OS=Hippoglossus hippoglossus OX=8267 GN=vtgAb PE=2 SV=1	3616	79	0	181329	145	87	56	40	40.1	8.95	MRAVVLALAVALAVANQVSLVPEFALGKTYVYKYEAVLMGGLPEEGLARAGLKVSSKVLIHAAAADIFMLKLVDPEIFEYSGIWPKDAFIPATKLTSALAAQLLTPIKFEYANGVVGKVFAPAGISATVLNILKGIVNILQLNIKKTQNVYELQEPGVQGICKTHYVISEDVKAERILLTKTKDLNNCQERIMKDIGLAYTEKCVECEARGTTLKGAAAFNYVLKPAATGALILEATATELIQFSPFNILNGAAQMEAKQVLTFVDIEKIPVEPIKAAYLPRGSVQYEFGSELLQTPIQLLRISNAEAQIVETLNHLVTFNVAKVHEDAPLKFIELIQLLRVARFESIEALWTQFKAKPDHRHWLLNAIPAIGTHTALRFIKEKFLVGELTIAEVAQAL…	1148	4596	1	1	0	483.749	2	0.001	1287	1294	0	40.89	0.81	K	DLSEYIAR	I						File: ~Z:\CORE\RAW_DATA_2020_QE\P775_Sigrun_Lange\P775_Sigrun_Lange_H_EV.raw~; SpectrumID: ~4708~; PrecursorID: ~0~; scans: ~8414~
1	2::tr|A5JV31|A5JV31_HIPHI	Phosvitin OS=Hippoglossus hippoglossus OX=8267 GN=vtgAb PE=2 SV=1	3616	79	0	181329	145	87	56	40	40.1	8.95	MRAVVLALAVALAVANQVSLVPEFALGKTYVYKYEAVLMGGLPEEGLARAGLKVSSKVLIHAAAADIFMLKLVDPEIFEYSGIWPKDAFIPATKLTSALAAQLLTPIKFEYANGVVGKVFAPAGISATVLNILKGIVNILQLNIKKTQNVYELQEPGVQGICKTHYVISEDVKAERILLTKTKDLNNCQERIMKDIGLAYTEKCVECEARGTTLKGAAAFNYVLKPAATGALILEATATELIQFSPFNILNGAAQMEAKQVLTFVDIEKIPVEPIKAAYLPRGSVQYEFGSELLQTPIQLLRISNAEAQIVETLNHLVTFNVAKVHEDAPLKFIELIQLLRVARFESIEALWTQFKAKPDHRHWLLNAIPAIGTHTALRFIKEKFLVGELTIAEVAQAL…	1189	4025	1	1	0	488.75	2	-0.0002	1242	1249	0	44.26	0.6	K	IAWGIECK	Q						File: ~Z:\CORE\RAW_DATA_2020_QE\P775_Sigrun_Lange\P775_Sigrun_Lange_H_EV.raw~; SpectrumID: ~4137~; PrecursorID: ~0~; scans: ~7814~
1	2::tr|A5JV31|A5JV31_HIPHI	Phosvitin OS=Hippoglossus hippoglossus OX=8267 GN=vtgAb PE=2 SV=1	3616	79	0	181329	145	87	56	40	40.1	8.95	MRAVVLALAVALAVANQVSLVPEFALGKTYVYKYEAVLMGGLPEEGLARAGLKVSSKVLIHAAAADIFMLKLVDPEIFEYSGIWPKDAFIPATKLTSALAAQLLTPIKFEYANGVVGKVFAPAGISATVLNILKGIVNILQLNIKKTQNVYELQEPGVQGICKTHYVISEDVKAERILLTKTKDLNNCQERIMKDIGLAYTEKCVECEARGTTLKGAAAFNYVLKPAATGALILEATATELIQFSPFNILNGAAQMEAKQVLTFVDIEKIPVEPIKAAYLPRGSVQYEFGSELLQTPIQLLRISNAEAQIVETLNHLVTFNVAKVHEDAPLKFIELIQLLRVARFESIEALWTQFKAKPDHRHWLLNAIPAIGTHTALRFIKEKFLVGELTIAEVAQAL…	1203	912	1	1	0	490.718	2	-0.0007	1510	1518	0	46.14	0.17	R	GQTCGLCGK	A						File: ~Z:\CORE\RAW_DATA_2020_QE\P775_Sigrun_Lange\P775_Sigrun_Lange_H_EV.raw~; SpectrumID: ~980~; PrecursorID: ~0~; scans: ~4236~
1	2::tr|A5JV31|A5JV31_HIPHI	Phosvitin OS=Hippoglossus hippoglossus OX=8267 GN=vtgAb PE=2 SV=1	3616	79	0	181329	145	87	56	40	40.1	8.95	MRAVVLALAVALAVANQVSLVPEFALGKTYVYKYEAVLMGGLPEEGLARAGLKVSSKVLIHAAAADIFMLKLVDPEIFEYSGIWPKDAFIPATKLTSALAAQLLTPIKFEYANGVVGKVFAPAGISATVLNILKGIVNILQLNIKKTQNVYELQEPGVQGICKTHYVISEDVKAERILLTKTKDLNNCQERIMKDIGLAYTEKCVECEARGTTLKGAAAFNYVLKPAATGALILEATATELIQFSPFNILNGAAQMEAKQVLTFVDIEKIPVEPIKAAYLPRGSVQYEFGSELLQTPIQLLRISNAEAQIVETLNHLVTFNVAKVHEDAPLKFIELIQLLRVARFESIEALWTQFKAKPDHRHWLLNAIPAIGTHTALRFIKEKFLVGELTIAEVAQAL…	1364	3811	1	1	0	505.264	2	-0.0001	195	203	0	49.2	0.11	K	DIGLAYTEK	C						File: ~Z:\CORE\RAW_DATA_2020_QE\P775_Sigrun_Lange\P775_Sigrun_Lange_H_EV.raw~; SpectrumID: ~3923~; PrecursorID: ~0~; scans: ~7589~
1	2::tr|A5JV31|A5JV31_HIPHI	Phosvitin OS=Hippoglossus hippoglossus OX=8267 GN=vtgAb PE=2 SV=1	3616	79	0	181329	145	87	56	40	40.1	8.95	MRAVVLALAVALAVANQVSLVPEFALGKTYVYKYEAVLMGGLPEEGLARAGLKVSSKVLIHAAAADIFMLKLVDPEIFEYSGIWPKDAFIPATKLTSALAAQLLTPIKFEYANGVVGKVFAPAGISATVLNILKGIVNILQLNIKKTQNVYELQEPGVQGICKTHYVISEDVKAERILLTKTKDLNNCQERIMKDIGLAYTEKCVECEARGTTLKGAAAFNYVLKPAATGALILEATATELIQFSPFNILNGAAQMEAKQVLTFVDIEKIPVEPIKAAYLPRGSVQYEFGSELLQTPIQLLRISNAEAQIVETLNHLVTFNVAKVHEDAPLKFIELIQLLRVARFESIEALWTQFKAKPDHRHWLLNAIPAIGTHTALRFIKEKFLVGELTIAEVAQAL…	1581	863	1	1	0	524.727	2	-0.001	184	191	0	32.68	2.1	K	DLNNCQER	I						File: ~Z:\CORE\RAW_DATA_2020_QE\P775_Sigrun_Lange\P775_Sigrun_Lange_H_EV.raw~; SpectrumID: ~922~; PrecursorID: ~0~; scans: ~4151~
1	2::tr|A5JV31|A5JV31_HIPHI	Phosvitin OS=Hippoglossus hippoglossus OX=8267 GN=vtgAb PE=2 SV=1	3616	79	0	181329	145	87	56	40	40.1	8.95	MRAVVLALAVALAVANQVSLVPEFALGKTYVYKYEAVLMGGLPEEGLARAGLKVSSKVLIHAAAADIFMLKLVDPEIFEYSGIWPKDAFIPATKLTSALAAQLLTPIKFEYANGVVGKVFAPAGISATVLNILKGIVNILQLNIKKTQNVYELQEPGVQGICKTHYVISEDVKAERILLTKTKDLNNCQERIMKDIGLAYTEKCVECEARGTTLKGAAAFNYVLKPAATGALILEATATELIQFSPFNILNGAAQMEAKQVLTFVDIEKIPVEPIKAAYLPRGSVQYEFGSELLQTPIQLLRISNAEAQIVETLNHLVTFNVAKVHEDAPLKFIELIQLLRVARFESIEALWTQFKAKPDHRHWLLNAIPAIGTHTALRFIKEKFLVGELTIAEVAQAL…	1645	3141	1	1	0	529.298	2	0.0002	684	693	0	58.75	0.011	R	AEGVQEAILK	I						File: ~Z:\CORE\RAW_DATA_2020_QE\P775_Sigrun_Lange\P775_Sigrun_Lange_H_EV.raw~; SpectrumID: ~3252~; PrecursorID: ~0~; scans: ~6875~
1	2::tr|A5JV31|A5JV31_HIPHI	Phosvitin OS=Hippoglossus hippoglossus OX=8267 GN=vtgAb PE=2 SV=1	3616	79	0	181329	145	87	56	40	40.1	8.95	MRAVVLALAVALAVANQVSLVPEFALGKTYVYKYEAVLMGGLPEEGLARAGLKVSSKVLIHAAAADIFMLKLVDPEIFEYSGIWPKDAFIPATKLTSALAAQLLTPIKFEYANGVVGKVFAPAGISATVLNILKGIVNILQLNIKKTQNVYELQEPGVQGICKTHYVISEDVKAERILLTKTKDLNNCQERIMKDIGLAYTEKCVECEARGTTLKGAAAFNYVLKPAATGALILEATATELIQFSPFNILNGAAQMEAKQVLTFVDIEKIPVEPIKAAYLPRGSVQYEFGSELLQTPIQLLRISNAEAQIVETLNHLVTFNVAKVHEDAPLKFIELIQLLRVARFESIEALWTQFKAKPDHRHWLLNAIPAIGTHTALRFIKEKFLVGELTIAEVAQAL…	1785	3249	1	1	0	542.769	2	-0.0005	109	118	0	52.99	0.045	K	FEYANGVVGK	V		Deamidated (NQ)	0.0000100000.0			File: ~Z:\CORE\RAW_DATA_2020_QE\P775_Sigrun_Lange\P775_Sigrun_Lange_H_EV.raw~; SpectrumID: ~3360~; PrecursorID: ~0~; scans: ~6990~
1	2::tr|A5JV31|A5JV31_HIPHI	Phosvitin OS=Hippoglossus hippoglossus OX=8267 GN=vtgAb PE=2 SV=1	3616	79	0	181329	145	87	56	40	40.1	8.95	MRAVVLALAVALAVANQVSLVPEFALGKTYVYKYEAVLMGGLPEEGLARAGLKVSSKVLIHAAAADIFMLKLVDPEIFEYSGIWPKDAFIPATKLTSALAAQLLTPIKFEYANGVVGKVFAPAGISATVLNILKGIVNILQLNIKKTQNVYELQEPGVQGICKTHYVISEDVKAERILLTKTKDLNNCQERIMKDIGLAYTEKCVECEARGTTLKGAAAFNYVLKPAATGALILEATATELIQFSPFNILNGAAQMEAKQVLTFVDIEKIPVEPIKAAYLPRGSVQYEFGSELLQTPIQLLRISNAEAQIVETLNHLVTFNVAKVHEDAPLKFIELIQLLRVARFESIEALWTQFKAKPDHRHWLLNAIPAIGTHTALRFIKEKFLVGELTIAEVAQAL…	2090	2275	1	1	0	570.804	2	0.0003	694	703	0	48.45	0.12	K	IQEAPVNVDR	I						File: ~Z:\CORE\RAW_DATA_2020_QE\P775_Sigrun_Lange\P775_Sigrun_Lange_H_EV.raw~; SpectrumID: ~2385~; PrecursorID: ~0~; scans: ~5886~
1	2::tr|A5JV31|A5JV31_HIPHI	Phosvitin OS=Hippoglossus hippoglossus OX=8267 GN=vtgAb PE=2 SV=1	3616	79	0	181329	145	87	56	40	40.1	8.95	MRAVVLALAVALAVANQVSLVPEFALGKTYVYKYEAVLMGGLPEEGLARAGLKVSSKVLIHAAAADIFMLKLVDPEIFEYSGIWPKDAFIPATKLTSALAAQLLTPIKFEYANGVVGKVFAPAGISATVLNILKGIVNILQLNIKKTQNVYELQEPGVQGICKTHYVISEDVKAERILLTKTKDLNNCQERIMKDIGLAYTEKCVECEARGTTLKGAAAFNYVLKPAATGALILEATATELIQFSPFNILNGAAQMEAKQVLTFVDIEKIPVEPIKAAYLPRGSVQYEFGSELLQTPIQLLRISNAEAQIVETLNHLVTFNVAKVHEDAPLKFIELIQLLRVARFESIEALWTQFKAKPDHRHWLLNAIPAIGTHTALRFIKEKFLVGELTIAEVAQAL…	2111	7649	1	1	0	572.858	2	-0.0002	333	341	0	52.67	0.0097	K	FIELIQLLR	V						File: ~Z:\CORE\RAW_DATA_2020_QE\P775_Sigrun_Lange\P775_Sigrun_Lange_H_EV.raw~; SpectrumID: ~7936~; PrecursorID: ~0~; scans: ~11804~
1	2::tr|A5JV31|A5JV31_HIPHI	Phosvitin OS=Hippoglossus hippoglossus OX=8267 GN=vtgAb PE=2 SV=1	3616	79	0	181329	145	87	56	40	40.1	8.95	MRAVVLALAVALAVANQVSLVPEFALGKTYVYKYEAVLMGGLPEEGLARAGLKVSSKVLIHAAAADIFMLKLVDPEIFEYSGIWPKDAFIPATKLTSALAAQLLTPIKFEYANGVVGKVFAPAGISATVLNILKGIVNILQLNIKKTQNVYELQEPGVQGICKTHYVISEDVKAERILLTKTKDLNNCQERIMKDIGLAYTEKCVECEARGTTLKGAAAFNYVLKPAATGALILEATATELIQFSPFNILNGAAQMEAKQVLTFVDIEKIPVEPIKAAYLPRGSVQYEFGSELLQTPIQLLRISNAEAQIVETLNHLVTFNVAKVHEDAPLKFIELIQLLRVARFESIEALWTQFKAKPDHRHWLLNAIPAIGTHTALRFIKEKFLVGELTIAEVAQAL…	2145	6312	2	1	0	575.302	2	0.0001	1002	1011	0	27.65	23	K	DCPLYAIIGK	H						File: ~Z:\CORE\RAW_DATA_2020_QE\P775_Sigrun_Lange\P775_Sigrun_Lange_H_EV.raw~; SpectrumID: ~6440~; PrecursorID: ~0~; scans: ~10233~
1	2::tr|A5JV31|A5JV31_HIPHI	Phosvitin OS=Hippoglossus hippoglossus OX=8267 GN=vtgAb PE=2 SV=1	3616	79	0	181329	145	87	56	40	40.1	8.95	MRAVVLALAVALAVANQVSLVPEFALGKTYVYKYEAVLMGGLPEEGLARAGLKVSSKVLIHAAAADIFMLKLVDPEIFEYSGIWPKDAFIPATKLTSALAAQLLTPIKFEYANGVVGKVFAPAGISATVLNILKGIVNILQLNIKKTQNVYELQEPGVQGICKTHYVISEDVKAERILLTKTKDLNNCQERIMKDIGLAYTEKCVECEARGTTLKGAAAFNYVLKPAATGALILEATATELIQFSPFNILNGAAQMEAKQVLTFVDIEKIPVEPIKAAYLPRGSVQYEFGSELLQTPIQLLRISNAEAQIVETLNHLVTFNVAKVHEDAPLKFIELIQLLRVARFESIEALWTQFKAKPDHRHWLLNAIPAIGTHTALRFIKEKFLVGELTIAEVAQAL…	2342	2284	1	1	0	397.54	3	-0.0004	164	173	0	34.17	6.8	K	THYVISEDVK	A						File: ~Z:\CORE\RAW_DATA_2020_QE\P775_Sigrun_Lange\P775_Sigrun_Lange_H_EV.raw~; SpectrumID: ~2394~; PrecursorID: ~0~; scans: ~5898~
1	2::tr|A5JV31|A5JV31_HIPHI	Phosvitin OS=Hippoglossus hippoglossus OX=8267 GN=vtgAb PE=2 SV=1	3616	79	0	181329	145	87	56	40	40.1	8.95	MRAVVLALAVALAVANQVSLVPEFALGKTYVYKYEAVLMGGLPEEGLARAGLKVSSKVLIHAAAADIFMLKLVDPEIFEYSGIWPKDAFIPATKLTSALAAQLLTPIKFEYANGVVGKVFAPAGISATVLNILKGIVNILQLNIKKTQNVYELQEPGVQGICKTHYVISEDVKAERILLTKTKDLNNCQERIMKDIGLAYTEKCVECEARGTTLKGAAAFNYVLKPAATGALILEATATELIQFSPFNILNGAAQMEAKQVLTFVDIEKIPVEPIKAAYLPRGSVQYEFGSELLQTPIQLLRISNAEAQIVETLNHLVTFNVAKVHEDAPLKFIELIQLLRVARFESIEALWTQFKAKPDHRHWLLNAIPAIGTHTALRFIKEKFLVGELTIAEVAQAL…	2344	2634	1	1	0	595.806	2	-0.0002	164	173	0	42.19	1.1	K	THYVISEDVK	A						File: ~Z:\CORE\RAW_DATA_2020_QE\P775_Sigrun_Lange\P775_Sigrun_Lange_H_EV.raw~; SpectrumID: ~2744~; PrecursorID: ~0~; scans: ~6301~
1	2::tr|A5JV31|A5JV31_HIPHI	Phosvitin OS=Hippoglossus hippoglossus OX=8267 GN=vtgAb PE=2 SV=1	3616	79	0	181329	145	87	56	40	40.1	8.95	MRAVVLALAVALAVANQVSLVPEFALGKTYVYKYEAVLMGGLPEEGLARAGLKVSSKVLIHAAAADIFMLKLVDPEIFEYSGIWPKDAFIPATKLTSALAAQLLTPIKFEYANGVVGKVFAPAGISATVLNILKGIVNILQLNIKKTQNVYELQEPGVQGICKTHYVISEDVKAERILLTKTKDLNNCQERIMKDIGLAYTEKCVECEARGTTLKGAAAFNYVLKPAATGALILEATATELIQFSPFNILNGAAQMEAKQVLTFVDIEKIPVEPIKAAYLPRGSVQYEFGSELLQTPIQLLRISNAEAQIVETLNHLVTFNVAKVHEDAPLKFIELIQLLRVARFESIEALWTQFKAKPDHRHWLLNAIPAIGTHTALRFIKEKFLVGELTIAEVAQAL…	2361	5363	1	1	1	596.335	2	0.0012	260	269	0	58.7	0.012	K	QVLTFVDIEK	I						File: ~Z:\CORE\RAW_DATA_2020_QE\P775_Sigrun_Lange\P775_Sigrun_Lange_H_EV.raw~; SpectrumID: ~5476~; PrecursorID: ~0~; scans: ~9221~
1	2::tr|A5JV31|A5JV31_HIPHI	Phosvitin OS=Hippoglossus hippoglossus OX=8267 GN=vtgAb PE=2 SV=1	3616	79	0	181329	145	87	56	40	40.1	8.95	MRAVVLALAVALAVANQVSLVPEFALGKTYVYKYEAVLMGGLPEEGLARAGLKVSSKVLIHAAAADIFMLKLVDPEIFEYSGIWPKDAFIPATKLTSALAAQLLTPIKFEYANGVVGKVFAPAGISATVLNILKGIVNILQLNIKKTQNVYELQEPGVQGICKTHYVISEDVKAERILLTKTKDLNNCQERIMKDIGLAYTEKCVECEARGTTLKGAAAFNYVLKPAATGALILEATATELIQFSPFNILNGAAQMEAKQVLTFVDIEKIPVEPIKAAYLPRGSVQYEFGSELLQTPIQLLRISNAEAQIVETLNHLVTFNVAKVHEDAPLKFIELIQLLRVARFESIEALWTQFKAKPDHRHWLLNAIPAIGTHTALRFIKEKFLVGELTIAEVAQAL…	2537	5523	1	1	0	612.371	2	-0.0006	894	904	0	51.98	0.0098	K	LQLLPVQGIDK	I						File: ~Z:\CORE\RAW_DATA_2020_QE\P775_Sigrun_Lange\P775_Sigrun_Lange_H_EV.raw~; SpectrumID: ~5636~; PrecursorID: ~0~; scans: ~9389~
1	2::tr|A5JV31|A5JV31_HIPHI	Phosvitin OS=Hippoglossus hippoglossus OX=8267 GN=vtgAb PE=2 SV=1	3616	79	0	181329	145	87	56	40	40.1	8.95	MRAVVLALAVALAVANQVSLVPEFALGKTYVYKYEAVLMGGLPEEGLARAGLKVSSKVLIHAAAADIFMLKLVDPEIFEYSGIWPKDAFIPATKLTSALAAQLLTPIKFEYANGVVGKVFAPAGISATVLNILKGIVNILQLNIKKTQNVYELQEPGVQGICKTHYVISEDVKAERILLTKTKDLNNCQERIMKDIGLAYTEKCVECEARGTTLKGAAAFNYVLKPAATGALILEATATELIQFSPFNILNGAAQMEAKQVLTFVDIEKIPVEPIKAAYLPRGSVQYEFGSELLQTPIQLLRISNAEAQIVETLNHLVTFNVAKVHEDAPLKFIELIQLLRVARFESIEALWTQFKAKPDHRHWLLNAIPAIGTHTALRFIKEKFLVGELTIAEVAQAL…	2541	6602	1	1	0	612.887	2	-0.0003	135	145	0	57.47	0.0013	K	GIVNILQLNIK	K						File: ~Z:\CORE\RAW_DATA_2020_QE\P775_Sigrun_Lange\P775_Sigrun_Lange_H_EV.raw~; SpectrumID: ~6737~; PrecursorID: ~0~; scans: ~10545~
1	2::tr|A5JV31|A5JV31_HIPHI	Phosvitin OS=Hippoglossus hippoglossus OX=8267 GN=vtgAb PE=2 SV=1	3616	79	0	181329	145	87	56	40	40.1	8.95	MRAVVLALAVALAVANQVSLVPEFALGKTYVYKYEAVLMGGLPEEGLARAGLKVSSKVLIHAAAADIFMLKLVDPEIFEYSGIWPKDAFIPATKLTSALAAQLLTPIKFEYANGVVGKVFAPAGISATVLNILKGIVNILQLNIKKTQNVYELQEPGVQGICKTHYVISEDVKAERILLTKTKDLNNCQERIMKDIGLAYTEKCVECEARGTTLKGAAAFNYVLKPAATGALILEATATELIQFSPFNILNGAAQMEAKQVLTFVDIEKIPVEPIKAAYLPRGSVQYEFGSELLQTPIQLLRISNAEAQIVETLNHLVTFNVAKVHEDAPLKFIELIQLLRVARFESIEALWTQFKAKPDHRHWLLNAIPAIGTHTALRFIKEKFLVGELTIAEVAQAL…	2626	6289	1	1	0	619.347	2	0.0003	552	562	0	58.13	0.0097	R	MVSAIVLFETK	L						File: ~Z:\CORE\RAW_DATA_2020_QE\P775_Sigrun_Lange\P775_Sigrun_Lange_H_EV.raw~; SpectrumID: ~6417~; PrecursorID: ~0~; scans: ~10209~
1	2::tr|A5JV31|A5JV31_HIPHI	Phosvitin OS=Hippoglossus hippoglossus OX=8267 GN=vtgAb PE=2 SV=1	3616	79	0	181329	145	87	56	40	40.1	8.95	MRAVVLALAVALAVANQVSLVPEFALGKTYVYKYEAVLMGGLPEEGLARAGLKVSSKVLIHAAAADIFMLKLVDPEIFEYSGIWPKDAFIPATKLTSALAAQLLTPIKFEYANGVVGKVFAPAGISATVLNILKGIVNILQLNIKKTQNVYELQEPGVQGICKTHYVISEDVKAERILLTKTKDLNNCQERIMKDIGLAYTEKCVECEARGTTLKGAAAFNYVLKPAATGALILEATATELIQFSPFNILNGAAQMEAKQVLTFVDIEKIPVEPIKAAYLPRGSVQYEFGSELLQTPIQLLRISNAEAQIVETLNHLVTFNVAKVHEDAPLKFIELIQLLRVARFESIEALWTQFKAKPDHRHWLLNAIPAIGTHTALRFIKEKFLVGELTIAEVAQAL…	2719	5663	1	1	0	627.344	2	-0.001	552	562	0	58.95	0.011	R	MVSAIVLFETK	L		Oxidation (M)	0.30000000000.0			File: ~Z:\CORE\RAW_DATA_2020_QE\P775_Sigrun_Lange\P775_Sigrun_Lange_H_EV.raw~; SpectrumID: ~5783~; PrecursorID: ~0~; scans: ~9543~
1	2::tr|A5JV31|A5JV31_HIPHI	Phosvitin OS=Hippoglossus hippoglossus OX=8267 GN=vtgAb PE=2 SV=1	3616	79	0	181329	145	87	56	40	40.1	8.95	MRAVVLALAVALAVANQVSLVPEFALGKTYVYKYEAVLMGGLPEEGLARAGLKVSSKVLIHAAAADIFMLKLVDPEIFEYSGIWPKDAFIPATKLTSALAAQLLTPIKFEYANGVVGKVFAPAGISATVLNILKGIVNILQLNIKKTQNVYELQEPGVQGICKTHYVISEDVKAERILLTKTKDLNNCQERIMKDIGLAYTEKCVECEARGTTLKGAAAFNYVLKPAATGALILEATATELIQFSPFNILNGAAQMEAKQVLTFVDIEKIPVEPIKAAYLPRGSVQYEFGSELLQTPIQLLRISNAEAQIVETLNHLVTFNVAKVHEDAPLKFIELIQLLRVARFESIEALWTQFKAKPDHRHWLLNAIPAIGTHTALRFIKEKFLVGELTIAEVAQAL…	2729	6351	4	1	1	418.939	3	-0.0011	472	482	1	47.19	0.017	K	GKVEELIILLK	V						File: ~Z:\CORE\RAW_DATA_2020_QE\P775_Sigrun_Lange\P775_Sigrun_Lange_H_EV.raw~; SpectrumID: ~6479~; PrecursorID: ~0~; scans: ~10274~
1	2::tr|A5JV31|A5JV31_HIPHI	Phosvitin OS=Hippoglossus hippoglossus OX=8267 GN=vtgAb PE=2 SV=1	3616	79	0	181329	145	87	56	40	40.1	8.95	MRAVVLALAVALAVANQVSLVPEFALGKTYVYKYEAVLMGGLPEEGLARAGLKVSSKVLIHAAAADIFMLKLVDPEIFEYSGIWPKDAFIPATKLTSALAAQLLTPIKFEYANGVVGKVFAPAGISATVLNILKGIVNILQLNIKKTQNVYELQEPGVQGICKTHYVISEDVKAERILLTKTKDLNNCQERIMKDIGLAYTEKCVECEARGTTLKGAAAFNYVLKPAATGALILEATATELIQFSPFNILNGAAQMEAKQVLTFVDIEKIPVEPIKAAYLPRGSVQYEFGSELLQTPIQLLRISNAEAQIVETLNHLVTFNVAKVHEDAPLKFIELIQLLRVARFESIEALWTQFKAKPDHRHWLLNAIPAIGTHTALRFIKEKFLVGELTIAEVAQAL…	2737	6208	1	1	1	627.905	2	-0.0002	472	482	1	60.7	0.00075	K	GKVEELIILLK	V						File: ~Z:\CORE\RAW_DATA_2020_QE\P775_Sigrun_Lange\P775_Sigrun_Lange_H_EV.raw~; SpectrumID: ~6334~; PrecursorID: ~0~; scans: ~10122~
1	2::tr|A5JV31|A5JV31_HIPHI	Phosvitin OS=Hippoglossus hippoglossus OX=8267 GN=vtgAb PE=2 SV=1	3616	79	0	181329	145	87	56	40	40.1	8.95	MRAVVLALAVALAVANQVSLVPEFALGKTYVYKYEAVLMGGLPEEGLARAGLKVSSKVLIHAAAADIFMLKLVDPEIFEYSGIWPKDAFIPATKLTSALAAQLLTPIKFEYANGVVGKVFAPAGISATVLNILKGIVNILQLNIKKTQNVYELQEPGVQGICKTHYVISEDVKAERILLTKTKDLNNCQERIMKDIGLAYTEKCVECEARGTTLKGAAAFNYVLKPAATGALILEATATELIQFSPFNILNGAAQMEAKQVLTFVDIEKIPVEPIKAAYLPRGSVQYEFGSELLQTPIQLLRISNAEAQIVETLNHLVTFNVAKVHEDAPLKFIELIQLLRVARFESIEALWTQFKAKPDHRHWLLNAIPAIGTHTALRFIKEKFLVGELTIAEVAQAL…	2883	354	1	1	0	639.298	2	-0.0022	182	191	1	34.06	4.2	K	TKDLNNCQER	I						File: ~Z:\CORE\RAW_DATA_2020_QE\P775_Sigrun_Lange\P775_Sigrun_Lange_H_EV.raw~; SpectrumID: ~360~; PrecursorID: ~0~; scans: ~3501~
1	2::tr|A5JV31|A5JV31_HIPHI	Phosvitin OS=Hippoglossus hippoglossus OX=8267 GN=vtgAb PE=2 SV=1	3616	79	0	181329	145	87	56	40	40.1	8.95	MRAVVLALAVALAVANQVSLVPEFALGKTYVYKYEAVLMGGLPEEGLARAGLKVSSKVLIHAAAADIFMLKLVDPEIFEYSGIWPKDAFIPATKLTSALAAQLLTPIKFEYANGVVGKVFAPAGISATVLNILKGIVNILQLNIKKTQNVYELQEPGVQGICKTHYVISEDVKAERILLTKTKDLNNCQERIMKDIGLAYTEKCVECEARGTTLKGAAAFNYVLKPAATGALILEATATELIQFSPFNILNGAAQMEAKQVLTFVDIEKIPVEPIKAAYLPRGSVQYEFGSELLQTPIQLLRISNAEAQIVETLNHLVTFNVAKVHEDAPLKFIELIQLLRVARFESIEALWTQFKAKPDHRHWLLNAIPAIGTHTALRFIKEKFLVGELTIAEVAQAL…	2884	363	1	1	0	426.535	3	-0.0002	182	191	1	46.45	0.28	K	TKDLNNCQER	I						File: ~Z:\CORE\RAW_DATA_2020_QE\P775_Sigrun_Lange\P775_Sigrun_Lange_H_EV.raw~; SpectrumID: ~369~; PrecursorID: ~0~; scans: ~3511~
1	2::tr|A5JV31|A5JV31_HIPHI	Phosvitin OS=Hippoglossus hippoglossus OX=8267 GN=vtgAb PE=2 SV=1	3616	79	0	181329	145	87	56	40	40.1	8.95	MRAVVLALAVALAVANQVSLVPEFALGKTYVYKYEAVLMGGLPEEGLARAGLKVSSKVLIHAAAADIFMLKLVDPEIFEYSGIWPKDAFIPATKLTSALAAQLLTPIKFEYANGVVGKVFAPAGISATVLNILKGIVNILQLNIKKTQNVYELQEPGVQGICKTHYVISEDVKAERILLTKTKDLNNCQERIMKDIGLAYTEKCVECEARGTTLKGAAAFNYVLKPAATGALILEATATELIQFSPFNILNGAAQMEAKQVLTFVDIEKIPVEPIKAAYLPRGSVQYEFGSELLQTPIQLLRISNAEAQIVETLNHLVTFNVAKVHEDAPLKFIELIQLLRVARFESIEALWTQFKAKPDHRHWLLNAIPAIGTHTALRFIKEKFLVGELTIAEVAQAL…	2960	5761	1	1	1	645.829	2	0.0005	1435	1445	0	63.97	0.0075	K	IANLDVDMFPR	D						File: ~Z:\CORE\RAW_DATA_2020_QE\P775_Sigrun_Lange\P775_Sigrun_Lange_H_EV.raw~; SpectrumID: ~5881~; PrecursorID: ~0~; scans: ~9646~
1	2::tr|A5JV31|A5JV31_HIPHI	Phosvitin OS=Hippoglossus hippoglossus OX=8267 GN=vtgAb PE=2 SV=1	3616	79	0	181329	145	87	56	40	40.1	8.95	MRAVVLALAVALAVANQVSLVPEFALGKTYVYKYEAVLMGGLPEEGLARAGLKVSSKVLIHAAAADIFMLKLVDPEIFEYSGIWPKDAFIPATKLTSALAAQLLTPIKFEYANGVVGKVFAPAGISATVLNILKGIVNILQLNIKKTQNVYELQEPGVQGICKTHYVISEDVKAERILLTKTKDLNNCQERIMKDIGLAYTEKCVECEARGTTLKGAAAFNYVLKPAATGALILEATATELIQFSPFNILNGAAQMEAKQVLTFVDIEKIPVEPIKAAYLPRGSVQYEFGSELLQTPIQLLRISNAEAQIVETLNHLVTFNVAKVHEDAPLKFIELIQLLRVARFESIEALWTQFKAKPDHRHWLLNAIPAIGTHTALRFIKEKFLVGELTIAEVAQAL…	2987	5503	1	1	1	647.398	2	-0.0005	415	426	0	70.77	0.00012	K	LVEGLAVNPIIR	E						File: ~Z:\CORE\RAW_DATA_2020_QE\P775_Sigrun_Lange\P775_Sigrun_Lange_H_EV.raw~; SpectrumID: ~5616~; PrecursorID: ~0~; scans: ~9368~
1	2::tr|A5JV31|A5JV31_HIPHI	Phosvitin OS=Hippoglossus hippoglossus OX=8267 GN=vtgAb PE=2 SV=1	3616	79	0	181329	145	87	56	40	40.1	8.95	MRAVVLALAVALAVANQVSLVPEFALGKTYVYKYEAVLMGGLPEEGLARAGLKVSSKVLIHAAAADIFMLKLVDPEIFEYSGIWPKDAFIPATKLTSALAAQLLTPIKFEYANGVVGKVFAPAGISATVLNILKGIVNILQLNIKKTQNVYELQEPGVQGICKTHYVISEDVKAERILLTKTKDLNNCQERIMKDIGLAYTEKCVECEARGTTLKGAAAFNYVLKPAATGALILEATATELIQFSPFNILNGAAQMEAKQVLTFVDIEKIPVEPIKAAYLPRGSVQYEFGSELLQTPIQLLRISNAEAQIVETLNHLVTFNVAKVHEDAPLKFIELIQLLRVARFESIEALWTQFKAKPDHRHWLLNAIPAIGTHTALRFIKEKFLVGELTIAEVAQAL…	3209	2856	1	1	0	663.845	2	-0.0004	1226	1237	0	65.27	0.0033	R	ICADGVLLSNHK	L						File: ~Z:\CORE\RAW_DATA_2020_QE\P775_Sigrun_Lange\P775_Sigrun_Lange_H_EV.raw~; SpectrumID: ~2967~; PrecursorID: ~0~; scans: ~6541~
1	2::tr|A5JV31|A5JV31_HIPHI	Phosvitin OS=Hippoglossus hippoglossus OX=8267 GN=vtgAb PE=2 SV=1	3616	79	0	181329	145	87	56	40	40.1	8.95	MRAVVLALAVALAVANQVSLVPEFALGKTYVYKYEAVLMGGLPEEGLARAGLKVSSKVLIHAAAADIFMLKLVDPEIFEYSGIWPKDAFIPATKLTSALAAQLLTPIKFEYANGVVGKVFAPAGISATVLNILKGIVNILQLNIKKTQNVYELQEPGVQGICKTHYVISEDVKAERILLTKTKDLNNCQERIMKDIGLAYTEKCVECEARGTTLKGAAAFNYVLKPAATGALILEATATELIQFSPFNILNGAAQMEAKQVLTFVDIEKIPVEPIKAAYLPRGSVQYEFGSELLQTPIQLLRISNAEAQIVETLNHLVTFNVAKVHEDAPLKFIELIQLLRVARFESIEALWTQFKAKPDHRHWLLNAIPAIGTHTALRFIKEKFLVGELTIAEVAQAL…	3210	2842	1	1	0	442.899	3	0.0005	1226	1237	0	67.47	0.002	R	ICADGVLLSNHK	L						File: ~Z:\CORE\RAW_DATA_2020_QE\P775_Sigrun_Lange\P775_Sigrun_Lange_H_EV.raw~; SpectrumID: ~2953~; PrecursorID: ~0~; scans: ~6526~
1	2::tr|A5JV31|A5JV31_HIPHI	Phosvitin OS=Hippoglossus hippoglossus OX=8267 GN=vtgAb PE=2 SV=1	3616	79	0	181329	145	87	56	40	40.1	8.95	MRAVVLALAVALAVANQVSLVPEFALGKTYVYKYEAVLMGGLPEEGLARAGLKVSSKVLIHAAAADIFMLKLVDPEIFEYSGIWPKDAFIPATKLTSALAAQLLTPIKFEYANGVVGKVFAPAGISATVLNILKGIVNILQLNIKKTQNVYELQEPGVQGICKTHYVISEDVKAERILLTKTKDLNNCQERIMKDIGLAYTEKCVECEARGTTLKGAAAFNYVLKPAATGALILEATATELIQFSPFNILNGAAQMEAKQVLTFVDIEKIPVEPIKAAYLPRGSVQYEFGSELLQTPIQLLRISNAEAQIVETLNHLVTFNVAKVHEDAPLKFIELIQLLRVARFESIEALWTQFKAKPDHRHWLLNAIPAIGTHTALRFIKEKFLVGELTIAEVAQAL…	3216	3137	1	1	0	664.335	2	-0.0041	1226	1237	0	68.8	0.0015	R	ICADGVLLSNHK	L		Deamidated (NQ)	0.000000000100.0			File: ~Z:\CORE\RAW_DATA_2020_QE\P775_Sigrun_Lange\P775_Sigrun_Lange_H_EV.raw~; SpectrumID: ~3248~; PrecursorID: ~0~; scans: ~6871~
1	2::tr|A5JV31|A5JV31_HIPHI	Phosvitin OS=Hippoglossus hippoglossus OX=8267 GN=vtgAb PE=2 SV=1	3616	79	0	181329	145	87	56	40	40.1	8.95	MRAVVLALAVALAVANQVSLVPEFALGKTYVYKYEAVLMGGLPEEGLARAGLKVSSKVLIHAAAADIFMLKLVDPEIFEYSGIWPKDAFIPATKLTSALAAQLLTPIKFEYANGVVGKVFAPAGISATVLNILKGIVNILQLNIKKTQNVYELQEPGVQGICKTHYVISEDVKAERILLTKTKDLNNCQERIMKDIGLAYTEKCVECEARGTTLKGAAAFNYVLKPAATGALILEATATELIQFSPFNILNGAAQMEAKQVLTFVDIEKIPVEPIKAAYLPRGSVQYEFGSELLQTPIQLLRISNAEAQIVETLNHLVTFNVAKVHEDAPLKFIELIQLLRVARFESIEALWTQFKAKPDHRHWLLNAIPAIGTHTALRFIKEKFLVGELTIAEVAQAL…	3419	4553	1	1	0	682.383	2	-0.0001	905	917	0	87.7	1.3e-05	K	IASAIVETYAVAR	N						File: ~Z:\CORE\RAW_DATA_2020_QE\P775_Sigrun_Lange\P775_Sigrun_Lange_H_EV.raw~; SpectrumID: ~4665~; PrecursorID: ~0~; scans: ~8369~
1	2::tr|A5JV31|A5JV31_HIPHI	Phosvitin OS=Hippoglossus hippoglossus OX=8267 GN=vtgAb PE=2 SV=1	3616	79	0	181329	145	87	56	40	40.1	8.95	MRAVVLALAVALAVANQVSLVPEFALGKTYVYKYEAVLMGGLPEEGLARAGLKVSSKVLIHAAAADIFMLKLVDPEIFEYSGIWPKDAFIPATKLTSALAAQLLTPIKFEYANGVVGKVFAPAGISATVLNILKGIVNILQLNIKKTQNVYELQEPGVQGICKTHYVISEDVKAERILLTKTKDLNNCQERIMKDIGLAYTEKCVECEARGTTLKGAAAFNYVLKPAATGALILEATATELIQFSPFNILNGAAQMEAKQVLTFVDIEKIPVEPIKAAYLPRGSVQYEFGSELLQTPIQLLRISNAEAQIVETLNHLVTFNVAKVHEDAPLKFIELIQLLRVARFESIEALWTQFKAKPDHRHWLLNAIPAIGTHTALRFIKEKFLVGELTIAEVAQAL…	3475	6547	1	1	0	688.413	2	0.0001	433	445	0	58.97	0.0026	R	EIVLLGYGTLVAK	Y						File: ~Z:\CORE\RAW_DATA_2020_QE\P775_Sigrun_Lange\P775_Sigrun_Lange_H_EV.raw~; SpectrumID: ~6681~; PrecursorID: ~0~; scans: ~10486~
1	2::tr|A5JV31|A5JV31_HIPHI	Phosvitin OS=Hippoglossus hippoglossus OX=8267 GN=vtgAb PE=2 SV=1	3616	79	0	181329	145	87	56	40	40.1	8.95	MRAVVLALAVALAVANQVSLVPEFALGKTYVYKYEAVLMGGLPEEGLARAGLKVSSKVLIHAAAADIFMLKLVDPEIFEYSGIWPKDAFIPATKLTSALAAQLLTPIKFEYANGVVGKVFAPAGISATVLNILKGIVNILQLNIKKTQNVYELQEPGVQGICKTHYVISEDVKAERILLTKTKDLNNCQERIMKDIGLAYTEKCVECEARGTTLKGAAAFNYVLKPAATGALILEATATELIQFSPFNILNGAAQMEAKQVLTFVDIEKIPVEPIKAAYLPRGSVQYEFGSELLQTPIQLLRISNAEAQIVETLNHLVTFNVAKVHEDAPLKFIELIQLLRVARFESIEALWTQFKAKPDHRHWLLNAIPAIGTHTALRFIKEKFLVGELTIAEVAQAL…	3476	6573	1	1	0	459.278	3	0.0004	433	445	0	61.05	0.0016	R	EIVLLGYGTLVAK	Y						File: ~Z:\CORE\RAW_DATA_2020_QE\P775_Sigrun_Lange\P775_Sigrun_Lange_H_EV.raw~; SpectrumID: ~6708~; PrecursorID: ~0~; scans: ~10514~
1	2::tr|A5JV31|A5JV31_HIPHI	Phosvitin OS=Hippoglossus hippoglossus OX=8267 GN=vtgAb PE=2 SV=1	3616	79	0	181329	145	87	56	40	40.1	8.95	MRAVVLALAVALAVANQVSLVPEFALGKTYVYKYEAVLMGGLPEEGLARAGLKVSSKVLIHAAAADIFMLKLVDPEIFEYSGIWPKDAFIPATKLTSALAAQLLTPIKFEYANGVVGKVFAPAGISATVLNILKGIVNILQLNIKKTQNVYELQEPGVQGICKTHYVISEDVKAERILLTKTKDLNNCQERIMKDIGLAYTEKCVECEARGTTLKGAAAFNYVLKPAATGALILEATATELIQFSPFNILNGAAQMEAKQVLTFVDIEKIPVEPIKAAYLPRGSVQYEFGSELLQTPIQLLRISNAEAQIVETLNHLVTFNVAKVHEDAPLKFIELIQLLRVARFESIEALWTQFKAKPDHRHWLLNAIPAIGTHTALRFIKEKFLVGELTIAEVAQAL…	3654	5402	1	1	0	701.854	2	0.0007	1195	1206	0	72.81	0.0009	K	VQGYQIAAYFDK	A						File: ~Z:\CORE\RAW_DATA_2020_QE\P775_Sigrun_Lange\P775_Sigrun_Lange_H_EV.raw~; SpectrumID: ~5515~; PrecursorID: ~0~; scans: ~9262~
1	2::tr|A5JV31|A5JV31_HIPHI	Phosvitin OS=Hippoglossus hippoglossus OX=8267 GN=vtgAb PE=2 SV=1	3616	79	0	181329	145	87	56	40	40.1	8.95	MRAVVLALAVALAVANQVSLVPEFALGKTYVYKYEAVLMGGLPEEGLARAGLKVSSKVLIHAAAADIFMLKLVDPEIFEYSGIWPKDAFIPATKLTSALAAQLLTPIKFEYANGVVGKVFAPAGISATVLNILKGIVNILQLNIKKTQNVYELQEPGVQGICKTHYVISEDVKAERILLTKTKDLNNCQERIMKDIGLAYTEKCVECEARGTTLKGAAAFNYVLKPAATGALILEATATELIQFSPFNILNGAAQMEAKQVLTFVDIEKIPVEPIKAAYLPRGSVQYEFGSELLQTPIQLLRISNAEAQIVETLNHLVTFNVAKVHEDAPLKFIELIQLLRVARFESIEALWTQFKAKPDHRHWLLNAIPAIGTHTALRFIKEKFLVGELTIAEVAQAL…	3807	2102	1	1	0	716.34	2	0.0017	1423	1434	0	60.5	0.011	R	DQSQEQNEINVK	I						File: ~Z:\CORE\RAW_DATA_2020_QE\P775_Sigrun_Lange\P775_Sigrun_Lange_H_EV.raw~; SpectrumID: ~2211~; PrecursorID: ~0~; scans: ~5685~
1	2::tr|A5JV31|A5JV31_HIPHI	Phosvitin OS=Hippoglossus hippoglossus OX=8267 GN=vtgAb PE=2 SV=1	3616	79	0	181329	145	87	56	40	40.1	8.95	MRAVVLALAVALAVANQVSLVPEFALGKTYVYKYEAVLMGGLPEEGLARAGLKVSSKVLIHAAAADIFMLKLVDPEIFEYSGIWPKDAFIPATKLTSALAAQLLTPIKFEYANGVVGKVFAPAGISATVLNILKGIVNILQLNIKKTQNVYELQEPGVQGICKTHYVISEDVKAERILLTKTKDLNNCQERIMKDIGLAYTEKCVECEARGTTLKGAAAFNYVLKPAATGALILEATATELIQFSPFNILNGAAQMEAKQVLTFVDIEKIPVEPIKAAYLPRGSVQYEFGSELLQTPIQLLRISNAEAQIVETLNHLVTFNVAKVHEDAPLKFIELIQLLRVARFESIEALWTQFKAKPDHRHWLLNAIPAIGTHTALRFIKEKFLVGELTIAEVAQAL…	3864	6248	1	1	0	720.445	2	-0.0003	95	108	0	115.57	3.9e-09	K	LTSALAAQLLTPIK	F						File: ~Z:\CORE\RAW_DATA_2020_QE\P775_Sigrun_Lange\P775_Sigrun_Lange_H_EV.raw~; SpectrumID: ~6376~; PrecursorID: ~0~; scans: ~10166~
1	2::tr|A5JV31|A5JV31_HIPHI	Phosvitin OS=Hippoglossus hippoglossus OX=8267 GN=vtgAb PE=2 SV=1	3616	79	0	181329	145	87	56	40	40.1	8.95	MRAVVLALAVALAVANQVSLVPEFALGKTYVYKYEAVLMGGLPEEGLARAGLKVSSKVLIHAAAADIFMLKLVDPEIFEYSGIWPKDAFIPATKLTSALAAQLLTPIKFEYANGVVGKVFAPAGISATVLNILKGIVNILQLNIKKTQNVYELQEPGVQGICKTHYVISEDVKAERILLTKTKDLNNCQERIMKDIGLAYTEKCVECEARGTTLKGAAAFNYVLKPAATGALILEATATELIQFSPFNILNGAAQMEAKQVLTFVDIEKIPVEPIKAAYLPRGSVQYEFGSELLQTPIQLLRISNAEAQIVETLNHLVTFNVAKVHEDAPLKFIELIQLLRVARFESIEALWTQFKAKPDHRHWLLNAIPAIGTHTALRFIKEKFLVGELTIAEVAQAL…	3865	6251	1	1	0	480.632	3	-0.0003	95	108	0	66.8	0.00029	K	LTSALAAQLLTPIK	F						File: ~Z:\CORE\RAW_DATA_2020_QE\P775_Sigrun_Lange\P775_Sigrun_Lange_H_EV.raw~; SpectrumID: ~6379~; PrecursorID: ~0~; scans: ~10169~
1	2::tr|A5JV31|A5JV31_HIPHI	Phosvitin OS=Hippoglossus hippoglossus OX=8267 GN=vtgAb PE=2 SV=1	3616	79	0	181329	145	87	56	40	40.1	8.95	MRAVVLALAVALAVANQVSLVPEFALGKTYVYKYEAVLMGGLPEEGLARAGLKVSSKVLIHAAAADIFMLKLVDPEIFEYSGIWPKDAFIPATKLTSALAAQLLTPIKFEYANGVVGKVFAPAGISATVLNILKGIVNILQLNIKKTQNVYELQEPGVQGICKTHYVISEDVKAERILLTKTKDLNNCQERIMKDIGLAYTEKCVECEARGTTLKGAAAFNYVLKPAATGALILEATATELIQFSPFNILNGAAQMEAKQVLTFVDIEKIPVEPIKAAYLPRGSVQYEFGSELLQTPIQLLRISNAEAQIVETLNHLVTFNVAKVHEDAPLKFIELIQLLRVARFESIEALWTQFKAKPDHRHWLLNAIPAIGTHTALRFIKEKFLVGELTIAEVAQAL…	4088	4080	1	1	0	737.898	2	-0.0005	719	732	0	74.61	0.00052	R	ANPTSQPLGSLYVK	F						File: ~Z:\CORE\RAW_DATA_2020_QE\P775_Sigrun_Lange\P775_Sigrun_Lange_H_EV.raw~; SpectrumID: ~4192~; PrecursorID: ~0~; scans: ~7872~
1	2::tr|A5JV31|A5JV31_HIPHI	Phosvitin OS=Hippoglossus hippoglossus OX=8267 GN=vtgAb PE=2 SV=1	3616	79	0	181329	145	87	56	40	40.1	8.95	MRAVVLALAVALAVANQVSLVPEFALGKTYVYKYEAVLMGGLPEEGLARAGLKVSSKVLIHAAAADIFMLKLVDPEIFEYSGIWPKDAFIPATKLTSALAAQLLTPIKFEYANGVVGKVFAPAGISATVLNILKGIVNILQLNIKKTQNVYELQEPGVQGICKTHYVISEDVKAERILLTKTKDLNNCQERIMKDIGLAYTEKCVECEARGTTLKGAAAFNYVLKPAATGALILEATATELIQFSPFNILNGAAQMEAKQVLTFVDIEKIPVEPIKAAYLPRGSVQYEFGSELLQTPIQLLRISNAEAQIVETLNHLVTFNVAKVHEDAPLKFIELIQLLRVARFESIEALWTQFKAKPDHRHWLLNAIPAIGTHTALRFIKEKFLVGELTIAEVAQAL…	4148	5875	1	1	0	743.373	2	0.0016	733	745	0	80.15	0.00013	K	FFGQEVAFANIDK	A						File: ~Z:\CORE\RAW_DATA_2020_QE\P775_Sigrun_Lange\P775_Sigrun_Lange_H_EV.raw~; SpectrumID: ~5996~; PrecursorID: ~0~; scans: ~9767~
1	2::tr|A5JV31|A5JV31_HIPHI	Phosvitin OS=Hippoglossus hippoglossus OX=8267 GN=vtgAb PE=2 SV=1	3616	79	0	181329	145	87	56	40	40.1	8.95	MRAVVLALAVALAVANQVSLVPEFALGKTYVYKYEAVLMGGLPEEGLARAGLKVSSKVLIHAAAADIFMLKLVDPEIFEYSGIWPKDAFIPATKLTSALAAQLLTPIKFEYANGVVGKVFAPAGISATVLNILKGIVNILQLNIKKTQNVYELQEPGVQGICKTHYVISEDVKAERILLTKTKDLNNCQERIMKDIGLAYTEKCVECEARGTTLKGAAAFNYVLKPAATGALILEATATELIQFSPFNILNGAAQMEAKQVLTFVDIEKIPVEPIKAAYLPRGSVQYEFGSELLQTPIQLLRISNAEAQIVETLNHLVTFNVAKVHEDAPLKFIELIQLLRVARFESIEALWTQFKAKPDHRHWLLNAIPAIGTHTALRFIKEKFLVGELTIAEVAQAL…	4198	6191	1	1	0	499.624	3	-0.0006	499	513	0	89.46	5e-06	K	LLPGFGSAAANLPLR	V						File: ~Z:\CORE\RAW_DATA_2020_QE\P775_Sigrun_Lange\P775_Sigrun_Lange_H_EV.raw~; SpectrumID: ~6317~; PrecursorID: ~0~; scans: ~10104~
1	2::tr|A5JV31|A5JV31_HIPHI	Phosvitin OS=Hippoglossus hippoglossus OX=8267 GN=vtgAb PE=2 SV=1	3616	79	0	181329	145	87	56	40	40.1	8.95	MRAVVLALAVALAVANQVSLVPEFALGKTYVYKYEAVLMGGLPEEGLARAGLKVSSKVLIHAAAADIFMLKLVDPEIFEYSGIWPKDAFIPATKLTSALAAQLLTPIKFEYANGVVGKVFAPAGISATVLNILKGIVNILQLNIKKTQNVYELQEPGVQGICKTHYVISEDVKAERILLTKTKDLNNCQERIMKDIGLAYTEKCVECEARGTTLKGAAAFNYVLKPAATGALILEATATELIQFSPFNILNGAAQMEAKQVLTFVDIEKIPVEPIKAAYLPRGSVQYEFGSELLQTPIQLLRISNAEAQIVETLNHLVTFNVAKVHEDAPLKFIELIQLLRVARFESIEALWTQFKAKPDHRHWLLNAIPAIGTHTALRFIKEKFLVGELTIAEVAQAL…	4199	6190	1	1	0	748.933	2	0.0007	499	513	0	73.43	0.0002	K	LLPGFGSAAANLPLR	V						File: ~Z:\CORE\RAW_DATA_2020_QE\P775_Sigrun_Lange\P775_Sigrun_Lange_H_EV.raw~; SpectrumID: ~6316~; PrecursorID: ~0~; scans: ~10103~
1	2::tr|A5JV31|A5JV31_HIPHI	Phosvitin OS=Hippoglossus hippoglossus OX=8267 GN=vtgAb PE=2 SV=1	3616	79	0	181329	145	87	56	40	40.1	8.95	MRAVVLALAVALAVANQVSLVPEFALGKTYVYKYEAVLMGGLPEEGLARAGLKVSSKVLIHAAAADIFMLKLVDPEIFEYSGIWPKDAFIPATKLTSALAAQLLTPIKFEYANGVVGKVFAPAGISATVLNILKGIVNILQLNIKKTQNVYELQEPGVQGICKTHYVISEDVKAERILLTKTKDLNNCQERIMKDIGLAYTEKCVECEARGTTLKGAAAFNYVLKPAATGALILEATATELIQFSPFNILNGAAQMEAKQVLTFVDIEKIPVEPIKAAYLPRGSVQYEFGSELLQTPIQLLRISNAEAQIVETLNHLVTFNVAKVHEDAPLKFIELIQLLRVARFESIEALWTQFKAKPDHRHWLLNAIPAIGTHTALRFIKEKFLVGELTIAEVAQAL…	4210	7411	1	1	0	749.883	2	0.0001	345	356	0	72.54	0.00076	R	FESIEALWTQFK	A						File: ~Z:\CORE\RAW_DATA_2020_QE\P775_Sigrun_Lange\P775_Sigrun_Lange_H_EV.raw~; SpectrumID: ~7593~; PrecursorID: ~0~; scans: ~11444~
1	2::tr|A5JV31|A5JV31_HIPHI	Phosvitin OS=Hippoglossus hippoglossus OX=8267 GN=vtgAb PE=2 SV=1	3616	79	0	181329	145	87	56	40	40.1	8.95	MRAVVLALAVALAVANQVSLVPEFALGKTYVYKYEAVLMGGLPEEGLARAGLKVSSKVLIHAAAADIFMLKLVDPEIFEYSGIWPKDAFIPATKLTSALAAQLLTPIKFEYANGVVGKVFAPAGISATVLNILKGIVNILQLNIKKTQNVYELQEPGVQGICKTHYVISEDVKAERILLTKTKDLNNCQERIMKDIGLAYTEKCVECEARGTTLKGAAAFNYVLKPAATGALILEATATELIQFSPFNILNGAAQMEAKQVLTFVDIEKIPVEPIKAAYLPRGSVQYEFGSELLQTPIQLLRISNAEAQIVETLNHLVTFNVAKVHEDAPLKFIELIQLLRVARFESIEALWTQFKAKPDHRHWLLNAIPAIGTHTALRFIKEKFLVGELTIAEVAQAL…	4216	7408	1	1	0	500.591	3	0.0166	345	356	0	25.94	33	R	FESIEALWTQFK	A		Deamidated (NQ)	0.000000000100.0			File: ~Z:\CORE\RAW_DATA_2020_QE\P775_Sigrun_Lange\P775_Sigrun_Lange_H_EV.raw~; SpectrumID: ~7589~; PrecursorID: ~0~; scans: ~11439~
1	2::tr|A5JV31|A5JV31_HIPHI	Phosvitin OS=Hippoglossus hippoglossus OX=8267 GN=vtgAb PE=2 SV=1	3616	79	0	181329	145	87	56	40	40.1	8.95	MRAVVLALAVALAVANQVSLVPEFALGKTYVYKYEAVLMGGLPEEGLARAGLKVSSKVLIHAAAADIFMLKLVDPEIFEYSGIWPKDAFIPATKLTSALAAQLLTPIKFEYANGVVGKVFAPAGISATVLNILKGIVNILQLNIKKTQNVYELQEPGVQGICKTHYVISEDVKAERILLTKTKDLNNCQERIMKDIGLAYTEKCVECEARGTTLKGAAAFNYVLKPAATGALILEATATELIQFSPFNILNGAAQMEAKQVLTFVDIEKIPVEPIKAAYLPRGSVQYEFGSELLQTPIQLLRISNAEAQIVETLNHLVTFNVAKVHEDAPLKFIELIQLLRVARFESIEALWTQFKAKPDHRHWLLNAIPAIGTHTALRFIKEKFLVGELTIAEVAQAL…	4224	1503	1	1	0	750.858	2	-0.003	988	1001	0	52.25	0.075	K	ACAEIESHNAASIK	D						File: ~Z:\CORE\RAW_DATA_2020_QE\P775_Sigrun_Lange\P775_Sigrun_Lange_H_EV.raw~; SpectrumID: ~1608~; PrecursorID: ~0~; scans: ~4992~
1	2::tr|A5JV31|A5JV31_HIPHI	Phosvitin OS=Hippoglossus hippoglossus OX=8267 GN=vtgAb PE=2 SV=1	3616	79	0	181329	145	87	56	40	40.1	8.95	MRAVVLALAVALAVANQVSLVPEFALGKTYVYKYEAVLMGGLPEEGLARAGLKVSSKVLIHAAAADIFMLKLVDPEIFEYSGIWPKDAFIPATKLTSALAAQLLTPIKFEYANGVVGKVFAPAGISATVLNILKGIVNILQLNIKKTQNVYELQEPGVQGICKTHYVISEDVKAERILLTKTKDLNNCQERIMKDIGLAYTEKCVECEARGTTLKGAAAFNYVLKPAATGALILEATATELIQFSPFNILNGAAQMEAKQVLTFVDIEKIPVEPIKAAYLPRGSVQYEFGSELLQTPIQLLRISNAEAQIVETLNHLVTFNVAKVHEDAPLKFIELIQLLRVARFESIEALWTQFKAKPDHRHWLLNAIPAIGTHTALRFIKEKFLVGELTIAEVAQAL…	4248	7739	1	1	0	503.272	3	-0.001	532	544	0	57.78	0.021	K	MIQDIAIQLFMGK	A						File: ~Z:\CORE\RAW_DATA_2020_QE\P775_Sigrun_Lange\P775_Sigrun_Lange_H_EV.raw~; SpectrumID: ~8071~; PrecursorID: ~0~; scans: ~11945~
1	2::tr|A5JV31|A5JV31_HIPHI	Phosvitin OS=Hippoglossus hippoglossus OX=8267 GN=vtgAb PE=2 SV=1	3616	79	0	181329	145	87	56	40	40.1	8.95	MRAVVLALAVALAVANQVSLVPEFALGKTYVYKYEAVLMGGLPEEGLARAGLKVSSKVLIHAAAADIFMLKLVDPEIFEYSGIWPKDAFIPATKLTSALAAQLLTPIKFEYANGVVGKVFAPAGISATVLNILKGIVNILQLNIKKTQNVYELQEPGVQGICKTHYVISEDVKAERILLTKTKDLNNCQERIMKDIGLAYTEKCVECEARGTTLKGAAAFNYVLKPAATGALILEATATELIQFSPFNILNGAAQMEAKQVLTFVDIEKIPVEPIKAAYLPRGSVQYEFGSELLQTPIQLLRISNAEAQIVETLNHLVTFNVAKVHEDAPLKFIELIQLLRVARFESIEALWTQFKAKPDHRHWLLNAIPAIGTHTALRFIKEKFLVGELTIAEVAQAL…	4249	7727	1	1	0	754.404	2	0.0001	532	544	0	89.71	1.4e-05	K	MIQDIAIQLFMGK	A						File: ~Z:\CORE\RAW_DATA_2020_QE\P775_Sigrun_Lange\P775_Sigrun_Lange_H_EV.raw~; SpectrumID: ~8055~; PrecursorID: ~0~; scans: ~11929~
1	2::tr|A5JV31|A5JV31_HIPHI	Phosvitin OS=Hippoglossus hippoglossus OX=8267 GN=vtgAb PE=2 SV=1	3616	79	0	181329	145	87	56	40	40.1	8.95	MRAVVLALAVALAVANQVSLVPEFALGKTYVYKYEAVLMGGLPEEGLARAGLKVSSKVLIHAAAADIFMLKLVDPEIFEYSGIWPKDAFIPATKLTSALAAQLLTPIKFEYANGVVGKVFAPAGISATVLNILKGIVNILQLNIKKTQNVYELQEPGVQGICKTHYVISEDVKAERILLTKTKDLNNCQERIMKDIGLAYTEKCVECEARGTTLKGAAAFNYVLKPAATGALILEATATELIQFSPFNILNGAAQMEAKQVLTFVDIEKIPVEPIKAAYLPRGSVQYEFGSELLQTPIQLLRISNAEAQIVETLNHLVTFNVAKVHEDAPLKFIELIQLLRVARFESIEALWTQFKAKPDHRHWLLNAIPAIGTHTALRFIKEKFLVGELTIAEVAQAL…	4269	6093	1	1	0	504.959	3	0.0002	58	71	0	70.97	0.0005	K	VLIHAAAADIFMLK	L						File: ~Z:\CORE\RAW_DATA_2020_QE\P775_Sigrun_Lange\P775_Sigrun_Lange_H_EV.raw~; SpectrumID: ~6218~; PrecursorID: ~0~; scans: ~10000~
1	2::tr|A5JV31|A5JV31_HIPHI	Phosvitin OS=Hippoglossus hippoglossus OX=8267 GN=vtgAb PE=2 SV=1	3616	79	0	181329	145	87	56	40	40.1	8.95	MRAVVLALAVALAVANQVSLVPEFALGKTYVYKYEAVLMGGLPEEGLARAGLKVSSKVLIHAAAADIFMLKLVDPEIFEYSGIWPKDAFIPATKLTSALAAQLLTPIKFEYANGVVGKVFAPAGISATVLNILKGIVNILQLNIKKTQNVYELQEPGVQGICKTHYVISEDVKAERILLTKTKDLNNCQERIMKDIGLAYTEKCVECEARGTTLKGAAAFNYVLKPAATGALILEATATELIQFSPFNILNGAAQMEAKQVLTFVDIEKIPVEPIKAAYLPRGSVQYEFGSELLQTPIQLLRISNAEAQIVETLNHLVTFNVAKVHEDAPLKFIELIQLLRVARFESIEALWTQFKAKPDHRHWLLNAIPAIGTHTALRFIKEKFLVGELTIAEVAQAL…	4319	7272	1	1	0	762.401	2	-0.0012	532	544	0	85.55	3.9e-05	K	MIQDIAIQLFMGK	A		Oxidation (M)	0.0000000000300.0			File: ~Z:\CORE\RAW_DATA_2020_QE\P775_Sigrun_Lange\P775_Sigrun_Lange_H_EV.raw~; SpectrumID: ~7434~; PrecursorID: ~0~; scans: ~11277~
1	2::tr|A5JV31|A5JV31_HIPHI	Phosvitin OS=Hippoglossus hippoglossus OX=8267 GN=vtgAb PE=2 SV=1	3616	79	0	181329	145	87	56	40	40.1	8.95	MRAVVLALAVALAVANQVSLVPEFALGKTYVYKYEAVLMGGLPEEGLARAGLKVSSKVLIHAAAADIFMLKLVDPEIFEYSGIWPKDAFIPATKLTSALAAQLLTPIKFEYANGVVGKVFAPAGISATVLNILKGIVNILQLNIKKTQNVYELQEPGVQGICKTHYVISEDVKAERILLTKTKDLNNCQERIMKDIGLAYTEKCVECEARGTTLKGAAAFNYVLKPAATGALILEATATELIQFSPFNILNGAAQMEAKQVLTFVDIEKIPVEPIKAAYLPRGSVQYEFGSELLQTPIQLLRISNAEAQIVETLNHLVTFNVAKVHEDAPLKFIELIQLLRVARFESIEALWTQFKAKPDHRHWLLNAIPAIGTHTALRFIKEKFLVGELTIAEVAQAL…	4320	7508	1	1	0	508.603	3	-0.0005	532	544	0	59.22	0.017	K	MIQDIAIQLFMGK	A		Oxidation (M)	0.3000000000000.0			File: ~Z:\CORE\RAW_DATA_2020_QE\P775_Sigrun_Lange\P775_Sigrun_Lange_H_EV.raw~; SpectrumID: ~7723~; PrecursorID: ~0~; scans: ~11580~
1	2::tr|A5JV31|A5JV31_HIPHI	Phosvitin OS=Hippoglossus hippoglossus OX=8267 GN=vtgAb PE=2 SV=1	3616	79	0	181329	145	87	56	40	40.1	8.95	MRAVVLALAVALAVANQVSLVPEFALGKTYVYKYEAVLMGGLPEEGLARAGLKVSSKVLIHAAAADIFMLKLVDPEIFEYSGIWPKDAFIPATKLTSALAAQLLTPIKFEYANGVVGKVFAPAGISATVLNILKGIVNILQLNIKKTQNVYELQEPGVQGICKTHYVISEDVKAERILLTKTKDLNNCQERIMKDIGLAYTEKCVECEARGTTLKGAAAFNYVLKPAATGALILEATATELIQFSPFNILNGAAQMEAKQVLTFVDIEKIPVEPIKAAYLPRGSVQYEFGSELLQTPIQLLRISNAEAQIVETLNHLVTFNVAKVHEDAPLKFIELIQLLRVARFESIEALWTQFKAKPDHRHWLLNAIPAIGTHTALRFIKEKFLVGELTIAEVAQAL…	4321	7503	1	1	0	762.402	2	0.0009	532	544	0	82.01	8.8e-05	K	MIQDIAIQLFMGK	A		Oxidation (M)	0.3000000000000.0			File: ~Z:\CORE\RAW_DATA_2020_QE\P775_Sigrun_Lange\P775_Sigrun_Lange_H_EV.raw~; SpectrumID: ~7716~; PrecursorID: ~0~; scans: ~11573~
1	2::tr|A5JV31|A5JV31_HIPHI	Phosvitin OS=Hippoglossus hippoglossus OX=8267 GN=vtgAb PE=2 SV=1	3616	79	0	181329	145	87	56	40	40.1	8.95	MRAVVLALAVALAVANQVSLVPEFALGKTYVYKYEAVLMGGLPEEGLARAGLKVSSKVLIHAAAADIFMLKLVDPEIFEYSGIWPKDAFIPATKLTSALAAQLLTPIKFEYANGVVGKVFAPAGISATVLNILKGIVNILQLNIKKTQNVYELQEPGVQGICKTHYVISEDVKAERILLTKTKDLNNCQERIMKDIGLAYTEKCVECEARGTTLKGAAAFNYVLKPAATGALILEATATELIQFSPFNILNGAAQMEAKQVLTFVDIEKIPVEPIKAAYLPRGSVQYEFGSELLQTPIQLLRISNAEAQIVETLNHLVTFNVAKVHEDAPLKFIELIQLLRVARFESIEALWTQFKAKPDHRHWLLNAIPAIGTHTALRFIKEKFLVGELTIAEVAQAL…	4345	5583	1	1	0	510.29	3	0.0006	58	71	0	76.05	0.00021	K	VLIHAAAADIFMLK	L		Oxidation (M)	0.00000000000300.0			File: ~Z:\CORE\RAW_DATA_2020_QE\P775_Sigrun_Lange\P775_Sigrun_Lange_H_EV.raw~; SpectrumID: ~5703~; PrecursorID: ~0~; scans: ~9459~
1	2::tr|A5JV31|A5JV31_HIPHI	Phosvitin OS=Hippoglossus hippoglossus OX=8267 GN=vtgAb PE=2 SV=1	3616	79	0	181329	145	87	56	40	40.1	8.95	MRAVVLALAVALAVANQVSLVPEFALGKTYVYKYEAVLMGGLPEEGLARAGLKVSSKVLIHAAAADIFMLKLVDPEIFEYSGIWPKDAFIPATKLTSALAAQLLTPIKFEYANGVVGKVFAPAGISATVLNILKGIVNILQLNIKKTQNVYELQEPGVQGICKTHYVISEDVKAERILLTKTKDLNNCQERIMKDIGLAYTEKCVECEARGTTLKGAAAFNYVLKPAATGALILEATATELIQFSPFNILNGAAQMEAKQVLTFVDIEKIPVEPIKAAYLPRGSVQYEFGSELLQTPIQLLRISNAEAQIVETLNHLVTFNVAKVHEDAPLKFIELIQLLRVARFESIEALWTQFKAKPDHRHWLLNAIPAIGTHTALRFIKEKFLVGELTIAEVAQAL…	4391	6817	1	1	0	513.935	3	0.0006	532	544	0	47.42	0.25	K	MIQDIAIQLFMGK	A		2 Oxidation (M)	0.3000000000300.0			File: ~Z:\CORE\RAW_DATA_2020_QE\P775_Sigrun_Lange\P775_Sigrun_Lange_H_EV.raw~; SpectrumID: ~6957~; PrecursorID: ~0~; scans: ~10776~
1	2::tr|A5JV31|A5JV31_HIPHI	Phosvitin OS=Hippoglossus hippoglossus OX=8267 GN=vtgAb PE=2 SV=1	3616	79	0	181329	145	87	56	40	40.1	8.95	MRAVVLALAVALAVANQVSLVPEFALGKTYVYKYEAVLMGGLPEEGLARAGLKVSSKVLIHAAAADIFMLKLVDPEIFEYSGIWPKDAFIPATKLTSALAAQLLTPIKFEYANGVVGKVFAPAGISATVLNILKGIVNILQLNIKKTQNVYELQEPGVQGICKTHYVISEDVKAERILLTKTKDLNNCQERIMKDIGLAYTEKCVECEARGTTLKGAAAFNYVLKPAATGALILEATATELIQFSPFNILNGAAQMEAKQVLTFVDIEKIPVEPIKAAYLPRGSVQYEFGSELLQTPIQLLRISNAEAQIVETLNHLVTFNVAKVHEDAPLKFIELIQLLRVARFESIEALWTQFKAKPDHRHWLLNAIPAIGTHTALRFIKEKFLVGELTIAEVAQAL…	4392	6804	1	1	0	770.405	2	0.0117	532	544	0	83.44	5.9e-05	K	MIQDIAIQLFMGK	A		2 Oxidation (M)	0.3000000000300.0			File: ~Z:\CORE\RAW_DATA_2020_QE\P775_Sigrun_Lange\P775_Sigrun_Lange_H_EV.raw~; SpectrumID: ~6944~; PrecursorID: ~0~; scans: ~10762~
1	2::tr|A5JV31|A5JV31_HIPHI	Phosvitin OS=Hippoglossus hippoglossus OX=8267 GN=vtgAb PE=2 SV=1	3616	79	0	181329	145	87	56	40	40.1	8.95	MRAVVLALAVALAVANQVSLVPEFALGKTYVYKYEAVLMGGLPEEGLARAGLKVSSKVLIHAAAADIFMLKLVDPEIFEYSGIWPKDAFIPATKLTSALAAQLLTPIKFEYANGVVGKVFAPAGISATVLNILKGIVNILQLNIKKTQNVYELQEPGVQGICKTHYVISEDVKAERILLTKTKDLNNCQERIMKDIGLAYTEKCVECEARGTTLKGAAAFNYVLKPAATGALILEATATELIQFSPFNILNGAAQMEAKQVLTFVDIEKIPVEPIKAAYLPRGSVQYEFGSELLQTPIQLLRISNAEAQIVETLNHLVTFNVAKVHEDAPLKFIELIQLLRVARFESIEALWTQFKAKPDHRHWLLNAIPAIGTHTALRFIKEKFLVGELTIAEVAQAL…	4500	7822	1	1	0	786.458	2	0.0012	563	577	0	73.45	0.00019	K	LPMGLVTTLADALLK	E		Oxidation (M)	0.003000000000000.0			File: ~Z:\CORE\RAW_DATA_2020_QE\P775_Sigrun_Lange\P775_Sigrun_Lange_H_EV.raw~; SpectrumID: ~8187~; PrecursorID: ~0~; scans: ~12067~
1	2::tr|A5JV31|A5JV31_HIPHI	Phosvitin OS=Hippoglossus hippoglossus OX=8267 GN=vtgAb PE=2 SV=1	3616	79	0	181329	145	87	56	40	40.1	8.95	MRAVVLALAVALAVANQVSLVPEFALGKTYVYKYEAVLMGGLPEEGLARAGLKVSSKVLIHAAAADIFMLKLVDPEIFEYSGIWPKDAFIPATKLTSALAAQLLTPIKFEYANGVVGKVFAPAGISATVLNILKGIVNILQLNIKKTQNVYELQEPGVQGICKTHYVISEDVKAERILLTKTKDLNNCQERIMKDIGLAYTEKCVECEARGTTLKGAAAFNYVLKPAATGALILEATATELIQFSPFNILNGAAQMEAKQVLTFVDIEKIPVEPIKAAYLPRGSVQYEFGSELLQTPIQLLRISNAEAQIVETLNHLVTFNVAKVHEDAPLKFIELIQLLRVARFESIEALWTQFKAKPDHRHWLLNAIPAIGTHTALRFIKEKFLVGELTIAEVAQAL…	4523	7126	1	1	0	789.406	2	0.0018	580	592	0	54.43	0.067	K	NLQVVSFVYSYMK	A						File: ~Z:\CORE\RAW_DATA_2020_QE\P775_Sigrun_Lange\P775_Sigrun_Lange_H_EV.raw~; SpectrumID: ~7280~; PrecursorID: ~0~; scans: ~11115~
1	2::tr|A5JV31|A5JV31_HIPHI	Phosvitin OS=Hippoglossus hippoglossus OX=8267 GN=vtgAb PE=2 SV=1	3616	79	0	181329	145	87	56	40	40.1	8.95	MRAVVLALAVALAVANQVSLVPEFALGKTYVYKYEAVLMGGLPEEGLARAGLKVSSKVLIHAAAADIFMLKLVDPEIFEYSGIWPKDAFIPATKLTSALAAQLLTPIKFEYANGVVGKVFAPAGISATVLNILKGIVNILQLNIKKTQNVYELQEPGVQGICKTHYVISEDVKAERILLTKTKDLNNCQERIMKDIGLAYTEKCVECEARGTTLKGAAAFNYVLKPAATGALILEATATELIQFSPFNILNGAAQMEAKQVLTFVDIEKIPVEPIKAAYLPRGSVQYEFGSELLQTPIQLLRISNAEAQIVETLNHLVTFNVAKVHEDAPLKFIELIQLLRVARFESIEALWTQFKAKPDHRHWLLNAIPAIGTHTALRFIKEKFLVGELTIAEVAQAL…	4553	6955	1	1	0	792.977	2	-0.0005	1173	1187	0	64.12	0.0007	K	YLANAIAPAVTVLIR	A						File: ~Z:\CORE\RAW_DATA_2020_QE\P775_Sigrun_Lange\P775_Sigrun_Lange_H_EV.raw~; SpectrumID: ~7098~; PrecursorID: ~0~; scans: ~10924~
1	2::tr|A5JV31|A5JV31_HIPHI	Phosvitin OS=Hippoglossus hippoglossus OX=8267 GN=vtgAb PE=2 SV=1	3616	79	0	181329	145	87	56	40	40.1	8.95	MRAVVLALAVALAVANQVSLVPEFALGKTYVYKYEAVLMGGLPEEGLARAGLKVSSKVLIHAAAADIFMLKLVDPEIFEYSGIWPKDAFIPATKLTSALAAQLLTPIKFEYANGVVGKVFAPAGISATVLNILKGIVNILQLNIKKTQNVYELQEPGVQGICKTHYVISEDVKAERILLTKTKDLNNCQERIMKDIGLAYTEKCVECEARGTTLKGAAAFNYVLKPAATGALILEATATELIQFSPFNILNGAAQMEAKQVLTFVDIEKIPVEPIKAAYLPRGSVQYEFGSELLQTPIQLLRISNAEAQIVETLNHLVTFNVAKVHEDAPLKFIELIQLLRVARFESIEALWTQFKAKPDHRHWLLNAIPAIGTHTALRFIKEKFLVGELTIAEVAQAL…	4554	6961	1	1	0	528.987	3	0.0004	1173	1187	0	61.13	0.0014	K	YLANAIAPAVTVLIR	A						File: ~Z:\CORE\RAW_DATA_2020_QE\P775_Sigrun_Lange\P775_Sigrun_Lange_H_EV.raw~; SpectrumID: ~7104~; PrecursorID: ~0~; scans: ~10930~
1	2::tr|A5JV31|A5JV31_HIPHI	Phosvitin OS=Hippoglossus hippoglossus OX=8267 GN=vtgAb PE=2 SV=1	3616	79	0	181329	145	87	56	40	40.1	8.95	MRAVVLALAVALAVANQVSLVPEFALGKTYVYKYEAVLMGGLPEEGLARAGLKVSSKVLIHAAAADIFMLKLVDPEIFEYSGIWPKDAFIPATKLTSALAAQLLTPIKFEYANGVVGKVFAPAGISATVLNILKGIVNILQLNIKKTQNVYELQEPGVQGICKTHYVISEDVKAERILLTKTKDLNNCQERIMKDIGLAYTEKCVECEARGTTLKGAAAFNYVLKPAATGALILEATATELIQFSPFNILNGAAQMEAKQVLTFVDIEKIPVEPIKAAYLPRGSVQYEFGSELLQTPIQLLRISNAEAQIVETLNHLVTFNVAKVHEDAPLKFIELIQLLRVARFESIEALWTQFKAKPDHRHWLLNAIPAIGTHTALRFIKEKFLVGELTIAEVAQAL…	4580	5949	1	1	0	797.401	2	-0.0038	580	592	0	73.4	0.0008	K	NLQVVSFVYSYMK	A		Oxidation (M)	0.0000000000030.0			File: ~Z:\CORE\RAW_DATA_2020_QE\P775_Sigrun_Lange\P775_Sigrun_Lange_H_EV.raw~; SpectrumID: ~6070~; PrecursorID: ~0~; scans: ~9844~
1	2::tr|A5JV31|A5JV31_HIPHI	Phosvitin OS=Hippoglossus hippoglossus OX=8267 GN=vtgAb PE=2 SV=1	3616	79	0	181329	145	87	56	40	40.1	8.95	MRAVVLALAVALAVANQVSLVPEFALGKTYVYKYEAVLMGGLPEEGLARAGLKVSSKVLIHAAAADIFMLKLVDPEIFEYSGIWPKDAFIPATKLTSALAAQLLTPIKFEYANGVVGKVFAPAGISATVLNILKGIVNILQLNIKKTQNVYELQEPGVQGICKTHYVISEDVKAERILLTKTKDLNNCQERIMKDIGLAYTEKCVECEARGTTLKGAAAFNYVLKPAATGALILEATATELIQFSPFNILNGAAQMEAKQVLTFVDIEKIPVEPIKAAYLPRGSVQYEFGSELLQTPIQLLRISNAEAQIVETLNHLVTFNVAKVHEDAPLKFIELIQLLRVARFESIEALWTQFKAKPDHRHWLLNAIPAIGTHTALRFIKEKFLVGELTIAEVAQAL…	4581	5961	1	1	0	531.938	3	0.0003	580	592	0	26.56	39	K	NLQVVSFVYSYMK	A		Oxidation (M)	0.0000000000030.0			File: ~Z:\CORE\RAW_DATA_2020_QE\P775_Sigrun_Lange\P775_Sigrun_Lange_H_EV.raw~; SpectrumID: ~6083~; PrecursorID: ~0~; scans: ~9858~
1	2::tr|A5JV31|A5JV31_HIPHI	Phosvitin OS=Hippoglossus hippoglossus OX=8267 GN=vtgAb PE=2 SV=1	3616	79	0	181329	145	87	56	40	40.1	8.95	MRAVVLALAVALAVANQVSLVPEFALGKTYVYKYEAVLMGGLPEEGLARAGLKVSSKVLIHAAAADIFMLKLVDPEIFEYSGIWPKDAFIPATKLTSALAAQLLTPIKFEYANGVVGKVFAPAGISATVLNILKGIVNILQLNIKKTQNVYELQEPGVQGICKTHYVISEDVKAERILLTKTKDLNNCQERIMKDIGLAYTEKCVECEARGTTLKGAAAFNYVLKPAATGALILEATATELIQFSPFNILNGAAQMEAKQVLTFVDIEKIPVEPIKAAYLPRGSVQYEFGSELLQTPIQLLRISNAEAQIVETLNHLVTFNVAKVHEDAPLKFIELIQLLRVARFESIEALWTQFKAKPDHRHWLLNAIPAIGTHTALRFIKEKFLVGELTIAEVAQAL…	4595	4096	3	1	0	799.438	2	-0.0012	751	765	0	25.2	28	K	IIELATGPALHSYGR	K						File: ~Z:\CORE\RAW_DATA_2020_QE\P775_Sigrun_Lange\P775_Sigrun_Lange_H_EV.raw~; SpectrumID: ~4208~; PrecursorID: ~0~; scans: ~7889~
1	2::tr|A5JV31|A5JV31_HIPHI	Phosvitin OS=Hippoglossus hippoglossus OX=8267 GN=vtgAb PE=2 SV=1	3616	79	0	181329	145	87	56	40	40.1	8.95	MRAVVLALAVALAVANQVSLVPEFALGKTYVYKYEAVLMGGLPEEGLARAGLKVSSKVLIHAAAADIFMLKLVDPEIFEYSGIWPKDAFIPATKLTSALAAQLLTPIKFEYANGVVGKVFAPAGISATVLNILKGIVNILQLNIKKTQNVYELQEPGVQGICKTHYVISEDVKAERILLTKTKDLNNCQERIMKDIGLAYTEKCVECEARGTTLKGAAAFNYVLKPAATGALILEATATELIQFSPFNILNGAAQMEAKQVLTFVDIEKIPVEPIKAAYLPRGSVQYEFGSELLQTPIQLLRISNAEAQIVETLNHLVTFNVAKVHEDAPLKFIELIQLLRVARFESIEALWTQFKAKPDHRHWLLNAIPAIGTHTALRFIKEKFLVGELTIAEVAQAL…	4598	4095	3	1	0	533.295	3	0.0009	751	765	0	25.02	29	K	IIELATGPALHSYGR	K						File: ~Z:\CORE\RAW_DATA_2020_QE\P775_Sigrun_Lange\P775_Sigrun_Lange_H_EV.raw~; SpectrumID: ~4207~; PrecursorID: ~0~; scans: ~7888~
1	2::tr|A5JV31|A5JV31_HIPHI	Phosvitin OS=Hippoglossus hippoglossus OX=8267 GN=vtgAb PE=2 SV=1	3616	79	0	181329	145	87	56	40	40.1	8.95	MRAVVLALAVALAVANQVSLVPEFALGKTYVYKYEAVLMGGLPEEGLARAGLKVSSKVLIHAAAADIFMLKLVDPEIFEYSGIWPKDAFIPATKLTSALAAQLLTPIKFEYANGVVGKVFAPAGISATVLNILKGIVNILQLNIKKTQNVYELQEPGVQGICKTHYVISEDVKAERILLTKTKDLNNCQERIMKDIGLAYTEKCVECEARGTTLKGAAAFNYVLKPAATGALILEATATELIQFSPFNILNGAAQMEAKQVLTFVDIEKIPVEPIKAAYLPRGSVQYEFGSELLQTPIQLLRISNAEAQIVETLNHLVTFNVAKVHEDAPLKFIELIQLLRVARFESIEALWTQFKAKPDHRHWLLNAIPAIGTHTALRFIKEKFLVGELTIAEVAQAL…	4656	7714	1	1	1	807.484	2	-0.0009	119	134	0	87.34	3.5e-06	K	VFAPAGISATVLNILK	G						File: ~Z:\CORE\RAW_DATA_2020_QE\P775_Sigrun_Lange\P775_Sigrun_Lange_H_EV.raw~; SpectrumID: ~8035~; PrecursorID: ~0~; scans: ~11908~
1	2::tr|A5JV31|A5JV31_HIPHI	Phosvitin OS=Hippoglossus hippoglossus OX=8267 GN=vtgAb PE=2 SV=1	3616	79	0	181329	145	87	56	40	40.1	8.95	MRAVVLALAVALAVANQVSLVPEFALGKTYVYKYEAVLMGGLPEEGLARAGLKVSSKVLIHAAAADIFMLKLVDPEIFEYSGIWPKDAFIPATKLTSALAAQLLTPIKFEYANGVVGKVFAPAGISATVLNILKGIVNILQLNIKKTQNVYELQEPGVQGICKTHYVISEDVKAERILLTKTKDLNNCQERIMKDIGLAYTEKCVECEARGTTLKGAAAFNYVLKPAATGALILEATATELIQFSPFNILNGAAQMEAKQVLTFVDIEKIPVEPIKAAYLPRGSVQYEFGSELLQTPIQLLRISNAEAQIVETLNHLVTFNVAKVHEDAPLKFIELIQLLRVARFESIEALWTQFKAKPDHRHWLLNAIPAIGTHTALRFIKEKFLVGELTIAEVAQAL…	4657	7707	1	1	1	538.659	3	0	119	134	0	50.88	0.014	K	VFAPAGISATVLNILK	G						File: ~Z:\CORE\RAW_DATA_2020_QE\P775_Sigrun_Lange\P775_Sigrun_Lange_H_EV.raw~; SpectrumID: ~8017~; PrecursorID: ~0~; scans: ~11889~
1	2::tr|A5JV31|A5JV31_HIPHI	Phosvitin OS=Hippoglossus hippoglossus OX=8267 GN=vtgAb PE=2 SV=1	3616	79	0	181329	145	87	56	40	40.1	8.95	MRAVVLALAVALAVANQVSLVPEFALGKTYVYKYEAVLMGGLPEEGLARAGLKVSSKVLIHAAAADIFMLKLVDPEIFEYSGIWPKDAFIPATKLTSALAAQLLTPIKFEYANGVVGKVFAPAGISATVLNILKGIVNILQLNIKKTQNVYELQEPGVQGICKTHYVISEDVKAERILLTKTKDLNNCQERIMKDIGLAYTEKCVECEARGTTLKGAAAFNYVLKPAATGALILEATATELIQFSPFNILNGAAQMEAKQVLTFVDIEKIPVEPIKAAYLPRGSVQYEFGSELLQTPIQLLRISNAEAQIVETLNHLVTFNVAKVHEDAPLKFIELIQLLRVARFESIEALWTQFKAKPDHRHWLLNAIPAIGTHTALRFIKEKFLVGELTIAEVAQAL…	4665	3511	1	1	0	404.498	4	-0.0004	483	498	0	44.32	0.051	K	VLGNAGHPASLKPILK	L						File: ~Z:\CORE\RAW_DATA_2020_QE\P775_Sigrun_Lange\P775_Sigrun_Lange_H_EV.raw~; SpectrumID: ~3622~; PrecursorID: ~0~; scans: ~7270~
1	2::tr|A5JV31|A5JV31_HIPHI	Phosvitin OS=Hippoglossus hippoglossus OX=8267 GN=vtgAb PE=2 SV=1	3616	79	0	181329	145	87	56	40	40.1	8.95	MRAVVLALAVALAVANQVSLVPEFALGKTYVYKYEAVLMGGLPEEGLARAGLKVSSKVLIHAAAADIFMLKLVDPEIFEYSGIWPKDAFIPATKLTSALAAQLLTPIKFEYANGVVGKVFAPAGISATVLNILKGIVNILQLNIKKTQNVYELQEPGVQGICKTHYVISEDVKAERILLTKTKDLNNCQERIMKDIGLAYTEKCVECEARGTTLKGAAAFNYVLKPAATGALILEATATELIQFSPFNILNGAAQMEAKQVLTFVDIEKIPVEPIKAAYLPRGSVQYEFGSELLQTPIQLLRISNAEAQIVETLNHLVTFNVAKVHEDAPLKFIELIQLLRVARFESIEALWTQFKAKPDHRHWLLNAIPAIGTHTALRFIKEKFLVGELTIAEVAQAL…	4667	3559	1	1	0	807.989	2	0.0013	483	498	0	20.1	13	K	VLGNAGHPASLKPILK	L						File: ~Z:\CORE\RAW_DATA_2020_QE\P775_Sigrun_Lange\P775_Sigrun_Lange_H_EV.raw~; SpectrumID: ~3670~; PrecursorID: ~0~; scans: ~7320~
1	2::tr|A5JV31|A5JV31_HIPHI	Phosvitin OS=Hippoglossus hippoglossus OX=8267 GN=vtgAb PE=2 SV=1	3616	79	0	181329	145	87	56	40	40.1	8.95	MRAVVLALAVALAVANQVSLVPEFALGKTYVYKYEAVLMGGLPEEGLARAGLKVSSKVLIHAAAADIFMLKLVDPEIFEYSGIWPKDAFIPATKLTSALAAQLLTPIKFEYANGVVGKVFAPAGISATVLNILKGIVNILQLNIKKTQNVYELQEPGVQGICKTHYVISEDVKAERILLTKTKDLNNCQERIMKDIGLAYTEKCVECEARGTTLKGAAAFNYVLKPAATGALILEATATELIQFSPFNILNGAAQMEAKQVLTFVDIEKIPVEPIKAAYLPRGSVQYEFGSELLQTPIQLLRISNAEAQIVETLNHLVTFNVAKVHEDAPLKFIELIQLLRVARFESIEALWTQFKAKPDHRHWLLNAIPAIGTHTALRFIKEKFLVGELTIAEVAQAL…	4752	4381	1	1	0	819.914	2	-0.0011	1250	1264	0	105.92	4.4e-07	K	QYETEITAETGLVGK	Q						File: ~Z:\CORE\RAW_DATA_2020_QE\P775_Sigrun_Lange\P775_Sigrun_Lange_H_EV.raw~; SpectrumID: ~4493~; PrecursorID: ~0~; scans: ~8188~
1	2::tr|A5JV31|A5JV31_HIPHI	Phosvitin OS=Hippoglossus hippoglossus OX=8267 GN=vtgAb PE=2 SV=1	3616	79	0	181329	145	87	56	40	40.1	8.95	MRAVVLALAVALAVANQVSLVPEFALGKTYVYKYEAVLMGGLPEEGLARAGLKVSSKVLIHAAAADIFMLKLVDPEIFEYSGIWPKDAFIPATKLTSALAAQLLTPIKFEYANGVVGKVFAPAGISATVLNILKGIVNILQLNIKKTQNVYELQEPGVQGICKTHYVISEDVKAERILLTKTKDLNNCQERIMKDIGLAYTEKCVECEARGTTLKGAAAFNYVLKPAATGALILEATATELIQFSPFNILNGAAQMEAKQVLTFVDIEKIPVEPIKAAYLPRGSVQYEFGSELLQTPIQLLRISNAEAQIVETLNHLVTFNVAKVHEDAPLKFIELIQLLRVARFESIEALWTQFKAKPDHRHWLLNAIPAIGTHTALRFIKEKFLVGELTIAEVAQAL…	4754	4249	1	1	0	546.945	3	-0.0007	1250	1264	0	49.59	0.19	K	QYETEITAETGLVGK	Q						File: ~Z:\CORE\RAW_DATA_2020_QE\P775_Sigrun_Lange\P775_Sigrun_Lange_H_EV.raw~; SpectrumID: ~4361~; PrecursorID: ~0~; scans: ~8049~
1	2::tr|A5JV31|A5JV31_HIPHI	Phosvitin OS=Hippoglossus hippoglossus OX=8267 GN=vtgAb PE=2 SV=1	3616	79	0	181329	145	87	56	40	40.1	8.95	MRAVVLALAVALAVANQVSLVPEFALGKTYVYKYEAVLMGGLPEEGLARAGLKVSSKVLIHAAAADIFMLKLVDPEIFEYSGIWPKDAFIPATKLTSALAAQLLTPIKFEYANGVVGKVFAPAGISATVLNILKGIVNILQLNIKKTQNVYELQEPGVQGICKTHYVISEDVKAERILLTKTKDLNNCQERIMKDIGLAYTEKCVECEARGTTLKGAAAFNYVLKPAATGALILEATATELIQFSPFNILNGAAQMEAKQVLTFVDIEKIPVEPIKAAYLPRGSVQYEFGSELLQTPIQLLRISNAEAQIVETLNHLVTFNVAKVHEDAPLKFIELIQLLRVARFESIEALWTQFKAKPDHRHWLLNAIPAIGTHTALRFIKEKFLVGELTIAEVAQAL…	5030	5918	1	1	0	852.934	2	-0.0012	34	49	0	86.65	4.3e-05	K	YEAVLMGGLPEEGLAR	A						File: ~Z:\CORE\RAW_DATA_2020_QE\P775_Sigrun_Lange\P775_Sigrun_Lange_H_EV.raw~; SpectrumID: ~6039~; PrecursorID: ~0~; scans: ~9812~
1	2::tr|A5JV31|A5JV31_HIPHI	Phosvitin OS=Hippoglossus hippoglossus OX=8267 GN=vtgAb PE=2 SV=1	3616	79	0	181329	145	87	56	40	40.1	8.95	MRAVVLALAVALAVANQVSLVPEFALGKTYVYKYEAVLMGGLPEEGLARAGLKVSSKVLIHAAAADIFMLKLVDPEIFEYSGIWPKDAFIPATKLTSALAAQLLTPIKFEYANGVVGKVFAPAGISATVLNILKGIVNILQLNIKKTQNVYELQEPGVQGICKTHYVISEDVKAERILLTKTKDLNNCQERIMKDIGLAYTEKCVECEARGTTLKGAAAFNYVLKPAATGALILEATATELIQFSPFNILNGAAQMEAKQVLTFVDIEKIPVEPIKAAYLPRGSVQYEFGSELLQTPIQLLRISNAEAQIVETLNHLVTFNVAKVHEDAPLKFIELIQLLRVARFESIEALWTQFKAKPDHRHWLLNAIPAIGTHTALRFIKEKFLVGELTIAEVAQAL…	5108	5047	1	1	0	860.932	2	-0.0009	34	49	0	87.93	3.3e-05	K	YEAVLMGGLPEEGLAR	A		Oxidation (M)	0.0000030000000000.0			File: ~Z:\CORE\RAW_DATA_2020_QE\P775_Sigrun_Lange\P775_Sigrun_Lange_H_EV.raw~; SpectrumID: ~5159~; PrecursorID: ~0~; scans: ~8888~
1	2::tr|A5JV31|A5JV31_HIPHI	Phosvitin OS=Hippoglossus hippoglossus OX=8267 GN=vtgAb PE=2 SV=1	3616	79	0	181329	145	87	56	40	40.1	8.95	MRAVVLALAVALAVANQVSLVPEFALGKTYVYKYEAVLMGGLPEEGLARAGLKVSSKVLIHAAAADIFMLKLVDPEIFEYSGIWPKDAFIPATKLTSALAAQLLTPIKFEYANGVVGKVFAPAGISATVLNILKGIVNILQLNIKKTQNVYELQEPGVQGICKTHYVISEDVKAERILLTKTKDLNNCQERIMKDIGLAYTEKCVECEARGTTLKGAAAFNYVLKPAATGALILEATATELIQFSPFNILNGAAQMEAKQVLTFVDIEKIPVEPIKAAYLPRGSVQYEFGSELLQTPIQLLRISNAEAQIVETLNHLVTFNVAKVHEDAPLKFIELIQLLRVARFESIEALWTQFKAKPDHRHWLLNAIPAIGTHTALRFIKEKFLVGELTIAEVAQAL…	5286	4262	1	1	1	877.962	2	-0.0009	1211	1225	0	101.86	8.4e-07	R	LQVIVANLAENDHYR	I						File: ~Z:\CORE\RAW_DATA_2020_QE\P775_Sigrun_Lange\P775_Sigrun_Lange_H_EV.raw~; SpectrumID: ~4374~; PrecursorID: ~0~; scans: ~8063~
1	2::tr|A5JV31|A5JV31_HIPHI	Phosvitin OS=Hippoglossus hippoglossus OX=8267 GN=vtgAb PE=2 SV=1	3616	79	0	181329	145	87	56	40	40.1	8.95	MRAVVLALAVALAVANQVSLVPEFALGKTYVYKYEAVLMGGLPEEGLARAGLKVSSKVLIHAAAADIFMLKLVDPEIFEYSGIWPKDAFIPATKLTSALAAQLLTPIKFEYANGVVGKVFAPAGISATVLNILKGIVNILQLNIKKTQNVYELQEPGVQGICKTHYVISEDVKAERILLTKTKDLNNCQERIMKDIGLAYTEKCVECEARGTTLKGAAAFNYVLKPAATGALILEATATELIQFSPFNILNGAAQMEAKQVLTFVDIEKIPVEPIKAAYLPRGSVQYEFGSELLQTPIQLLRISNAEAQIVETLNHLVTFNVAKVHEDAPLKFIELIQLLRVARFESIEALWTQFKAKPDHRHWLLNAIPAIGTHTALRFIKEKFLVGELTIAEVAQAL…	5288	4371	1	1	1	585.645	3	0.0012	1211	1225	0	87.33	2.4e-05	R	LQVIVANLAENDHYR	I						File: ~Z:\CORE\RAW_DATA_2020_QE\P775_Sigrun_Lange\P775_Sigrun_Lange_H_EV.raw~; SpectrumID: ~4483~; PrecursorID: ~0~; scans: ~8178~
1	2::tr|A5JV31|A5JV31_HIPHI	Phosvitin OS=Hippoglossus hippoglossus OX=8267 GN=vtgAb PE=2 SV=1	3616	79	0	181329	145	87	56	40	40.1	8.95	MRAVVLALAVALAVANQVSLVPEFALGKTYVYKYEAVLMGGLPEEGLARAGLKVSSKVLIHAAAADIFMLKLVDPEIFEYSGIWPKDAFIPATKLTSALAAQLLTPIKFEYANGVVGKVFAPAGISATVLNILKGIVNILQLNIKKTQNVYELQEPGVQGICKTHYVISEDVKAERILLTKTKDLNNCQERIMKDIGLAYTEKCVECEARGTTLKGAAAFNYVLKPAATGALILEATATELIQFSPFNILNGAAQMEAKQVLTFVDIEKIPVEPIKAAYLPRGSVQYEFGSELLQTPIQLLRISNAEAQIVETLNHLVTFNVAKVHEDAPLKFIELIQLLRVARFESIEALWTQFKAKPDHRHWLLNAIPAIGTHTALRFIKEKFLVGELTIAEVAQAL…	5293	4727	1	1	1	878.455	2	0.001	1211	1225	0	93.62	6.5e-06	R	LQVIVANLAENDHYR	I		Deamidated (NQ)	0.000000000010000.0			File: ~Z:\CORE\RAW_DATA_2020_QE\P775_Sigrun_Lange\P775_Sigrun_Lange_H_EV.raw~; SpectrumID: ~4839~; PrecursorID: ~0~; scans: ~8551~
1	2::tr|A5JV31|A5JV31_HIPHI	Phosvitin OS=Hippoglossus hippoglossus OX=8267 GN=vtgAb PE=2 SV=1	3616	79	0	181329	145	87	56	40	40.1	8.95	MRAVVLALAVALAVANQVSLVPEFALGKTYVYKYEAVLMGGLPEEGLARAGLKVSSKVLIHAAAADIFMLKLVDPEIFEYSGIWPKDAFIPATKLTSALAAQLLTPIKFEYANGVVGKVFAPAGISATVLNILKGIVNILQLNIKKTQNVYELQEPGVQGICKTHYVISEDVKAERILLTKTKDLNNCQERIMKDIGLAYTEKCVECEARGTTLKGAAAFNYVLKPAATGALILEATATELIQFSPFNILNGAAQMEAKQVLTFVDIEKIPVEPIKAAYLPRGSVQYEFGSELLQTPIQLLRISNAEAQIVETLNHLVTFNVAKVHEDAPLKFIELIQLLRVARFESIEALWTQFKAKPDHRHWLLNAIPAIGTHTALRFIKEKFLVGELTIAEVAQAL…	5294	4712	1	1	1	585.973	3	0.0034	1211	1225	0	85.78	3.9e-05	R	LQVIVANLAENDHYR	I		Deamidated (NQ)	0.000000000010000.0			File: ~Z:\CORE\RAW_DATA_2020_QE\P775_Sigrun_Lange\P775_Sigrun_Lange_H_EV.raw~; SpectrumID: ~4824~; PrecursorID: ~0~; scans: ~8536~
1	2::tr|A5JV31|A5JV31_HIPHI	Phosvitin OS=Hippoglossus hippoglossus OX=8267 GN=vtgAb PE=2 SV=1	3616	79	0	181329	145	87	56	40	40.1	8.95	MRAVVLALAVALAVANQVSLVPEFALGKTYVYKYEAVLMGGLPEEGLARAGLKVSSKVLIHAAAADIFMLKLVDPEIFEYSGIWPKDAFIPATKLTSALAAQLLTPIKFEYANGVVGKVFAPAGISATVLNILKGIVNILQLNIKKTQNVYELQEPGVQGICKTHYVISEDVKAERILLTKTKDLNNCQERIMKDIGLAYTEKCVECEARGTTLKGAAAFNYVLKPAATGALILEATATELIQFSPFNILNGAAQMEAKQVLTFVDIEKIPVEPIKAAYLPRGSVQYEFGSELLQTPIQLLRISNAEAQIVETLNHLVTFNVAKVHEDAPLKFIELIQLLRVARFESIEALWTQFKAKPDHRHWLLNAIPAIGTHTALRFIKEKFLVGELTIAEVAQAL…	5426	7399	1	1	0	598.31	3	0.0006	72	86	0	47	0.36	K	LVDPEIFEYSGIWPK	D						File: ~Z:\CORE\RAW_DATA_2020_QE\P775_Sigrun_Lange\P775_Sigrun_Lange_H_EV.raw~; SpectrumID: ~7577~; PrecursorID: ~0~; scans: ~11427~
1	2::tr|A5JV31|A5JV31_HIPHI	Phosvitin OS=Hippoglossus hippoglossus OX=8267 GN=vtgAb PE=2 SV=1	3616	79	0	181329	145	87	56	40	40.1	8.95	MRAVVLALAVALAVANQVSLVPEFALGKTYVYKYEAVLMGGLPEEGLARAGLKVSSKVLIHAAAADIFMLKLVDPEIFEYSGIWPKDAFIPATKLTSALAAQLLTPIKFEYANGVVGKVFAPAGISATVLNILKGIVNILQLNIKKTQNVYELQEPGVQGICKTHYVISEDVKAERILLTKTKDLNNCQERIMKDIGLAYTEKCVECEARGTTLKGAAAFNYVLKPAATGALILEATATELIQFSPFNILNGAAQMEAKQVLTFVDIEKIPVEPIKAAYLPRGSVQYEFGSELLQTPIQLLRISNAEAQIVETLNHLVTFNVAKVHEDAPLKFIELIQLLRVARFESIEALWTQFKAKPDHRHWLLNAIPAIGTHTALRFIKEKFLVGELTIAEVAQAL…	5428	7389	1	1	0	896.963	2	0.0027	72	86	0	74.95	0.00056	K	LVDPEIFEYSGIWPK	D						File: ~Z:\CORE\RAW_DATA_2020_QE\P775_Sigrun_Lange\P775_Sigrun_Lange_H_EV.raw~; SpectrumID: ~7565~; PrecursorID: ~0~; scans: ~11414~
1	2::tr|A5JV31|A5JV31_HIPHI	Phosvitin OS=Hippoglossus hippoglossus OX=8267 GN=vtgAb PE=2 SV=1	3616	79	0	181329	145	87	56	40	40.1	8.95	MRAVVLALAVALAVANQVSLVPEFALGKTYVYKYEAVLMGGLPEEGLARAGLKVSSKVLIHAAAADIFMLKLVDPEIFEYSGIWPKDAFIPATKLTSALAAQLLTPIKFEYANGVVGKVFAPAGISATVLNILKGIVNILQLNIKKTQNVYELQEPGVQGICKTHYVISEDVKAERILLTKTKDLNNCQERIMKDIGLAYTEKCVECEARGTTLKGAAAFNYVLKPAATGALILEATATELIQFSPFNILNGAAQMEAKQVLTFVDIEKIPVEPIKAAYLPRGSVQYEFGSELLQTPIQLLRISNAEAQIVETLNHLVTFNVAKVHEDAPLKFIELIQLLRVARFESIEALWTQFKAKPDHRHWLLNAIPAIGTHTALRFIKEKFLVGELTIAEVAQAL…	5597	4917	1	1	1	919.429	2	-0.0071	597	614	0	96.89	3.2e-06	K	NTAPDFASVAAACNVAMK	I						File: ~Z:\CORE\RAW_DATA_2020_QE\P775_Sigrun_Lange\P775_Sigrun_Lange_H_EV.raw~; SpectrumID: ~5029~; PrecursorID: ~0~; scans: ~8751~
1	2::tr|A5JV31|A5JV31_HIPHI	Phosvitin OS=Hippoglossus hippoglossus OX=8267 GN=vtgAb PE=2 SV=1	3616	79	0	181329	145	87	56	40	40.1	8.95	MRAVVLALAVALAVANQVSLVPEFALGKTYVYKYEAVLMGGLPEEGLARAGLKVSSKVLIHAAAADIFMLKLVDPEIFEYSGIWPKDAFIPATKLTSALAAQLLTPIKFEYANGVVGKVFAPAGISATVLNILKGIVNILQLNIKKTQNVYELQEPGVQGICKTHYVISEDVKAERILLTKTKDLNNCQERIMKDIGLAYTEKCVECEARGTTLKGAAAFNYVLKPAATGALILEATATELIQFSPFNILNGAAQMEAKQVLTFVDIEKIPVEPIKAAYLPRGSVQYEFGSELLQTPIQLLRISNAEAQIVETLNHLVTFNVAKVHEDAPLKFIELIQLLRVARFESIEALWTQFKAKPDHRHWLLNAIPAIGTHTALRFIKEKFLVGELTIAEVAQAL…	5930	4277	1	1	0	654.99	3	-0.0026	147	163	0	27.42	36	K	TQNVYELQEPGVQGICK	T						File: ~Z:\CORE\RAW_DATA_2020_QE\P775_Sigrun_Lange\P775_Sigrun_Lange_H_EV.raw~; SpectrumID: ~4389~; PrecursorID: ~0~; scans: ~8079~
1	2::tr|A5JV31|A5JV31_HIPHI	Phosvitin OS=Hippoglossus hippoglossus OX=8267 GN=vtgAb PE=2 SV=1	3616	79	0	181329	145	87	56	40	40.1	8.95	MRAVVLALAVALAVANQVSLVPEFALGKTYVYKYEAVLMGGLPEEGLARAGLKVSSKVLIHAAAADIFMLKLVDPEIFEYSGIWPKDAFIPATKLTSALAAQLLTPIKFEYANGVVGKVFAPAGISATVLNILKGIVNILQLNIKKTQNVYELQEPGVQGICKTHYVISEDVKAERILLTKTKDLNNCQERIMKDIGLAYTEKCVECEARGTTLKGAAAFNYVLKPAATGALILEATATELIQFSPFNILNGAAQMEAKQVLTFVDIEKIPVEPIKAAYLPRGSVQYEFGSELLQTPIQLLRISNAEAQIVETLNHLVTFNVAKVHEDAPLKFIELIQLLRVARFESIEALWTQFKAKPDHRHWLLNAIPAIGTHTALRFIKEKFLVGELTIAEVAQAL…	5931	4198	1	1	0	981.982	2	-0.0013	147	163	0	88.61	2.8e-05	K	TQNVYELQEPGVQGICK	T						File: ~Z:\CORE\RAW_DATA_2020_QE\P775_Sigrun_Lange\P775_Sigrun_Lange_H_EV.raw~; SpectrumID: ~4310~; PrecursorID: ~0~; scans: ~7996~
1	2::tr|A5JV31|A5JV31_HIPHI	Phosvitin OS=Hippoglossus hippoglossus OX=8267 GN=vtgAb PE=2 SV=1	3616	79	0	181329	145	87	56	40	40.1	8.95	MRAVVLALAVALAVANQVSLVPEFALGKTYVYKYEAVLMGGLPEEGLARAGLKVSSKVLIHAAAADIFMLKLVDPEIFEYSGIWPKDAFIPATKLTSALAAQLLTPIKFEYANGVVGKVFAPAGISATVLNILKGIVNILQLNIKKTQNVYELQEPGVQGICKTHYVISEDVKAERILLTKTKDLNNCQERIMKDIGLAYTEKCVECEARGTTLKGAAAFNYVLKPAATGALILEATATELIQFSPFNILNGAAQMEAKQVLTFVDIEKIPVEPIKAAYLPRGSVQYEFGSELLQTPIQLLRISNAEAQIVETLNHLVTFNVAKVHEDAPLKFIELIQLLRVARFESIEALWTQFKAKPDHRHWLLNAIPAIGTHTALRFIKEKFLVGELTIAEVAQAL…	5938	6355	1	1	1	656.718	3	-0.0014	260	276	1	51.75	0.018	K	QVLTFVDIEKIPVEPIK	A						File: ~Z:\CORE\RAW_DATA_2020_QE\P775_Sigrun_Lange\P775_Sigrun_Lange_H_EV.raw~; SpectrumID: ~6483~; PrecursorID: ~0~; scans: ~10278~
1	2::tr|A5JV31|A5JV31_HIPHI	Phosvitin OS=Hippoglossus hippoglossus OX=8267 GN=vtgAb PE=2 SV=1	3616	79	0	181329	145	87	56	40	40.1	8.95	MRAVVLALAVALAVANQVSLVPEFALGKTYVYKYEAVLMGGLPEEGLARAGLKVSSKVLIHAAAADIFMLKLVDPEIFEYSGIWPKDAFIPATKLTSALAAQLLTPIKFEYANGVVGKVFAPAGISATVLNILKGIVNILQLNIKKTQNVYELQEPGVQGICKTHYVISEDVKAERILLTKTKDLNNCQERIMKDIGLAYTEKCVECEARGTTLKGAAAFNYVLKPAATGALILEATATELIQFSPFNILNGAAQMEAKQVLTFVDIEKIPVEPIKAAYLPRGSVQYEFGSELLQTPIQLLRISNAEAQIVETLNHLVTFNVAKVHEDAPLKFIELIQLLRVARFESIEALWTQFKAKPDHRHWLLNAIPAIGTHTALRFIKEKFLVGELTIAEVAQAL…	6789	7742	1	1	0	1139.61	2	0.0005	283	302	0	132.38	7.3e-10	R	GSVQYEFGSELLQTPIQLLR	I						File: ~Z:\CORE\RAW_DATA_2020_QE\P775_Sigrun_Lange\P775_Sigrun_Lange_H_EV.raw~; SpectrumID: ~8076~; PrecursorID: ~0~; scans: ~11951~
1	2::tr|A5JV31|A5JV31_HIPHI	Phosvitin OS=Hippoglossus hippoglossus OX=8267 GN=vtgAb PE=2 SV=1	3616	79	0	181329	145	87	56	40	40.1	8.95	MRAVVLALAVALAVANQVSLVPEFALGKTYVYKYEAVLMGGLPEEGLARAGLKVSSKVLIHAAAADIFMLKLVDPEIFEYSGIWPKDAFIPATKLTSALAAQLLTPIKFEYANGVVGKVFAPAGISATVLNILKGIVNILQLNIKKTQNVYELQEPGVQGICKTHYVISEDVKAERILLTKTKDLNNCQERIMKDIGLAYTEKCVECEARGTTLKGAAAFNYVLKPAATGALILEATATELIQFSPFNILNGAAQMEAKQVLTFVDIEKIPVEPIKAAYLPRGSVQYEFGSELLQTPIQLLRISNAEAQIVETLNHLVTFNVAKVHEDAPLKFIELIQLLRVARFESIEALWTQFKAKPDHRHWLLNAIPAIGTHTALRFIKEKFLVGELTIAEVAQAL…	6790	7733	1	1	0	760.076	3	0.0058	283	302	0	78.51	0.00017	R	GSVQYEFGSELLQTPIQLLR	I						File: ~Z:\CORE\RAW_DATA_2020_QE\P775_Sigrun_Lange\P775_Sigrun_Lange_H_EV.raw~; SpectrumID: ~8062~; PrecursorID: ~0~; scans: ~11936~
1	2::tr|A5JV31|A5JV31_HIPHI	Phosvitin OS=Hippoglossus hippoglossus OX=8267 GN=vtgAb PE=2 SV=1	3616	79	0	181329	145	87	56	40	40.1	8.95	MRAVVLALAVALAVANQVSLVPEFALGKTYVYKYEAVLMGGLPEEGLARAGLKVSSKVLIHAAAADIFMLKLVDPEIFEYSGIWPKDAFIPATKLTSALAAQLLTPIKFEYANGVVGKVFAPAGISATVLNILKGIVNILQLNIKKTQNVYELQEPGVQGICKTHYVISEDVKAERILLTKTKDLNNCQERIMKDIGLAYTEKCVECEARGTTLKGAAAFNYVLKPAATGALILEATATELIQFSPFNILNGAAQMEAKQVLTFVDIEKIPVEPIKAAYLPRGSVQYEFGSELLQTPIQLLRISNAEAQIVETLNHLVTFNVAKVHEDAPLKFIELIQLLRVARFESIEALWTQFKAKPDHRHWLLNAIPAIGTHTALRFIKEKFLVGELTIAEVAQAL…	7154	7706	2	1	0	804.436	3	0.0009	303	324	0	87.99	1.5e-05	R	ISNAEAQIVETLNHLVTFNVAK	V						File: ~Z:\CORE\RAW_DATA_2020_QE\P775_Sigrun_Lange\P775_Sigrun_Lange_H_EV.raw~; SpectrumID: ~8016~; PrecursorID: ~0~; scans: ~11888~
1	2::tr|A5JV31|A5JV31_HIPHI	Phosvitin OS=Hippoglossus hippoglossus OX=8267 GN=vtgAb PE=2 SV=1	3616	79	0	181329	145	87	56	40	40.1	8.95	MRAVVLALAVALAVANQVSLVPEFALGKTYVYKYEAVLMGGLPEEGLARAGLKVSSKVLIHAAAADIFMLKLVDPEIFEYSGIWPKDAFIPATKLTSALAAQLLTPIKFEYANGVVGKVFAPAGISATVLNILKGIVNILQLNIKKTQNVYELQEPGVQGICKTHYVISEDVKAERILLTKTKDLNNCQERIMKDIGLAYTEKCVECEARGTTLKGAAAFNYVLKPAATGALILEATATELIQFSPFNILNGAAQMEAKQVLTFVDIEKIPVEPIKAAYLPRGSVQYEFGSELLQTPIQLLRISNAEAQIVETLNHLVTFNVAKVHEDAPLKFIELIQLLRVARFESIEALWTQFKAKPDHRHWLLNAIPAIGTHTALRFIKEKFLVGELTIAEVAQAL…	7326	6945	1	1	0	1253.2	2	-0.001	95	118	1	85.21	1.1e-05	K	LTSALAAQLLTPIKFEYANGVVGK	V		Deamidated (NQ)	0.000000000000000000100000.0			File: ~Z:\CORE\RAW_DATA_2020_QE\P775_Sigrun_Lange\P775_Sigrun_Lange_H_EV.raw~; SpectrumID: ~7087~; PrecursorID: ~0~; scans: ~10912~
1	2::tr|A5JV31|A5JV31_HIPHI	Phosvitin OS=Hippoglossus hippoglossus OX=8267 GN=vtgAb PE=2 SV=1	3616	79	0	181329	145	87	56	40	40.1	8.95	MRAVVLALAVALAVANQVSLVPEFALGKTYVYKYEAVLMGGLPEEGLARAGLKVSSKVLIHAAAADIFMLKLVDPEIFEYSGIWPKDAFIPATKLTSALAAQLLTPIKFEYANGVVGKVFAPAGISATVLNILKGIVNILQLNIKKTQNVYELQEPGVQGICKTHYVISEDVKAERILLTKTKDLNNCQERIMKDIGLAYTEKCVECEARGTTLKGAAAFNYVLKPAATGALILEATATELIQFSPFNILNGAAQMEAKQVLTFVDIEKIPVEPIKAAYLPRGSVQYEFGSELLQTPIQLLRISNAEAQIVETLNHLVTFNVAKVHEDAPLKFIELIQLLRVARFESIEALWTQFKAKPDHRHWLLNAIPAIGTHTALRFIKEKFLVGELTIAEVAQAL…	7327	6934	1	1	0	835.803	3	-0.0004	95	118	1	82.82	1.9e-05	K	LTSALAAQLLTPIKFEYANGVVGK	V		Deamidated (NQ)	0.000000000000000000100000.0			File: ~Z:\CORE\RAW_DATA_2020_QE\P775_Sigrun_Lange\P775_Sigrun_Lange_H_EV.raw~; SpectrumID: ~7076~; PrecursorID: ~0~; scans: ~10901~
1	2::tr|A5JV31|A5JV31_HIPHI	Phosvitin OS=Hippoglossus hippoglossus OX=8267 GN=vtgAb PE=2 SV=1	3616	79	0	181329	145	87	56	40	40.1	8.95	MRAVVLALAVALAVANQVSLVPEFALGKTYVYKYEAVLMGGLPEEGLARAGLKVSSKVLIHAAAADIFMLKLVDPEIFEYSGIWPKDAFIPATKLTSALAAQLLTPIKFEYANGVVGKVFAPAGISATVLNILKGIVNILQLNIKKTQNVYELQEPGVQGICKTHYVISEDVKAERILLTKTKDLNNCQERIMKDIGLAYTEKCVECEARGTTLKGAAAFNYVLKPAATGALILEATATELIQFSPFNILNGAAQMEAKQVLTFVDIEKIPVEPIKAAYLPRGSVQYEFGSELLQTPIQLLRISNAEAQIVETLNHLVTFNVAKVHEDAPLKFIELIQLLRVARFESIEALWTQFKAKPDHRHWLLNAIPAIGTHTALRFIKEKFLVGELTIAEVAQAL…	7328	6958	1	1	0	627.104	4	-0.0004	95	118	1	59.22	0.0044	K	LTSALAAQLLTPIKFEYANGVVGK	V		Deamidated (NQ)	0.000000000000000000100000.0			File: ~Z:\CORE\RAW_DATA_2020_QE\P775_Sigrun_Lange\P775_Sigrun_Lange_H_EV.raw~; SpectrumID: ~7101~; PrecursorID: ~0~; scans: ~10927~
1	2::tr|A5JV31|A5JV31_HIPHI	Phosvitin OS=Hippoglossus hippoglossus OX=8267 GN=vtgAb PE=2 SV=1	3616	79	0	181329	145	87	56	40	40.1	8.95	MRAVVLALAVALAVANQVSLVPEFALGKTYVYKYEAVLMGGLPEEGLARAGLKVSSKVLIHAAAADIFMLKLVDPEIFEYSGIWPKDAFIPATKLTSALAAQLLTPIKFEYANGVVGKVFAPAGISATVLNILKGIVNILQLNIKKTQNVYELQEPGVQGICKTHYVISEDVKAERILLTKTKDLNNCQERIMKDIGLAYTEKCVECEARGTTLKGAAAFNYVLKPAATGALILEATATELIQFSPFNILNGAAQMEAKQVLTFVDIEKIPVEPIKAAYLPRGSVQYEFGSELLQTPIQLLRISNAEAQIVETLNHLVTFNVAKVHEDAPLKFIELIQLLRVARFESIEALWTQFKAKPDHRHWLLNAIPAIGTHTALRFIKEKFLVGELTIAEVAQAL…	7988	7236	1	1	1	997.853	3	0.0012	446	471	0	20.94	120	K	YCVENPICPAELVRPIHELAVEALAK	G						File: ~Z:\CORE\RAW_DATA_2020_QE\P775_Sigrun_Lange\P775_Sigrun_Lange_H_EV.raw~; SpectrumID: ~7397~; PrecursorID: ~0~; scans: ~11238~	emPAI	2.47
2	2::tr|A5JV30|A5JV30_HIPHI	Phosvitin OS=Hippoglossus hippoglossus OX=8267 GN=vtgAa PE=2 SV=1	3303	79	0	179363	90	51	52	36	41.1	9.13	MRVVALALTLALVAGHPQNFAPDFAAGKTFVYKYEALLLSGLPEEGLARAGLKVSSKVLISAAEQNIHMLKLVEPELFEYSGVWPKDPLIPATKLTTALAAQLLTPIKFEYINGVVGKIMAPEGISTLVLNIQRGILNVLQLNIKKTQNVYELQEAGAQGVCKTLYAITEDEKAERILLTKSRDLNNCQEKIMKDVGLAYTEKCTKCQQNLRGAAAYNYILKPVANGILIQEATVNELIQFSPFDEMNGAAQMETKQSLVFLEIQNAPIVPIEAEYLQRGSLKYEFSTELLQTPLQLIKIKNAQAQIVEILNHLVTHNVERVHEDAPLKFLELIQVLRAAQFEDLEMLWSQFRNRPAYRQWLLEAIPVIGTPAALKFIKEKYLTDELTIAEAAQALIAS…	381	1800	1	0	0	418.243	2	-0.0004	542	548	0	46.68	0.084	K	ALHPELR	M						File: ~Z:\CORE\RAW_DATA_2020_QE\P775_Sigrun_Lange\P775_Sigrun_Lange_H_EV.raw~; SpectrumID: ~1908~; PrecursorID: ~0~; scans: ~5345~
2	2::tr|A5JV30|A5JV30_HIPHI	Phosvitin OS=Hippoglossus hippoglossus OX=8267 GN=vtgAa PE=2 SV=1	3303	79	0	179363	90	51	52	36	41.1	9.13	MRVVALALTLALVAGHPQNFAPDFAAGKTFVYKYEALLLSGLPEEGLARAGLKVSSKVLISAAEQNIHMLKLVEPELFEYSGVWPKDPLIPATKLTTALAAQLLTPIKFEYINGVVGKIMAPEGISTLVLNIQRGILNVLQLNIKKTQNVYELQEAGAQGVCKTLYAITEDEKAERILLTKSRDLNNCQEKIMKDVGLAYTEKCTKCQQNLRGAAAYNYILKPVANGILIQEATVNELIQFSPFDEMNGAAQMETKQSLVFLEIQNAPIVPIEAEYLQRGSLKYEFSTELLQTPLQLIKIKNAQAQIVEILNHLVTHNVERVHEDAPLKFLELIQVLRAAQFEDLEMLWSQFRNRPAYRQWLLEAIPVIGTPAALKFIKEKYLTDELTIAEAAQALIAS…	473	5225	1	1	1	422.75	2	-0.0004	1318	1324	0	41.56	0.72	R	ALDLVWK	T						File: ~Z:\CORE\RAW_DATA_2020_QE\P775_Sigrun_Lange\P775_Sigrun_Lange_H_EV.raw~; SpectrumID: ~5337~; PrecursorID: ~0~; scans: ~9075~
2	2::tr|A5JV30|A5JV30_HIPHI	Phosvitin OS=Hippoglossus hippoglossus OX=8267 GN=vtgAa PE=2 SV=1	3303	79	0	179363	90	51	52	36	41.1	9.13	MRVVALALTLALVAGHPQNFAPDFAAGKTFVYKYEALLLSGLPEEGLARAGLKVSSKVLISAAEQNIHMLKLVEPELFEYSGVWPKDPLIPATKLTTALAAQLLTPIKFEYINGVVGKIMAPEGISTLVLNIQRGILNVLQLNIKKTQNVYELQEAGAQGVCKTLYAITEDEKAERILLTKSRDLNNCQEKIMKDVGLAYTEKCTKCQQNLRGAAAYNYILKPVANGILIQEATVNELIQFSPFDEMNGAAQMETKQSLVFLEIQNAPIVPIEAEYLQRGSLKYEFSTELLQTPLQLIKIKNAQAQIVEILNHLVTHNVERVHEDAPLKFLELIQVLRAAQFEDLEMLWSQFRNRPAYRQWLLEAIPVIGTPAALKFIKEKYLTDELTIAEAAQALIAS…	511	4159	1	1	0	425.791	2	-0.0007	924	931	0	52.44	0.0007	R	IVPLIPAK	L						File: ~Z:\CORE\RAW_DATA_2020_QE\P775_Sigrun_Lange\P775_Sigrun_Lange_H_EV.raw~; SpectrumID: ~4271~; PrecursorID: ~0~; scans: ~7955~
2	2::tr|A5JV30|A5JV30_HIPHI	Phosvitin OS=Hippoglossus hippoglossus OX=8267 GN=vtgAa PE=2 SV=1	3303	79	0	179363	90	51	52	36	41.1	9.13	MRVVALALTLALVAGHPQNFAPDFAAGKTFVYKYEALLLSGLPEEGLARAGLKVSSKVLISAAEQNIHMLKLVEPELFEYSGVWPKDPLIPATKLTTALAAQLLTPIKFEYINGVVGKIMAPEGISTLVLNIQRGILNVLQLNIKKTQNVYELQEAGAQGVCKTLYAITEDEKAERILLTKSRDLNNCQEKIMKDVGLAYTEKCTKCQQNLRGAAAYNYILKPVANGILIQEATVNELIQFSPFDEMNGAAQMETKQSLVFLEIQNAPIVPIEAEYLQRGSLKYEFSTELLQTPLQLIKIKNAQAQIVEILNHLVTHNVERVHEDAPLKFLELIQVLRAAQFEDLEMLWSQFRNRPAYRQWLLEAIPVIGTPAALKFIKEKYLTDELTIAEAAQALIAS…	519	3247	1	1	0	427.752	2	-0.0005	87	94	0	56.51	0.0054	K	DPLIPATK	L						File: ~Z:\CORE\RAW_DATA_2020_QE\P775_Sigrun_Lange\P775_Sigrun_Lange_H_EV.raw~; SpectrumID: ~3358~; PrecursorID: ~0~; scans: ~6988~
2	2::tr|A5JV30|A5JV30_HIPHI	Phosvitin OS=Hippoglossus hippoglossus OX=8267 GN=vtgAa PE=2 SV=1	3303	79	0	179363	90	51	52	36	41.1	9.13	MRVVALALTLALVAGHPQNFAPDFAAGKTFVYKYEALLLSGLPEEGLARAGLKVSSKVLISAAEQNIHMLKLVEPELFEYSGVWPKDPLIPATKLTTALAAQLLTPIKFEYINGVVGKIMAPEGISTLVLNIQRGILNVLQLNIKKTQNVYELQEAGAQGVCKTLYAITEDEKAERILLTKSRDLNNCQEKIMKDVGLAYTEKCTKCQQNLRGAAAYNYILKPVANGILIQEATVNELIQFSPFDEMNGAAQMETKQSLVFLEIQNAPIVPIEAEYLQRGSLKYEFSTELLQTPLQLIKIKNAQAQIVEILNHLVTHNVERVHEDAPLKFLELIQVLRAAQFEDLEMLWSQFRNRPAYRQWLLEAIPVIGTPAALKFIKEKYLTDELTIAEAAQALIAS…	713	4026	1	1	0	441.282	2	-0.0006	612	619	0	35.85	0.17	K	ILNPVLGR	L						File: ~Z:\CORE\RAW_DATA_2020_QE\P775_Sigrun_Lange\P775_Sigrun_Lange_H_EV.raw~; SpectrumID: ~4138~; PrecursorID: ~0~; scans: ~7815~
2	2::tr|A5JV30|A5JV30_HIPHI	Phosvitin OS=Hippoglossus hippoglossus OX=8267 GN=vtgAa PE=2 SV=1	3303	79	0	179363	90	51	52	36	41.1	9.13	MRVVALALTLALVAGHPQNFAPDFAAGKTFVYKYEALLLSGLPEEGLARAGLKVSSKVLISAAEQNIHMLKLVEPELFEYSGVWPKDPLIPATKLTTALAAQLLTPIKFEYINGVVGKIMAPEGISTLVLNIQRGILNVLQLNIKKTQNVYELQEAGAQGVCKTLYAITEDEKAERILLTKSRDLNNCQEKIMKDVGLAYTEKCTKCQQNLRGAAAYNYILKPVANGILIQEATVNELIQFSPFDEMNGAAQMETKQSLVFLEIQNAPIVPIEAEYLQRGSLKYEFSTELLQTPLQLIKIKNAQAQIVEILNHLVTHNVERVHEDAPLKFLELIQVLRAAQFEDLEMLWSQFRNRPAYRQWLLEAIPVIGTPAALKFIKEKYLTDELTIAEAAQALIAS…	727	3930	1	1	1	443.292	2	0	878	885	0	43.86	0.13	K	IIATLNIK	E						File: ~Z:\CORE\RAW_DATA_2020_QE\P775_Sigrun_Lange\P775_Sigrun_Lange_H_EV.raw~; SpectrumID: ~4042~; PrecursorID: ~0~; scans: ~7714~
2	2::tr|A5JV30|A5JV30_HIPHI	Phosvitin OS=Hippoglossus hippoglossus OX=8267 GN=vtgAa PE=2 SV=1	3303	79	0	179363	90	51	52	36	41.1	9.13	MRVVALALTLALVAGHPQNFAPDFAAGKTFVYKYEALLLSGLPEEGLARAGLKVSSKVLISAAEQNIHMLKLVEPELFEYSGVWPKDPLIPATKLTTALAAQLLTPIKFEYINGVVGKIMAPEGISTLVLNIQRGILNVLQLNIKKTQNVYELQEAGAQGVCKTLYAITEDEKAERILLTKSRDLNNCQEKIMKDVGLAYTEKCTKCQQNLRGAAAYNYILKPVANGILIQEATVNELIQFSPFDEMNGAAQMETKQSLVFLEIQNAPIVPIEAEYLQRGSLKYEFSTELLQTPLQLIKIKNAQAQIVEILNHLVTHNVERVHEDAPLKFLELIQVLRAAQFEDLEMLWSQFRNRPAYRQWLLEAIPVIGTPAALKFIKEKYLTDELTIAEAAQALIAS…	735	3584	1	1	0	445.261	2	-0.0002	870	877	0	49.13	0.13	K	FNSILPAK	I						File: ~Z:\CORE\RAW_DATA_2020_QE\P775_Sigrun_Lange\P775_Sigrun_Lange_H_EV.raw~; SpectrumID: ~3695~; PrecursorID: ~0~; scans: ~7347~
2	2::tr|A5JV30|A5JV30_HIPHI	Phosvitin OS=Hippoglossus hippoglossus OX=8267 GN=vtgAa PE=2 SV=1	3303	79	0	179363	90	51	52	36	41.1	9.13	MRVVALALTLALVAGHPQNFAPDFAAGKTFVYKYEALLLSGLPEEGLARAGLKVSSKVLISAAEQNIHMLKLVEPELFEYSGVWPKDPLIPATKLTTALAAQLLTPIKFEYINGVVGKIMAPEGISTLVLNIQRGILNVLQLNIKKTQNVYELQEAGAQGVCKTLYAITEDEKAERILLTKSRDLNNCQEKIMKDVGLAYTEKCTKCQQNLRGAAAYNYILKPVANGILIQEATVNELIQFSPFDEMNGAAQMETKQSLVFLEIQNAPIVPIEAEYLQRGSLKYEFSTELLQTPLQLIKIKNAQAQIVEILNHLVTHNVERVHEDAPLKFLELIQVLRAAQFEDLEMLWSQFRNRPAYRQWLLEAIPVIGTPAALKFIKEKYLTDELTIAEAAQALIAS…	827	2223	1	1	0	453.71	2	-0.0011	1237	1244	0	26.47	19	K	VGWGAECK	Q						File: ~Z:\CORE\RAW_DATA_2020_QE\P775_Sigrun_Lange\P775_Sigrun_Lange_H_EV.raw~; SpectrumID: ~2333~; PrecursorID: ~0~; scans: ~5829~
2	2::tr|A5JV30|A5JV30_HIPHI	Phosvitin OS=Hippoglossus hippoglossus OX=8267 GN=vtgAa PE=2 SV=1	3303	79	0	179363	90	51	52	36	41.1	9.13	MRVVALALTLALVAGHPQNFAPDFAAGKTFVYKYEALLLSGLPEEGLARAGLKVSSKVLISAAEQNIHMLKLVEPELFEYSGVWPKDPLIPATKLTTALAAQLLTPIKFEYINGVVGKIMAPEGISTLVLNIQRGILNVLQLNIKKTQNVYELQEAGAQGVCKTLYAITEDEKAERILLTKSRDLNNCQEKIMKDVGLAYTEKCTKCQQNLRGAAAYNYILKPVANGILIQEATVNELIQFSPFDEMNGAAQMETKQSLVFLEIQNAPIVPIEAEYLQRGSLKYEFSTELLQTPLQLIKIKNAQAQIVEILNHLVTHNVERVHEDAPLKFLELIQVLRAAQFEDLEMLWSQFRNRPAYRQWLLEAIPVIGTPAALKFIKEKYLTDELTIAEAAQALIAS…	850	1183	1	0	0	454.745	2	-0.0003	322	329	0	50.23	0.083	R	VHEDAPLK	F						File: ~Z:\CORE\RAW_DATA_2020_QE\P775_Sigrun_Lange\P775_Sigrun_Lange_H_EV.raw~; SpectrumID: ~1272~; PrecursorID: ~0~; scans: ~4599~
2	2::tr|A5JV30|A5JV30_HIPHI	Phosvitin OS=Hippoglossus hippoglossus OX=8267 GN=vtgAa PE=2 SV=1	3303	79	0	179363	90	51	52	36	41.1	9.13	MRVVALALTLALVAGHPQNFAPDFAAGKTFVYKYEALLLSGLPEEGLARAGLKVSSKVLISAAEQNIHMLKLVEPELFEYSGVWPKDPLIPATKLTTALAAQLLTPIKFEYINGVVGKIMAPEGISTLVLNIQRGILNVLQLNIKKTQNVYELQEAGAQGVCKTLYAITEDEKAERILLTKSRDLNNCQEKIMKDVGLAYTEKCTKCQQNLRGAAAYNYILKPVANGILIQEATVNELIQFSPFDEMNGAAQMETKQSLVFLEIQNAPIVPIEAEYLQRGSLKYEFSTELLQTPLQLIKIKNAQAQIVEILNHLVTHNVERVHEDAPLKFLELIQVLRAAQFEDLEMLWSQFRNRPAYRQWLLEAIPVIGTPAALKFIKEKYLTDELTIAEAAQALIAS…	1078	3097	1	1	1	477.292	2	-0.0007	422	429	0	39.44	0.15	K	VLEQPVLR	E						File: ~Z:\CORE\RAW_DATA_2020_QE\P775_Sigrun_Lange\P775_Sigrun_Lange_H_EV.raw~; SpectrumID: ~3208~; PrecursorID: ~0~; scans: ~6825~
2	2::tr|A5JV30|A5JV30_HIPHI	Phosvitin OS=Hippoglossus hippoglossus OX=8267 GN=vtgAa PE=2 SV=1	3303	79	0	179363	90	51	52	36	41.1	9.13	MRVVALALTLALVAGHPQNFAPDFAAGKTFVYKYEALLLSGLPEEGLARAGLKVSSKVLISAAEQNIHMLKLVEPELFEYSGVWPKDPLIPATKLTTALAAQLLTPIKFEYINGVVGKIMAPEGISTLVLNIQRGILNVLQLNIKKTQNVYELQEAGAQGVCKTLYAITEDEKAERILLTKSRDLNNCQEKIMKDVGLAYTEKCTKCQQNLRGAAAYNYILKPVANGILIQEATVNELIQFSPFDEMNGAAQMETKQSLVFLEIQNAPIVPIEAEYLQRGSLKYEFSTELLQTPLQLIKIKNAQAQIVEILNHLVTHNVERVHEDAPLKFLELIQVLRAAQFEDLEMLWSQFRNRPAYRQWLLEAIPVIGTPAALKFIKEKYLTDELTIAEAAQALIAS…	1127	3308	1	1	0	482.279	2	0.0001	721	729	0	57.08	0.011	R	SPLASVYVK	F						File: ~Z:\CORE\RAW_DATA_2020_QE\P775_Sigrun_Lange\P775_Sigrun_Lange_H_EV.raw~; SpectrumID: ~3419~; PrecursorID: ~0~; scans: ~7055~
2	2::tr|A5JV30|A5JV30_HIPHI	Phosvitin OS=Hippoglossus hippoglossus OX=8267 GN=vtgAa PE=2 SV=1	3303	79	0	179363	90	51	52	36	41.1	9.13	MRVVALALTLALVAGHPQNFAPDFAAGKTFVYKYEALLLSGLPEEGLARAGLKVSSKVLISAAEQNIHMLKLVEPELFEYSGVWPKDPLIPATKLTTALAAQLLTPIKFEYINGVVGKIMAPEGISTLVLNIQRGILNVLQLNIKKTQNVYELQEAGAQGVCKTLYAITEDEKAERILLTKSRDLNNCQEKIMKDVGLAYTEKCTKCQQNLRGAAAYNYILKPVANGILIQEATVNELIQFSPFDEMNGAAQMETKQSLVFLEIQNAPIVPIEAEYLQRGSLKYEFSTELLQTPLQLIKIKNAQAQIVEILNHLVTHNVERVHEDAPLKFLELIQVLRAAQFEDLEMLWSQFRNRPAYRQWLLEAIPVIGTPAALKFIKEKYLTDELTIAEAAQALIAS…	1203	912	1	0	0	490.718	2	-0.0007	1500	1508	0	46.14	0.17	K	GQTCGLCGK	A						File: ~Z:\CORE\RAW_DATA_2020_QE\P775_Sigrun_Lange\P775_Sigrun_Lange_H_EV.raw~; SpectrumID: ~980~; PrecursorID: ~0~; scans: ~4236~
2	2::tr|A5JV30|A5JV30_HIPHI	Phosvitin OS=Hippoglossus hippoglossus OX=8267 GN=vtgAa PE=2 SV=1	3303	79	0	179363	90	51	52	36	41.1	9.13	MRVVALALTLALVAGHPQNFAPDFAAGKTFVYKYEALLLSGLPEEGLARAGLKVSSKVLISAAEQNIHMLKLVEPELFEYSGVWPKDPLIPATKLTTALAAQLLTPIKFEYINGVVGKIMAPEGISTLVLNIQRGILNVLQLNIKKTQNVYELQEAGAQGVCKTLYAITEDEKAERILLTKSRDLNNCQEKIMKDVGLAYTEKCTKCQQNLRGAAAYNYILKPVANGILIQEATVNELIQFSPFDEMNGAAQMETKQSLVFLEIQNAPIVPIEAEYLQRGSLKYEFSTELLQTPLQLIKIKNAQAQIVEILNHLVTHNVERVHEDAPLKFLELIQVLRAAQFEDLEMLWSQFRNRPAYRQWLLEAIPVIGTPAALKFIKEKYLTDELTIAEAAQALIAS…	1671	3303	1	1	0	531.287	2	-0.0002	1221	1230	0	54.37	0.062	K	LCADGVVLSK	F						File: ~Z:\CORE\RAW_DATA_2020_QE\P775_Sigrun_Lange\P775_Sigrun_Lange_H_EV.raw~; SpectrumID: ~3414~; PrecursorID: ~0~; scans: ~7050~
2	2::tr|A5JV30|A5JV30_HIPHI	Phosvitin OS=Hippoglossus hippoglossus OX=8267 GN=vtgAa PE=2 SV=1	3303	79	0	179363	90	51	52	36	41.1	9.13	MRVVALALTLALVAGHPQNFAPDFAAGKTFVYKYEALLLSGLPEEGLARAGLKVSSKVLISAAEQNIHMLKLVEPELFEYSGVWPKDPLIPATKLTTALAAQLLTPIKFEYINGVVGKIMAPEGISTLVLNIQRGILNVLQLNIKKTQNVYELQEAGAQGVCKTLYAITEDEKAERILLTKSRDLNNCQEKIMKDVGLAYTEKCTKCQQNLRGAAAYNYILKPVANGILIQEATVNELIQFSPFDEMNGAAQMETKQSLVFLEIQNAPIVPIEAEYLQRGSLKYEFSTELLQTPLQLIKIKNAQAQIVEILNHLVTHNVERVHEDAPLKFLELIQVLRAAQFEDLEMLWSQFRNRPAYRQWLLEAIPVIGTPAALKFIKEKYLTDELTIAEAAQALIAS…	1756	2993	1	1	0	541.267	2	-0.0012	1375	1383	0	37.95	1.6	R	DTLTTFNNR	K						File: ~Z:\CORE\RAW_DATA_2020_QE\P775_Sigrun_Lange\P775_Sigrun_Lange_H_EV.raw~; SpectrumID: ~3104~; PrecursorID: ~0~; scans: ~6709~
2	2::tr|A5JV30|A5JV30_HIPHI	Phosvitin OS=Hippoglossus hippoglossus OX=8267 GN=vtgAa PE=2 SV=1	3303	79	0	179363	90	51	52	36	41.1	9.13	MRVVALALTLALVAGHPQNFAPDFAAGKTFVYKYEALLLSGLPEEGLARAGLKVSSKVLISAAEQNIHMLKLVEPELFEYSGVWPKDPLIPATKLTTALAAQLLTPIKFEYINGVVGKIMAPEGISTLVLNIQRGILNVLQLNIKKTQNVYELQEAGAQGVCKTLYAITEDEKAERILLTKSRDLNNCQEKIMKDVGLAYTEKCTKCQQNLRGAAAYNYILKPVANGILIQEATVNELIQFSPFDEMNGAAQMETKQSLVFLEIQNAPIVPIEAEYLQRGSLKYEFSTELLQTPLQLIKIKNAQAQIVEILNHLVTHNVERVHEDAPLKFLELIQVLRAAQFEDLEMLWSQFRNRPAYRQWLLEAIPVIGTPAALKFIKEKYLTDELTIAEAAQALIAS…	1868	3893	1	1	1	549.829	2	-0.0004	412	421	0	56.59	0.0078	K	LIEGLAINQK	V						File: ~Z:\CORE\RAW_DATA_2020_QE\P775_Sigrun_Lange\P775_Sigrun_Lange_H_EV.raw~; SpectrumID: ~4005~; PrecursorID: ~0~; scans: ~7675~
2	2::tr|A5JV30|A5JV30_HIPHI	Phosvitin OS=Hippoglossus hippoglossus OX=8267 GN=vtgAa PE=2 SV=1	3303	79	0	179363	90	51	52	36	41.1	9.13	MRVVALALTLALVAGHPQNFAPDFAAGKTFVYKYEALLLSGLPEEGLARAGLKVSSKVLISAAEQNIHMLKLVEPELFEYSGVWPKDPLIPATKLTTALAAQLLTPIKFEYINGVVGKIMAPEGISTLVLNIQRGILNVLQLNIKKTQNVYELQEAGAQGVCKTLYAITEDEKAERILLTKSRDLNNCQEKIMKDVGLAYTEKCTKCQQNLRGAAAYNYILKPVANGILIQEATVNELIQFSPFDEMNGAAQMETKQSLVFLEIQNAPIVPIEAEYLQRGSLKYEFSTELLQTPLQLIKIKNAQAQIVEILNHLVTHNVERVHEDAPLKFLELIQVLRAAQFEDLEMLWSQFRNRPAYRQWLLEAIPVIGTPAALKFIKEKYLTDELTIAEAAQALIAS…	2007	4358	1	1	0	563.791	2	-0.0033	109	118	0	31.88	6.5	K	FEYINGVVGK	I		Deamidated (NQ)	0.0000100000.0			File: ~Z:\CORE\RAW_DATA_2020_QE\P775_Sigrun_Lange\P775_Sigrun_Lange_H_EV.raw~; SpectrumID: ~4470~; PrecursorID: ~0~; scans: ~8164~
2	2::tr|A5JV30|A5JV30_HIPHI	Phosvitin OS=Hippoglossus hippoglossus OX=8267 GN=vtgAa PE=2 SV=1	3303	79	0	179363	90	51	52	36	41.1	9.13	MRVVALALTLALVAGHPQNFAPDFAAGKTFVYKYEALLLSGLPEEGLARAGLKVSSKVLISAAEQNIHMLKLVEPELFEYSGVWPKDPLIPATKLTTALAAQLLTPIKFEYINGVVGKIMAPEGISTLVLNIQRGILNVLQLNIKKTQNVYELQEAGAQGVCKTLYAITEDEKAERILLTKSRDLNNCQEKIMKDVGLAYTEKCTKCQQNLRGAAAYNYILKPVANGILIQEATVNELIQFSPFDEMNGAAQMETKQSLVFLEIQNAPIVPIEAEYLQRGSLKYEFSTELLQTPLQLIKIKNAQAQIVEILNHLVTHNVERVHEDAPLKFLELIQVLRAAQFEDLEMLWSQFRNRPAYRQWLLEAIPVIGTPAALKFIKEKYLTDELTIAEAAQALIAS…	2038	7219	1	1	0	565.851	2	0.0005	330	338	0	55.51	0.0062	K	FLELIQVLR	A						File: ~Z:\CORE\RAW_DATA_2020_QE\P775_Sigrun_Lange\P775_Sigrun_Lange_H_EV.raw~; SpectrumID: ~7379~; PrecursorID: ~0~; scans: ~11219~
2	2::tr|A5JV30|A5JV30_HIPHI	Phosvitin OS=Hippoglossus hippoglossus OX=8267 GN=vtgAa PE=2 SV=1	3303	79	0	179363	90	51	52	36	41.1	9.13	MRVVALALTLALVAGHPQNFAPDFAAGKTFVYKYEALLLSGLPEEGLARAGLKVSSKVLISAAEQNIHMLKLVEPELFEYSGVWPKDPLIPATKLTTALAAQLLTPIKFEYINGVVGKIMAPEGISTLVLNIQRGILNVLQLNIKKTQNVYELQEAGAQGVCKTLYAITEDEKAERILLTKSRDLNNCQEKIMKDVGLAYTEKCTKCQQNLRGAAAYNYILKPVANGILIQEATVNELIQFSPFDEMNGAAQMETKQSLVFLEIQNAPIVPIEAEYLQRGSLKYEFSTELLQTPLQLIKIKNAQAQIVEILNHLVTHNVERVHEDAPLKFLELIQVLRAAQFEDLEMLWSQFRNRPAYRQWLLEAIPVIGTPAALKFIKEKYLTDELTIAEAAQALIAS…	2144	1418	1	1	0	575.29	2	-0.0015	594	604	0	55.85	0.041	K	SNSAIQESVSK	A						File: ~Z:\CORE\RAW_DATA_2020_QE\P775_Sigrun_Lange\P775_Sigrun_Lange_H_EV.raw~; SpectrumID: ~1518~; PrecursorID: ~0~; scans: ~4887~
2	2::tr|A5JV30|A5JV30_HIPHI	Phosvitin OS=Hippoglossus hippoglossus OX=8267 GN=vtgAa PE=2 SV=1	3303	79	0	179363	90	51	52	36	41.1	9.13	MRVVALALTLALVAGHPQNFAPDFAAGKTFVYKYEALLLSGLPEEGLARAGLKVSSKVLISAAEQNIHMLKLVEPELFEYSGVWPKDPLIPATKLTTALAAQLLTPIKFEYINGVVGKIMAPEGISTLVLNIQRGILNVLQLNIKKTQNVYELQEAGAQGVCKTLYAITEDEKAERILLTKSRDLNNCQEKIMKDVGLAYTEKCTKCQQNLRGAAAYNYILKPVANGILIQEATVNELIQFSPFDEMNGAAQMETKQSLVFLEIQNAPIVPIEAEYLQRGSLKYEFSTELLQTPLQLIKIKNAQAQIVEILNHLVTHNVERVHEDAPLKFLELIQVLRAAQFEDLEMLWSQFRNRPAYRQWLLEAIPVIGTPAALKFIKEKYLTDELTIAEAAQALIAS…	2181	6215	1	1	1	579.355	2	-0.0008	1172	1182	0	52.08	0.024	K	AATPVFAIIVR	A						File: ~Z:\CORE\RAW_DATA_2020_QE\P775_Sigrun_Lange\P775_Sigrun_Lange_H_EV.raw~; SpectrumID: ~6341~; PrecursorID: ~0~; scans: ~10129~
2	2::tr|A5JV30|A5JV30_HIPHI	Phosvitin OS=Hippoglossus hippoglossus OX=8267 GN=vtgAa PE=2 SV=1	3303	79	0	179363	90	51	52	36	41.1	9.13	MRVVALALTLALVAGHPQNFAPDFAAGKTFVYKYEALLLSGLPEEGLARAGLKVSSKVLISAAEQNIHMLKLVEPELFEYSGVWPKDPLIPATKLTTALAAQLLTPIKFEYINGVVGKIMAPEGISTLVLNIQRGILNVLQLNIKKTQNVYELQEAGAQGVCKTLYAITEDEKAERILLTKSRDLNNCQEKIMKDVGLAYTEKCTKCQQNLRGAAAYNYILKPVANGILIQEATVNELIQFSPFDEMNGAAQMETKQSLVFLEIQNAPIVPIEAEYLQRGSLKYEFSTELLQTPLQLIKIKNAQAQIVEILNHLVTHNVERVHEDAPLKFLELIQVLRAAQFEDLEMLWSQFRNRPAYRQWLLEAIPVIGTPAALKFIKEKYLTDELTIAEAAQALIAS…	2207	6737	1	1	1	582.373	2	-0.0002	1336	1346	0	57.75	0.00044	R	LPLALPLDAIK	G						File: ~Z:\CORE\RAW_DATA_2020_QE\P775_Sigrun_Lange\P775_Sigrun_Lange_H_EV.raw~; SpectrumID: ~6876~; PrecursorID: ~0~; scans: ~10691~
2	2::tr|A5JV30|A5JV30_HIPHI	Phosvitin OS=Hippoglossus hippoglossus OX=8267 GN=vtgAa PE=2 SV=1	3303	79	0	179363	90	51	52	36	41.1	9.13	MRVVALALTLALVAGHPQNFAPDFAAGKTFVYKYEALLLSGLPEEGLARAGLKVSSKVLISAAEQNIHMLKLVEPELFEYSGVWPKDPLIPATKLTTALAAQLLTPIKFEYINGVVGKIMAPEGISTLVLNIQRGILNVLQLNIKKTQNVYELQEAGAQGVCKTLYAITEDEKAERILLTKSRDLNNCQEKIMKDVGLAYTEKCTKCQQNLRGAAAYNYILKPVANGILIQEATVNELIQFSPFDEMNGAAQMETKQSLVFLEIQNAPIVPIEAEYLQRGSLKYEFSTELLQTPLQLIKIKNAQAQIVEILNHLVTHNVERVHEDAPLKFLELIQVLRAAQFEDLEMLWSQFRNRPAYRQWLLEAIPVIGTPAALKFIKEKYLTDELTIAEAAQALIAS…	2268	4279	1	1	0	589.278	2	0.0007	1347	1357	0	54.71	0.044	K	GLTPFDDAADR	V						File: ~Z:\CORE\RAW_DATA_2020_QE\P775_Sigrun_Lange\P775_Sigrun_Lange_H_EV.raw~; SpectrumID: ~4391~; PrecursorID: ~0~; scans: ~8081~
2	2::tr|A5JV30|A5JV30_HIPHI	Phosvitin OS=Hippoglossus hippoglossus OX=8267 GN=vtgAa PE=2 SV=1	3303	79	0	179363	90	51	52	36	41.1	9.13	MRVVALALTLALVAGHPQNFAPDFAAGKTFVYKYEALLLSGLPEEGLARAGLKVSSKVLISAAEQNIHMLKLVEPELFEYSGVWPKDPLIPATKLTTALAAQLLTPIKFEYINGVVGKIMAPEGISTLVLNIQRGILNVLQLNIKKTQNVYELQEAGAQGVCKTLYAITEDEKAERILLTKSRDLNNCQEKIMKDVGLAYTEKCTKCQQNLRGAAAYNYILKPVANGILIQEATVNELIQFSPFDEMNGAAQMETKQSLVFLEIQNAPIVPIEAEYLQRGSLKYEFSTELLQTPLQLIKIKNAQAQIVEILNHLVTHNVERVHEDAPLKFLELIQVLRAAQFEDLEMLWSQFRNRPAYRQWLLEAIPVIGTPAALKFIKEKYLTDELTIAEAAQALIAS…	2539	6915	1	0	0	612.887	2	-0.001	135	145	0	47.33	0.021	R	GILNVLQLNIK	K						File: ~Z:\CORE\RAW_DATA_2020_QE\P775_Sigrun_Lange\P775_Sigrun_Lange_H_EV.raw~; SpectrumID: ~7057~; PrecursorID: ~0~; scans: ~10881~
2	2::tr|A5JV30|A5JV30_HIPHI	Phosvitin OS=Hippoglossus hippoglossus OX=8267 GN=vtgAa PE=2 SV=1	3303	79	0	179363	90	51	52	36	41.1	9.13	MRVVALALTLALVAGHPQNFAPDFAAGKTFVYKYEALLLSGLPEEGLARAGLKVSSKVLISAAEQNIHMLKLVEPELFEYSGVWPKDPLIPATKLTTALAAQLLTPIKFEYINGVVGKIMAPEGISTLVLNIQRGILNVLQLNIKKTQNVYELQEAGAQGVCKTLYAITEDEKAERILLTKSRDLNNCQEKIMKDVGLAYTEKCTKCQQNLRGAAAYNYILKPVANGILIQEATVNELIQFSPFDEMNGAAQMETKQSLVFLEIQNAPIVPIEAEYLQRGSLKYEFSTELLQTPLQLIKIKNAQAQIVEILNHLVTHNVERVHEDAPLKFLELIQVLRAAQFEDLEMLWSQFRNRPAYRQWLLEAIPVIGTPAALKFIKEKYLTDELTIAEAAQALIAS…	2547	5010	1	1	0	613.848	2	-0.0006	1267	1277	0	65.21	0.0018	R	VAWNNLPTALK	R						File: ~Z:\CORE\RAW_DATA_2020_QE\P775_Sigrun_Lange\P775_Sigrun_Lange_H_EV.raw~; SpectrumID: ~5122~; PrecursorID: ~0~; scans: ~8849~
2	2::tr|A5JV30|A5JV30_HIPHI	Phosvitin OS=Hippoglossus hippoglossus OX=8267 GN=vtgAa PE=2 SV=1	3303	79	0	179363	90	51	52	36	41.1	9.13	MRVVALALTLALVAGHPQNFAPDFAAGKTFVYKYEALLLSGLPEEGLARAGLKVSSKVLISAAEQNIHMLKLVEPELFEYSGVWPKDPLIPATKLTTALAAQLLTPIKFEYINGVVGKIMAPEGISTLVLNIQRGILNVLQLNIKKTQNVYELQEAGAQGVCKTLYAITEDEKAERILLTKSRDLNNCQEKIMKDVGLAYTEKCTKCQQNLRGAAAYNYILKPVANGILIQEATVNELIQFSPFDEMNGAAQMETKQSLVFLEIQNAPIVPIEAEYLQRGSLKYEFSTELLQTPLQLIKIKNAQAQIVEILNHLVTHNVERVHEDAPLKFLELIQVLRAAQFEDLEMLWSQFRNRPAYRQWLLEAIPVIGTPAALKFIKEKYLTDELTIAEAAQALIAS…	2549	5171	1	1	0	614.34	2	-0.001	1267	1277	0	60.41	0.0078	R	VAWNNLPTALK	R		Deamidated (NQ)	0.00010000000.0			File: ~Z:\CORE\RAW_DATA_2020_QE\P775_Sigrun_Lange\P775_Sigrun_Lange_H_EV.raw~; SpectrumID: ~5283~; PrecursorID: ~0~; scans: ~9018~
2	2::tr|A5JV30|A5JV30_HIPHI	Phosvitin OS=Hippoglossus hippoglossus OX=8267 GN=vtgAa PE=2 SV=1	3303	79	0	179363	90	51	52	36	41.1	9.13	MRVVALALTLALVAGHPQNFAPDFAAGKTFVYKYEALLLSGLPEEGLARAGLKVSSKVLISAAEQNIHMLKLVEPELFEYSGVWPKDPLIPATKLTTALAAQLLTPIKFEYINGVVGKIMAPEGISTLVLNIQRGILNVLQLNIKKTQNVYELQEAGAQGVCKTLYAITEDEKAERILLTKSRDLNNCQEKIMKDVGLAYTEKCTKCQQNLRGAAAYNYILKPVANGILIQEATVNELIQFSPFDEMNGAAQMETKQSLVFLEIQNAPIVPIEAEYLQRGSLKYEFSTELLQTPLQLIKIKNAQAQIVEILNHLVTHNVERVHEDAPLKFLELIQVLRAAQFEDLEMLWSQFRNRPAYRQWLLEAIPVIGTPAALKFIKEKYLTDELTIAEAAQALIAS…	2652	6404	1	1	1	622.352	2	-0.0008	469	479	0	64.81	0.0039	R	AETPDMILLLK	V						File: ~Z:\CORE\RAW_DATA_2020_QE\P775_Sigrun_Lange\P775_Sigrun_Lange_H_EV.raw~; SpectrumID: ~6536~; PrecursorID: ~0~; scans: ~10334~
2	2::tr|A5JV30|A5JV30_HIPHI	Phosvitin OS=Hippoglossus hippoglossus OX=8267 GN=vtgAa PE=2 SV=1	3303	79	0	179363	90	51	52	36	41.1	9.13	MRVVALALTLALVAGHPQNFAPDFAAGKTFVYKYEALLLSGLPEEGLARAGLKVSSKVLISAAEQNIHMLKLVEPELFEYSGVWPKDPLIPATKLTTALAAQLLTPIKFEYINGVVGKIMAPEGISTLVLNIQRGILNVLQLNIKKTQNVYELQEAGAQGVCKTLYAITEDEKAERILLTKSRDLNNCQEKIMKDVGLAYTEKCTKCQQNLRGAAAYNYILKPVANGILIQEATVNELIQFSPFDEMNGAAQMETKQSLVFLEIQNAPIVPIEAEYLQRGSLKYEFSTELLQTPLQLIKIKNAQAQIVEILNHLVTHNVERVHEDAPLKFLELIQVLRAAQFEDLEMLWSQFRNRPAYRQWLLEAIPVIGTPAALKFIKEKYLTDELTIAEAAQALIAS…	2759	5433	1	1	1	630.35	2	0.0007	469	479	0	61.46	0.0094	R	AETPDMILLLK	V		Oxidation (M)	0.00000300000.0			File: ~Z:\CORE\RAW_DATA_2020_QE\P775_Sigrun_Lange\P775_Sigrun_Lange_H_EV.raw~; SpectrumID: ~5546~; PrecursorID: ~0~; scans: ~9294~
2	2::tr|A5JV30|A5JV30_HIPHI	Phosvitin OS=Hippoglossus hippoglossus OX=8267 GN=vtgAa PE=2 SV=1	3303	79	0	179363	90	51	52	36	41.1	9.13	MRVVALALTLALVAGHPQNFAPDFAAGKTFVYKYEALLLSGLPEEGLARAGLKVSSKVLISAAEQNIHMLKLVEPELFEYSGVWPKDPLIPATKLTTALAAQLLTPIKFEYINGVVGKIMAPEGISTLVLNIQRGILNVLQLNIKKTQNVYELQEAGAQGVCKTLYAITEDEKAERILLTKSRDLNNCQEKIMKDVGLAYTEKCTKCQQNLRGAAAYNYILKPVANGILIQEATVNELIQFSPFDEMNGAAQMETKQSLVFLEIQNAPIVPIEAEYLQRGSLKYEFSTELLQTPLQLIKIKNAQAQIVEILNHLVTHNVERVHEDAPLKFLELIQVLRAAQFEDLEMLWSQFRNRPAYRQWLLEAIPVIGTPAALKFIKEKYLTDELTIAEAAQALIAS…	2876	5716	1	1	0	638.345	2	0.0001	1425	1435	0	66.92	0.0029	K	IADIDIDLYPK	N						File: ~Z:\CORE\RAW_DATA_2020_QE\P775_Sigrun_Lange\P775_Sigrun_Lange_H_EV.raw~; SpectrumID: ~5836~; PrecursorID: ~0~; scans: ~9599~
2	2::tr|A5JV30|A5JV30_HIPHI	Phosvitin OS=Hippoglossus hippoglossus OX=8267 GN=vtgAa PE=2 SV=1	3303	79	0	179363	90	51	52	36	41.1	9.13	MRVVALALTLALVAGHPQNFAPDFAAGKTFVYKYEALLLSGLPEEGLARAGLKVSSKVLISAAEQNIHMLKLVEPELFEYSGVWPKDPLIPATKLTTALAAQLLTPIKFEYINGVVGKIMAPEGISTLVLNIQRGILNVLQLNIKKTQNVYELQEAGAQGVCKTLYAITEDEKAERILLTKSRDLNNCQEKIMKDVGLAYTEKCTKCQQNLRGAAAYNYILKPVANGILIQEATVNELIQFSPFDEMNGAAQMETKQSLVFLEIQNAPIVPIEAEYLQRGSLKYEFSTELLQTPLQLIKIKNAQAQIVEILNHLVTHNVERVHEDAPLKFLELIQVLRAAQFEDLEMLWSQFRNRPAYRQWLLEAIPVIGTPAALKFIKEKYLTDELTIAEAAQALIAS…	3767	6426	1	1	0	712.397	2	0.001	430	442	0	76.34	0.00017	R	EIVLLGYGTMISK	Y						File: ~Z:\CORE\RAW_DATA_2020_QE\P775_Sigrun_Lange\P775_Sigrun_Lange_H_EV.raw~; SpectrumID: ~6559~; PrecursorID: ~0~; scans: ~10358~
2	2::tr|A5JV30|A5JV30_HIPHI	Phosvitin OS=Hippoglossus hippoglossus OX=8267 GN=vtgAa PE=2 SV=1	3303	79	0	179363	90	51	52	36	41.1	9.13	MRVVALALTLALVAGHPQNFAPDFAAGKTFVYKYEALLLSGLPEEGLARAGLKVSSKVLISAAEQNIHMLKLVEPELFEYSGVWPKDPLIPATKLTTALAAQLLTPIKFEYINGVVGKIMAPEGISTLVLNIQRGILNVLQLNIKKTQNVYELQEAGAQGVCKTLYAITEDEKAERILLTKSRDLNNCQEKIMKDVGLAYTEKCTKCQQNLRGAAAYNYILKPVANGILIQEATVNELIQFSPFDEMNGAAQMETKQSLVFLEIQNAPIVPIEAEYLQRGSLKYEFSTELLQTPLQLIKIKNAQAQIVEILNHLVTHNVERVHEDAPLKFLELIQVLRAAQFEDLEMLWSQFRNRPAYRQWLLEAIPVIGTPAALKFIKEKYLTDELTIAEAAQALIAS…	3862	5698	1	1	0	720.395	2	0.0009	430	442	0	49.35	0.1	R	EIVLLGYGTMISK	Y		Oxidation (M)	0.0000000003000.0			File: ~Z:\CORE\RAW_DATA_2020_QE\P775_Sigrun_Lange\P775_Sigrun_Lange_H_EV.raw~; SpectrumID: ~5818~; PrecursorID: ~0~; scans: ~9580~
2	2::tr|A5JV30|A5JV30_HIPHI	Phosvitin OS=Hippoglossus hippoglossus OX=8267 GN=vtgAa PE=2 SV=1	3303	79	0	179363	90	51	52	36	41.1	9.13	MRVVALALTLALVAGHPQNFAPDFAAGKTFVYKYEALLLSGLPEEGLARAGLKVSSKVLISAAEQNIHMLKLVEPELFEYSGVWPKDPLIPATKLTTALAAQLLTPIKFEYINGVVGKIMAPEGISTLVLNIQRGILNVLQLNIKKTQNVYELQEAGAQGVCKTLYAITEDEKAERILLTKSRDLNNCQEKIMKDVGLAYTEKCTKCQQNLRGAAAYNYILKPVANGILIQEATVNELIQFSPFDEMNGAAQMETKQSLVFLEIQNAPIVPIEAEYLQRGSLKYEFSTELLQTPLQLIKIKNAQAQIVEILNHLVTHNVERVHEDAPLKFLELIQVLRAAQFEDLEMLWSQFRNRPAYRQWLLEAIPVIGTPAALKFIKEKYLTDELTIAEAAQALIAS…	4213	6309	1	1	0	750.381	2	0.0012	730	742	0	81.18	9.9e-05	K	FFGQEIAFANIDK	A						File: ~Z:\CORE\RAW_DATA_2020_QE\P775_Sigrun_Lange\P775_Sigrun_Lange_H_EV.raw~; SpectrumID: ~6437~; PrecursorID: ~0~; scans: ~10230~
2	2::tr|A5JV30|A5JV30_HIPHI	Phosvitin OS=Hippoglossus hippoglossus OX=8267 GN=vtgAa PE=2 SV=1	3303	79	0	179363	90	51	52	36	41.1	9.13	MRVVALALTLALVAGHPQNFAPDFAAGKTFVYKYEALLLSGLPEEGLARAGLKVSSKVLISAAEQNIHMLKLVEPELFEYSGVWPKDPLIPATKLTTALAAQLLTPIKFEYINGVVGKIMAPEGISTLVLNIQRGILNVLQLNIKKTQNVYELQEAGAQGVCKTLYAITEDEKAERILLTKSRDLNNCQEKIMKDVGLAYTEKCTKCQQNLRGAAAYNYILKPVANGILIQEATVNELIQFSPFDEMNGAAQMETKQSLVFLEIQNAPIVPIEAEYLQRGSLKYEFSTELLQTPLQLIKIKNAQAQIVEILNHLVTHNVERVHEDAPLKFLELIQVLRAAQFEDLEMLWSQFRNRPAYRQWLLEAIPVIGTPAALKFIKEKYLTDELTIAEAAQALIAS…	4385	2722	1	1	0	513.594	3	-0.0013	164	176	1	47.87	0.26	K	TLYAITEDEKAER	I						File: ~Z:\CORE\RAW_DATA_2020_QE\P775_Sigrun_Lange\P775_Sigrun_Lange_H_EV.raw~; SpectrumID: ~2832~; PrecursorID: ~0~; scans: ~6396~
2	2::tr|A5JV30|A5JV30_HIPHI	Phosvitin OS=Hippoglossus hippoglossus OX=8267 GN=vtgAa PE=2 SV=1	3303	79	0	179363	90	51	52	36	41.1	9.13	MRVVALALTLALVAGHPQNFAPDFAAGKTFVYKYEALLLSGLPEEGLARAGLKVSSKVLISAAEQNIHMLKLVEPELFEYSGVWPKDPLIPATKLTTALAAQLLTPIKFEYINGVVGKIMAPEGISTLVLNIQRGILNVLQLNIKKTQNVYELQEAGAQGVCKTLYAITEDEKAERILLTKSRDLNNCQEKIMKDVGLAYTEKCTKCQQNLRGAAAYNYILKPVANGILIQEATVNELIQFSPFDEMNGAAQMETKQSLVFLEIQNAPIVPIEAEYLQRGSLKYEFSTELLQTPLQLIKIKNAQAQIVEILNHLVTHNVERVHEDAPLKFLELIQVLRAAQFEDLEMLWSQFRNRPAYRQWLLEAIPVIGTPAALKFIKEKYLTDELTIAEAAQALIAS…	4386	2708	1	1	0	769.889	2	0.0003	164	176	1	50.21	0.15	K	TLYAITEDEKAER	I						File: ~Z:\CORE\RAW_DATA_2020_QE\P775_Sigrun_Lange\P775_Sigrun_Lange_H_EV.raw~; SpectrumID: ~2818~; PrecursorID: ~0~; scans: ~6381~
2	2::tr|A5JV30|A5JV30_HIPHI	Phosvitin OS=Hippoglossus hippoglossus OX=8267 GN=vtgAa PE=2 SV=1	3303	79	0	179363	90	51	52	36	41.1	9.13	MRVVALALTLALVAGHPQNFAPDFAAGKTFVYKYEALLLSGLPEEGLARAGLKVSSKVLISAAEQNIHMLKLVEPELFEYSGVWPKDPLIPATKLTTALAAQLLTPIKFEYINGVVGKIMAPEGISTLVLNIQRGILNVLQLNIKKTQNVYELQEAGAQGVCKTLYAITEDEKAERILLTKSRDLNNCQEKIMKDVGLAYTEKCTKCQQNLRGAAAYNYILKPVANGILIQEATVNELIQFSPFDEMNGAAQMETKQSLVFLEIQNAPIVPIEAEYLQRGSLKYEFSTELLQTPLQLIKIKNAQAQIVEILNHLVTHNVERVHEDAPLKFLELIQVLRAAQFEDLEMLWSQFRNRPAYRQWLLEAIPVIGTPAALKFIKEKYLTDELTIAEAAQALIAS…	4420	4039	1	1	0	516.629	3	-0.001	496	510	0	82	4.1e-05	K	ILPIHGTAAASLPMR	V						File: ~Z:\CORE\RAW_DATA_2020_QE\P775_Sigrun_Lange\P775_Sigrun_Lange_H_EV.raw~; SpectrumID: ~4151~; PrecursorID: ~0~; scans: ~7829~
2	2::tr|A5JV30|A5JV30_HIPHI	Phosvitin OS=Hippoglossus hippoglossus OX=8267 GN=vtgAa PE=2 SV=1	3303	79	0	179363	90	51	52	36	41.1	9.13	MRVVALALTLALVAGHPQNFAPDFAAGKTFVYKYEALLLSGLPEEGLARAGLKVSSKVLISAAEQNIHMLKLVEPELFEYSGVWPKDPLIPATKLTTALAAQLLTPIKFEYINGVVGKIMAPEGISTLVLNIQRGILNVLQLNIKKTQNVYELQEAGAQGVCKTLYAITEDEKAERILLTKSRDLNNCQEKIMKDVGLAYTEKCTKCQQNLRGAAAYNYILKPVANGILIQEATVNELIQFSPFDEMNGAAQMETKQSLVFLEIQNAPIVPIEAEYLQRGSLKYEFSTELLQTPLQLIKIKNAQAQIVEILNHLVTHNVERVHEDAPLKFLELIQVLRAAQFEDLEMLWSQFRNRPAYRQWLLEAIPVIGTPAALKFIKEKYLTDELTIAEAAQALIAS…	4460	4077	1	1	0	782.402	2	-0.0006	1303	1317	0	95.85	4.7e-06	K	SSNQLSATLIATSDR	A						File: ~Z:\CORE\RAW_DATA_2020_QE\P775_Sigrun_Lange\P775_Sigrun_Lange_H_EV.raw~; SpectrumID: ~4189~; PrecursorID: ~0~; scans: ~7869~
2	2::tr|A5JV30|A5JV30_HIPHI	Phosvitin OS=Hippoglossus hippoglossus OX=8267 GN=vtgAa PE=2 SV=1	3303	79	0	179363	90	51	52	36	41.1	9.13	MRVVALALTLALVAGHPQNFAPDFAAGKTFVYKYEALLLSGLPEEGLARAGLKVSSKVLISAAEQNIHMLKLVEPELFEYSGVWPKDPLIPATKLTTALAAQLLTPIKFEYINGVVGKIMAPEGISTLVLNIQRGILNVLQLNIKKTQNVYELQEAGAQGVCKTLYAITEDEKAERILLTKSRDLNNCQEKIMKDVGLAYTEKCTKCQQNLRGAAAYNYILKPVANGILIQEATVNELIQFSPFDEMNGAAQMETKQSLVFLEIQNAPIVPIEAEYLQRGSLKYEFSTELLQTPLQLIKIKNAQAQIVEILNHLVTHNVERVHEDAPLKFLELIQVLRAAQFEDLEMLWSQFRNRPAYRQWLLEAIPVIGTPAALKFIKEKYLTDELTIAEAAQALIAS…	4461	3323	1	1	0	521.96	3	-0.0007	496	510	0	43.56	0.33	K	ILPIHGTAAASLPMR	V		Oxidation (M)	0.000000000000030.0			File: ~Z:\CORE\RAW_DATA_2020_QE\P775_Sigrun_Lange\P775_Sigrun_Lange_H_EV.raw~; SpectrumID: ~3434~; PrecursorID: ~0~; scans: ~7071~
2	2::tr|A5JV30|A5JV30_HIPHI	Phosvitin OS=Hippoglossus hippoglossus OX=8267 GN=vtgAa PE=2 SV=1	3303	79	0	179363	90	51	52	36	41.1	9.13	MRVVALALTLALVAGHPQNFAPDFAAGKTFVYKYEALLLSGLPEEGLARAGLKVSSKVLISAAEQNIHMLKLVEPELFEYSGVWPKDPLIPATKLTTALAAQLLTPIKFEYINGVVGKIMAPEGISTLVLNIQRGILNVLQLNIKKTQNVYELQEAGAQGVCKTLYAITEDEKAERILLTKSRDLNNCQEKIMKDVGLAYTEKCTKCQQNLRGAAAYNYILKPVANGILIQEATVNELIQFSPFDEMNGAAQMETKQSLVFLEIQNAPIVPIEAEYLQRGSLKYEFSTELLQTPLQLIKIKNAQAQIVEILNHLVTHNVERVHEDAPLKFLELIQVLRAAQFEDLEMLWSQFRNRPAYRQWLLEAIPVIGTPAALKFIKEKYLTDELTIAEAAQALIAS…	4469	4137	1	1	0	522.961	3	0.0003	58	71	0	56.48	0.014	K	VLISAAEQNIHMLK	L						File: ~Z:\CORE\RAW_DATA_2020_QE\P775_Sigrun_Lange\P775_Sigrun_Lange_H_EV.raw~; SpectrumID: ~4249~; PrecursorID: ~0~; scans: ~7932~
2	2::tr|A5JV30|A5JV30_HIPHI	Phosvitin OS=Hippoglossus hippoglossus OX=8267 GN=vtgAa PE=2 SV=1	3303	79	0	179363	90	51	52	36	41.1	9.13	MRVVALALTLALVAGHPQNFAPDFAAGKTFVYKYEALLLSGLPEEGLARAGLKVSSKVLISAAEQNIHMLKLVEPELFEYSGVWPKDPLIPATKLTTALAAQLLTPIKFEYINGVVGKIMAPEGISTLVLNIQRGILNVLQLNIKKTQNVYELQEAGAQGVCKTLYAITEDEKAERILLTKSRDLNNCQEKIMKDVGLAYTEKCTKCQQNLRGAAAYNYILKPVANGILIQEATVNELIQFSPFDEMNGAAQMETKQSLVFLEIQNAPIVPIEAEYLQRGSLKYEFSTELLQTPLQLIKIKNAQAQIVEILNHLVTHNVERVHEDAPLKFLELIQVLRAAQFEDLEMLWSQFRNRPAYRQWLLEAIPVIGTPAALKFIKEKYLTDELTIAEAAQALIAS…	4537	6363	1	1	0	791.408	2	0.0067	529	541	0	62.96	0.0078	R	MVQELALQLYMDK	A						File: ~Z:\CORE\RAW_DATA_2020_QE\P775_Sigrun_Lange\P775_Sigrun_Lange_H_EV.raw~; SpectrumID: ~6491~; PrecursorID: ~0~; scans: ~10286~
2	2::tr|A5JV30|A5JV30_HIPHI	Phosvitin OS=Hippoglossus hippoglossus OX=8267 GN=vtgAa PE=2 SV=1	3303	79	0	179363	90	51	52	36	41.1	9.13	MRVVALALTLALVAGHPQNFAPDFAAGKTFVYKYEALLLSGLPEEGLARAGLKVSSKVLISAAEQNIHMLKLVEPELFEYSGVWPKDPLIPATKLTTALAAQLLTPIKFEYINGVVGKIMAPEGISTLVLNIQRGILNVLQLNIKKTQNVYELQEAGAQGVCKTLYAITEDEKAERILLTKSRDLNNCQEKIMKDVGLAYTEKCTKCQQNLRGAAAYNYILKPVANGILIQEATVNELIQFSPFDEMNGAAQMETKQSLVFLEIQNAPIVPIEAEYLQRGSLKYEFSTELLQTPLQLIKIKNAQAQIVEILNHLVTHNVERVHEDAPLKFLELIQVLRAAQFEDLEMLWSQFRNRPAYRQWLLEAIPVIGTPAALKFIKEKYLTDELTIAEAAQALIAS…	4539	4170	1	1	0	528.292	3	-0.0012	58	71	0	39.42	1.1	K	VLISAAEQNIHMLK	L		Oxidation (M)	0.00000000000300.0			File: ~Z:\CORE\RAW_DATA_2020_QE\P775_Sigrun_Lange\P775_Sigrun_Lange_H_EV.raw~; SpectrumID: ~4282~; PrecursorID: ~0~; scans: ~7966~
2	2::tr|A5JV30|A5JV30_HIPHI	Phosvitin OS=Hippoglossus hippoglossus OX=8267 GN=vtgAa PE=2 SV=1	3303	79	0	179363	90	51	52	36	41.1	9.13	MRVVALALTLALVAGHPQNFAPDFAAGKTFVYKYEALLLSGLPEEGLARAGLKVSSKVLISAAEQNIHMLKLVEPELFEYSGVWPKDPLIPATKLTTALAAQLLTPIKFEYINGVVGKIMAPEGISTLVLNIQRGILNVLQLNIKKTQNVYELQEAGAQGVCKTLYAITEDEKAERILLTKSRDLNNCQEKIMKDVGLAYTEKCTKCQQNLRGAAAYNYILKPVANGILIQEATVNELIQFSPFDEMNGAAQMETKQSLVFLEIQNAPIVPIEAEYLQRGSLKYEFSTELLQTPLQLIKIKNAQAQIVEILNHLVTHNVERVHEDAPLKFLELIQVLRAAQFEDLEMLWSQFRNRPAYRQWLLEAIPVIGTPAALKFIKEKYLTDELTIAEAAQALIAS…	4591	5728	1	1	0	799.401	2	-0.0011	529	541	0	63.25	0.0077	R	MVQELALQLYMDK	A		Oxidation (M)	0.0000000000300.0			File: ~Z:\CORE\RAW_DATA_2020_QE\P775_Sigrun_Lange\P775_Sigrun_Lange_H_EV.raw~; SpectrumID: ~5848~; PrecursorID: ~0~; scans: ~9611~
2	2::tr|A5JV30|A5JV30_HIPHI	Phosvitin OS=Hippoglossus hippoglossus OX=8267 GN=vtgAa PE=2 SV=1	3303	79	0	179363	90	51	52	36	41.1	9.13	MRVVALALTLALVAGHPQNFAPDFAAGKTFVYKYEALLLSGLPEEGLARAGLKVSSKVLISAAEQNIHMLKLVEPELFEYSGVWPKDPLIPATKLTTALAAQLLTPIKFEYINGVVGKIMAPEGISTLVLNIQRGILNVLQLNIKKTQNVYELQEAGAQGVCKTLYAITEDEKAERILLTKSRDLNNCQEKIMKDVGLAYTEKCTKCQQNLRGAAAYNYILKPVANGILIQEATVNELIQFSPFDEMNGAAQMETKQSLVFLEIQNAPIVPIEAEYLQRGSLKYEFSTELLQTPLQLIKIKNAQAQIVEILNHLVTHNVERVHEDAPLKFLELIQVLRAAQFEDLEMLWSQFRNRPAYRQWLLEAIPVIGTPAALKFIKEKYLTDELTIAEAAQALIAS…	4650	5275	1	1	0	807.397	2	-0.0043	529	541	0	71.7	0.001	R	MVQELALQLYMDK	A		2 Oxidation (M)	0.3000000000300.0			File: ~Z:\CORE\RAW_DATA_2020_QE\P775_Sigrun_Lange\P775_Sigrun_Lange_H_EV.raw~; SpectrumID: ~5388~; PrecursorID: ~0~; scans: ~9128~
2	2::tr|A5JV30|A5JV30_HIPHI	Phosvitin OS=Hippoglossus hippoglossus OX=8267 GN=vtgAa PE=2 SV=1	3303	79	0	179363	90	51	52	36	41.1	9.13	MRVVALALTLALVAGHPQNFAPDFAAGKTFVYKYEALLLSGLPEEGLARAGLKVSSKVLISAAEQNIHMLKLVEPELFEYSGVWPKDPLIPATKLTTALAAQLLTPIKFEYINGVVGKIMAPEGISTLVLNIQRGILNVLQLNIKKTQNVYELQEAGAQGVCKTLYAITEDEKAERILLTKSRDLNNCQEKIMKDVGLAYTEKCTKCQQNLRGAAAYNYILKPVANGILIQEATVNELIQFSPFDEMNGAAQMETKQSLVFLEIQNAPIVPIEAEYLQRGSLKYEFSTELLQTPLQLIKIKNAQAQIVEILNHLVTHNVERVHEDAPLKFLELIQVLRAAQFEDLEMLWSQFRNRPAYRQWLLEAIPVIGTPAALKFIKEKYLTDELTIAEAAQALIAS…	4811	2242	1	1	0	413.238	4	-0.001	480	495	0	42.63	0.26	K	VLGNAGHTNSLKPITK	I						File: ~Z:\CORE\RAW_DATA_2020_QE\P775_Sigrun_Lange\P775_Sigrun_Lange_H_EV.raw~; SpectrumID: ~2352~; PrecursorID: ~0~; scans: ~5849~
2	2::tr|A5JV30|A5JV30_HIPHI	Phosvitin OS=Hippoglossus hippoglossus OX=8267 GN=vtgAa PE=2 SV=1	3303	79	0	179363	90	51	52	36	41.1	9.13	MRVVALALTLALVAGHPQNFAPDFAAGKTFVYKYEALLLSGLPEEGLARAGLKVSSKVLISAAEQNIHMLKLVEPELFEYSGVWPKDPLIPATKLTTALAAQLLTPIKFEYINGVVGKIMAPEGISTLVLNIQRGILNVLQLNIKKTQNVYELQEAGAQGVCKTLYAITEDEKAERILLTKSRDLNNCQEKIMKDVGLAYTEKCTKCQQNLRGAAAYNYILKPVANGILIQEATVNELIQFSPFDEMNGAAQMETKQSLVFLEIQNAPIVPIEAEYLQRGSLKYEFSTELLQTPLQLIKIKNAQAQIVEILNHLVTHNVERVHEDAPLKFLELIQVLRAAQFEDLEMLWSQFRNRPAYRQWLLEAIPVIGTPAALKFIKEKYLTDELTIAEAAQALIAS…	4812	2317	1	1	0	550.649	3	-0.0002	480	495	0	29.4	5.4	K	VLGNAGHTNSLKPITK	I						File: ~Z:\CORE\RAW_DATA_2020_QE\P775_Sigrun_Lange\P775_Sigrun_Lange_H_EV.raw~; SpectrumID: ~2427~; PrecursorID: ~0~; scans: ~5938~
2	2::tr|A5JV30|A5JV30_HIPHI	Phosvitin OS=Hippoglossus hippoglossus OX=8267 GN=vtgAa PE=2 SV=1	3303	79	0	179363	90	51	52	36	41.1	9.13	MRVVALALTLALVAGHPQNFAPDFAAGKTFVYKYEALLLSGLPEEGLARAGLKVSSKVLISAAEQNIHMLKLVEPELFEYSGVWPKDPLIPATKLTTALAAQLLTPIKFEYINGVVGKIMAPEGISTLVLNIQRGILNVLQLNIKKTQNVYELQEAGAQGVCKTLYAITEDEKAERILLTKSRDLNNCQEKIMKDVGLAYTEKCTKCQQNLRGAAAYNYILKPVANGILIQEATVNELIQFSPFDEMNGAAQMETKQSLVFLEIQNAPIVPIEAEYLQRGSLKYEFSTELLQTPLQLIKIKNAQAQIVEILNHLVTHNVERVHEDAPLKFLELIQVLRAAQFEDLEMLWSQFRNRPAYRQWLLEAIPVIGTPAALKFIKEKYLTDELTIAEAAQALIAS…	4839	7583	1	1	0	552.31	3	-0.0017	1206	1220	0	65.73	0.0019	R	IQLILAALAADDNWK	L						File: ~Z:\CORE\RAW_DATA_2020_QE\P775_Sigrun_Lange\P775_Sigrun_Lange_H_EV.raw~; SpectrumID: ~7842~; PrecursorID: ~0~; scans: ~11705~
2	2::tr|A5JV30|A5JV30_HIPHI	Phosvitin OS=Hippoglossus hippoglossus OX=8267 GN=vtgAa PE=2 SV=1	3303	79	0	179363	90	51	52	36	41.1	9.13	MRVVALALTLALVAGHPQNFAPDFAAGKTFVYKYEALLLSGLPEEGLARAGLKVSSKVLISAAEQNIHMLKLVEPELFEYSGVWPKDPLIPATKLTTALAAQLLTPIKFEYINGVVGKIMAPEGISTLVLNIQRGILNVLQLNIKKTQNVYELQEAGAQGVCKTLYAITEDEKAERILLTKSRDLNNCQEKIMKDVGLAYTEKCTKCQQNLRGAAAYNYILKPVANGILIQEATVNELIQFSPFDEMNGAAQMETKQSLVFLEIQNAPIVPIEAEYLQRGSLKYEFSTELLQTPLQLIKIKNAQAQIVEILNHLVTHNVERVHEDAPLKFLELIQVLRAAQFEDLEMLWSQFRNRPAYRQWLLEAIPVIGTPAALKFIKEKYLTDELTIAEAAQALIAS…	4840	7578	1	1	0	827.962	2	0.001	1206	1220	0	98.69	9.8e-07	R	IQLILAALAADDNWK	L						File: ~Z:\CORE\RAW_DATA_2020_QE\P775_Sigrun_Lange\P775_Sigrun_Lange_H_EV.raw~; SpectrumID: ~7837~; PrecursorID: ~0~; scans: ~11700~
2	2::tr|A5JV30|A5JV30_HIPHI	Phosvitin OS=Hippoglossus hippoglossus OX=8267 GN=vtgAa PE=2 SV=1	3303	79	0	179363	90	51	52	36	41.1	9.13	MRVVALALTLALVAGHPQNFAPDFAAGKTFVYKYEALLLSGLPEEGLARAGLKVSSKVLISAAEQNIHMLKLVEPELFEYSGVWPKDPLIPATKLTTALAAQLLTPIKFEYINGVVGKIMAPEGISTLVLNIQRGILNVLQLNIKKTQNVYELQEAGAQGVCKTLYAITEDEKAERILLTKSRDLNNCQEKIMKDVGLAYTEKCTKCQQNLRGAAAYNYILKPVANGILIQEATVNELIQFSPFDEMNGAAQMETKQSLVFLEIQNAPIVPIEAEYLQRGSLKYEFSTELLQTPLQLIKIKNAQAQIVEILNHLVTHNVERVHEDAPLKFLELIQVLRAAQFEDLEMLWSQFRNRPAYRQWLLEAIPVIGTPAALKFIKEKYLTDELTIAEAAQALIAS…	4891	6380	1	1	0	558.305	3	-0.0005	663	680	0	60.99	0.01	K	AGAFLAGAAADVVEVGVR	T						File: ~Z:\CORE\RAW_DATA_2020_QE\P775_Sigrun_Lange\P775_Sigrun_Lange_H_EV.raw~; SpectrumID: ~6509~; PrecursorID: ~0~; scans: ~10305~
2	2::tr|A5JV30|A5JV30_HIPHI	Phosvitin OS=Hippoglossus hippoglossus OX=8267 GN=vtgAa PE=2 SV=1	3303	79	0	179363	90	51	52	36	41.1	9.13	MRVVALALTLALVAGHPQNFAPDFAAGKTFVYKYEALLLSGLPEEGLARAGLKVSSKVLISAAEQNIHMLKLVEPELFEYSGVWPKDPLIPATKLTTALAAQLLTPIKFEYINGVVGKIMAPEGISTLVLNIQRGILNVLQLNIKKTQNVYELQEAGAQGVCKTLYAITEDEKAERILLTKSRDLNNCQEKIMKDVGLAYTEKCTKCQQNLRGAAAYNYILKPVANGILIQEATVNELIQFSPFDEMNGAAQMETKQSLVFLEIQNAPIVPIEAEYLQRGSLKYEFSTELLQTPLQLIKIKNAQAQIVEILNHLVTHNVERVHEDAPLKFLELIQVLRAAQFEDLEMLWSQFRNRPAYRQWLLEAIPVIGTPAALKFIKEKYLTDELTIAEAAQALIAS…	5144	6749	1	1	0	577.649	3	-0.0013	34	49	0	49.23	0.15	K	YEALLLSGLPEEGLAR	A						File: ~Z:\CORE\RAW_DATA_2020_QE\P775_Sigrun_Lange\P775_Sigrun_Lange_H_EV.raw~; SpectrumID: ~6888~; PrecursorID: ~0~; scans: ~10703~
2	2::tr|A5JV30|A5JV30_HIPHI	Phosvitin OS=Hippoglossus hippoglossus OX=8267 GN=vtgAa PE=2 SV=1	3303	79	0	179363	90	51	52	36	41.1	9.13	MRVVALALTLALVAGHPQNFAPDFAAGKTFVYKYEALLLSGLPEEGLARAGLKVSSKVLISAAEQNIHMLKLVEPELFEYSGVWPKDPLIPATKLTTALAAQLLTPIKFEYINGVVGKIMAPEGISTLVLNIQRGILNVLQLNIKKTQNVYELQEAGAQGVCKTLYAITEDEKAERILLTKSRDLNNCQEKIMKDVGLAYTEKCTKCQQNLRGAAAYNYILKPVANGILIQEATVNELIQFSPFDEMNGAAQMETKQSLVFLEIQNAPIVPIEAEYLQRGSLKYEFSTELLQTPLQLIKIKNAQAQIVEILNHLVTHNVERVHEDAPLKFLELIQVLRAAQFEDLEMLWSQFRNRPAYRQWLLEAIPVIGTPAALKFIKEKYLTDELTIAEAAQALIAS…	5145	6718	1	1	0	865.969	2	-0.0007	34	49	0	88.98	1.6e-05	K	YEALLLSGLPEEGLAR	A						File: ~Z:\CORE\RAW_DATA_2020_QE\P775_Sigrun_Lange\P775_Sigrun_Lange_H_EV.raw~; SpectrumID: ~6856~; PrecursorID: ~0~; scans: ~10670~
2	2::tr|A5JV30|A5JV30_HIPHI	Phosvitin OS=Hippoglossus hippoglossus OX=8267 GN=vtgAa PE=2 SV=1	3303	79	0	179363	90	51	52	36	41.1	9.13	MRVVALALTLALVAGHPQNFAPDFAAGKTFVYKYEALLLSGLPEEGLARAGLKVSSKVLISAAEQNIHMLKLVEPELFEYSGVWPKDPLIPATKLTTALAAQLLTPIKFEYINGVVGKIMAPEGISTLVLNIQRGILNVLQLNIKKTQNVYELQEAGAQGVCKTLYAITEDEKAERILLTKSRDLNNCQEKIMKDVGLAYTEKCTKCQQNLRGAAAYNYILKPVANGILIQEATVNELIQFSPFDEMNGAAQMETKQSLVFLEIQNAPIVPIEAEYLQRGSLKYEFSTELLQTPLQLIKIKNAQAQIVEILNHLVTHNVERVHEDAPLKFLELIQVLRAAQFEDLEMLWSQFRNRPAYRQWLLEAIPVIGTPAALKFIKEKYLTDELTIAEAAQALIAS…	5153	6470	1	1	1	866.485	2	-0.001	1283	1299	0	75.16	0.00022	K	VYNSIPASTLAGLIQGK	D						File: ~Z:\CORE\RAW_DATA_2020_QE\P775_Sigrun_Lange\P775_Sigrun_Lange_H_EV.raw~; SpectrumID: ~6603~; PrecursorID: ~0~; scans: ~10404~
2	2::tr|A5JV30|A5JV30_HIPHI	Phosvitin OS=Hippoglossus hippoglossus OX=8267 GN=vtgAa PE=2 SV=1	3303	79	0	179363	90	51	52	36	41.1	9.13	MRVVALALTLALVAGHPQNFAPDFAAGKTFVYKYEALLLSGLPEEGLARAGLKVSSKVLISAAEQNIHMLKLVEPELFEYSGVWPKDPLIPATKLTTALAAQLLTPIKFEYINGVVGKIMAPEGISTLVLNIQRGILNVLQLNIKKTQNVYELQEAGAQGVCKTLYAITEDEKAERILLTKSRDLNNCQEKIMKDVGLAYTEKCTKCQQNLRGAAAYNYILKPVANGILIQEATVNELIQFSPFDEMNGAAQMETKQSLVFLEIQNAPIVPIEAEYLQRGSLKYEFSTELLQTPLQLIKIKNAQAQIVEILNHLVTHNVERVHEDAPLKFLELIQVLRAAQFEDLEMLWSQFRNRPAYRQWLLEAIPVIGTPAALKFIKEKYLTDELTIAEAAQALIAS…	5154	6504	1	1	1	577.993	3	-0.0008	1283	1299	0	68.87	0.00093	K	VYNSIPASTLAGLIQGK	D						File: ~Z:\CORE\RAW_DATA_2020_QE\P775_Sigrun_Lange\P775_Sigrun_Lange_H_EV.raw~; SpectrumID: ~6638~; PrecursorID: ~0~; scans: ~10441~
2	2::tr|A5JV30|A5JV30_HIPHI	Phosvitin OS=Hippoglossus hippoglossus OX=8267 GN=vtgAa PE=2 SV=1	3303	79	0	179363	90	51	52	36	41.1	9.13	MRVVALALTLALVAGHPQNFAPDFAAGKTFVYKYEALLLSGLPEEGLARAGLKVSSKVLISAAEQNIHMLKLVEPELFEYSGVWPKDPLIPATKLTTALAAQLLTPIKFEYINGVVGKIMAPEGISTLVLNIQRGILNVLQLNIKKTQNVYELQEAGAQGVCKTLYAITEDEKAERILLTKSRDLNNCQEKIMKDVGLAYTEKCTKCQQNLRGAAAYNYILKPVANGILIQEATVNELIQFSPFDEMNGAAQMETKQSLVFLEIQNAPIVPIEAEYLQRGSLKYEFSTELLQTPLQLIKIKNAQAQIVEILNHLVTHNVERVHEDAPLKFLELIQVLRAAQFEDLEMLWSQFRNRPAYRQWLLEAIPVIGTPAALKFIKEKYLTDELTIAEAAQALIAS…	5202	6151	1	1	0	870.464	2	-0.0008	994	1009	0	143.55	5.3e-11	K	VATENAAFISDVVLYK	M						File: ~Z:\CORE\RAW_DATA_2020_QE\P775_Sigrun_Lange\P775_Sigrun_Lange_H_EV.raw~; SpectrumID: ~6277~; PrecursorID: ~0~; scans: ~10062~
2	2::tr|A5JV30|A5JV30_HIPHI	Phosvitin OS=Hippoglossus hippoglossus OX=8267 GN=vtgAa PE=2 SV=1	3303	79	0	179363	90	51	52	36	41.1	9.13	MRVVALALTLALVAGHPQNFAPDFAAGKTFVYKYEALLLSGLPEEGLARAGLKVSSKVLISAAEQNIHMLKLVEPELFEYSGVWPKDPLIPATKLTTALAAQLLTPIKFEYINGVVGKIMAPEGISTLVLNIQRGILNVLQLNIKKTQNVYELQEAGAQGVCKTLYAITEDEKAERILLTKSRDLNNCQEKIMKDVGLAYTEKCTKCQQNLRGAAAYNYILKPVANGILIQEATVNELIQFSPFDEMNGAAQMETKQSLVFLEIQNAPIVPIEAEYLQRGSLKYEFSTELLQTPLQLIKIKNAQAQIVEILNHLVTHNVERVHEDAPLKFLELIQVLRAAQFEDLEMLWSQFRNRPAYRQWLLEAIPVIGTPAALKFIKEKYLTDELTIAEAAQALIAS…	5289	6922	1	1	0	877.995	2	-0.0004	119	134	0	106.09	1.6e-07	K	IMAPEGISTLVLNIQR	G						File: ~Z:\CORE\RAW_DATA_2020_QE\P775_Sigrun_Lange\P775_Sigrun_Lange_H_EV.raw~; SpectrumID: ~7064~; PrecursorID: ~0~; scans: ~10888~
2	2::tr|A5JV30|A5JV30_HIPHI	Phosvitin OS=Hippoglossus hippoglossus OX=8267 GN=vtgAa PE=2 SV=1	3303	79	0	179363	90	51	52	36	41.1	9.13	MRVVALALTLALVAGHPQNFAPDFAAGKTFVYKYEALLLSGLPEEGLARAGLKVSSKVLISAAEQNIHMLKLVEPELFEYSGVWPKDPLIPATKLTTALAAQLLTPIKFEYINGVVGKIMAPEGISTLVLNIQRGILNVLQLNIKKTQNVYELQEAGAQGVCKTLYAITEDEKAERILLTKSRDLNNCQEKIMKDVGLAYTEKCTKCQQNLRGAAAYNYILKPVANGILIQEATVNELIQFSPFDEMNGAAQMETKQSLVFLEIQNAPIVPIEAEYLQRGSLKYEFSTELLQTPLQLIKIKNAQAQIVEILNHLVTHNVERVHEDAPLKFLELIQVLRAAQFEDLEMLWSQFRNRPAYRQWLLEAIPVIGTPAALKFIKEKYLTDELTIAEAAQALIAS…	5290	6923	1	1	0	585.666	3	0	119	134	0	72.83	0.00033	K	IMAPEGISTLVLNIQR	G						File: ~Z:\CORE\RAW_DATA_2020_QE\P775_Sigrun_Lange\P775_Sigrun_Lange_H_EV.raw~; SpectrumID: ~7065~; PrecursorID: ~0~; scans: ~10889~
2	2::tr|A5JV30|A5JV30_HIPHI	Phosvitin OS=Hippoglossus hippoglossus OX=8267 GN=vtgAa PE=2 SV=1	3303	79	0	179363	90	51	52	36	41.1	9.13	MRVVALALTLALVAGHPQNFAPDFAAGKTFVYKYEALLLSGLPEEGLARAGLKVSSKVLISAAEQNIHMLKLVEPELFEYSGVWPKDPLIPATKLTTALAAQLLTPIKFEYINGVVGKIMAPEGISTLVLNIQRGILNVLQLNIKKTQNVYELQEAGAQGVCKTLYAITEDEKAERILLTKSRDLNNCQEKIMKDVGLAYTEKCTKCQQNLRGAAAYNYILKPVANGILIQEATVNELIQFSPFDEMNGAAQMETKQSLVFLEIQNAPIVPIEAEYLQRGSLKYEFSTELLQTPLQLIKIKNAQAQIVEILNHLVTHNVERVHEDAPLKFLELIQVLRAAQFEDLEMLWSQFRNRPAYRQWLLEAIPVIGTPAALKFIKEKYLTDELTIAEAAQALIAS…	5346	6503	1	1	0	885.992	2	-0.0022	119	134	0	95.98	2.3e-06	K	IMAPEGISTLVLNIQR	G		Oxidation (M)	0.0300000000000000.0			File: ~Z:\CORE\RAW_DATA_2020_QE\P775_Sigrun_Lange\P775_Sigrun_Lange_H_EV.raw~; SpectrumID: ~6637~; PrecursorID: ~0~; scans: ~10440~
2	2::tr|A5JV30|A5JV30_HIPHI	Phosvitin OS=Hippoglossus hippoglossus OX=8267 GN=vtgAa PE=2 SV=1	3303	79	0	179363	90	51	52	36	41.1	9.13	MRVVALALTLALVAGHPQNFAPDFAAGKTFVYKYEALLLSGLPEEGLARAGLKVSSKVLISAAEQNIHMLKLVEPELFEYSGVWPKDPLIPATKLTTALAAQLLTPIKFEYINGVVGKIMAPEGISTLVLNIQRGILNVLQLNIKKTQNVYELQEAGAQGVCKTLYAITEDEKAERILLTKSRDLNNCQEKIMKDVGLAYTEKCTKCQQNLRGAAAYNYILKPVANGILIQEATVNELIQFSPFDEMNGAAQMETKQSLVFLEIQNAPIVPIEAEYLQRGSLKYEFSTELLQTPLQLIKIKNAQAQIVEILNHLVTHNVERVHEDAPLKFLELIQVLRAAQFEDLEMLWSQFRNRPAYRQWLLEAIPVIGTPAALKFIKEKYLTDELTIAEAAQALIAS…	5347	6505	1	1	0	590.997	3	-0.0004	119	134	0	58.83	0.011	K	IMAPEGISTLVLNIQR	G		Oxidation (M)	0.0300000000000000.0			File: ~Z:\CORE\RAW_DATA_2020_QE\P775_Sigrun_Lange\P775_Sigrun_Lange_H_EV.raw~; SpectrumID: ~6639~; PrecursorID: ~0~; scans: ~10442~
2	2::tr|A5JV30|A5JV30_HIPHI	Phosvitin OS=Hippoglossus hippoglossus OX=8267 GN=vtgAa PE=2 SV=1	3303	79	0	179363	90	51	52	36	41.1	9.13	MRVVALALTLALVAGHPQNFAPDFAAGKTFVYKYEALLLSGLPEEGLARAGLKVSSKVLISAAEQNIHMLKLVEPELFEYSGVWPKDPLIPATKLTTALAAQLLTPIKFEYINGVVGKIMAPEGISTLVLNIQRGILNVLQLNIKKTQNVYELQEAGAQGVCKTLYAITEDEKAERILLTKSRDLNNCQEKIMKDVGLAYTEKCTKCQQNLRGAAAYNYILKPVANGILIQEATVNELIQFSPFDEMNGAAQMETKQSLVFLEIQNAPIVPIEAEYLQRGSLKYEFSTELLQTPLQLIKIKNAQAQIVEILNHLVTHNVERVHEDAPLKFLELIQVLRAAQFEDLEMLWSQFRNRPAYRQWLLEAIPVIGTPAALKFIKEKYLTDELTIAEAAQALIAS…	5424	7073	1	1	0	598.31	3	-0.0002	72	86	0	55.62	0.05	K	LVEPELFEYSGVWPK	D						File: ~Z:\CORE\RAW_DATA_2020_QE\P775_Sigrun_Lange\P775_Sigrun_Lange_H_EV.raw~; SpectrumID: ~7223~; PrecursorID: ~0~; scans: ~11055~
2	2::tr|A5JV30|A5JV30_HIPHI	Phosvitin OS=Hippoglossus hippoglossus OX=8267 GN=vtgAa PE=2 SV=1	3303	79	0	179363	90	51	52	36	41.1	9.13	MRVVALALTLALVAGHPQNFAPDFAAGKTFVYKYEALLLSGLPEEGLARAGLKVSSKVLISAAEQNIHMLKLVEPELFEYSGVWPKDPLIPATKLTTALAAQLLTPIKFEYINGVVGKIMAPEGISTLVLNIQRGILNVLQLNIKKTQNVYELQEAGAQGVCKTLYAITEDEKAERILLTKSRDLNNCQEKIMKDVGLAYTEKCTKCQQNLRGAAAYNYILKPVANGILIQEATVNELIQFSPFDEMNGAAQMETKQSLVFLEIQNAPIVPIEAEYLQRGSLKYEFSTELLQTPLQLIKIKNAQAQIVEILNHLVTHNVERVHEDAPLKFLELIQVLRAAQFEDLEMLWSQFRNRPAYRQWLLEAIPVIGTPAALKFIKEKYLTDELTIAEAAQALIAS…	5425	7050	1	1	0	896.961	2	0	72	86	0	88.08	2.9e-05	K	LVEPELFEYSGVWPK	D						File: ~Z:\CORE\RAW_DATA_2020_QE\P775_Sigrun_Lange\P775_Sigrun_Lange_H_EV.raw~; SpectrumID: ~7200~; PrecursorID: ~0~; scans: ~11031~
2	2::tr|A5JV30|A5JV30_HIPHI	Phosvitin OS=Hippoglossus hippoglossus OX=8267 GN=vtgAa PE=2 SV=1	3303	79	0	179363	90	51	52	36	41.1	9.13	MRVVALALTLALVAGHPQNFAPDFAAGKTFVYKYEALLLSGLPEEGLARAGLKVSSKVLISAAEQNIHMLKLVEPELFEYSGVWPKDPLIPATKLTTALAAQLLTPIKFEYINGVVGKIMAPEGISTLVLNIQRGILNVLQLNIKKTQNVYELQEAGAQGVCKTLYAITEDEKAERILLTKSRDLNNCQEKIMKDVGLAYTEKCTKCQQNLRGAAAYNYILKPVANGILIQEATVNELIQFSPFDEMNGAAQMETKQSLVFLEIQNAPIVPIEAEYLQRGSLKYEFSTELLQTPLQLIKIKNAQAQIVEILNHLVTHNVERVHEDAPLKFLELIQVLRAAQFEDLEMLWSQFRNRPAYRQWLLEAIPVIGTPAALKFIKEKYLTDELTIAEAAQALIAS…	5718	4601	1	1	1	624.658	3	0.0014	1190	1205	0	72.56	0.00092	K	IMGYELSVYLDKPTAR	I		Oxidation (M)	0.0300000000000000.0			File: ~Z:\CORE\RAW_DATA_2020_QE\P775_Sigrun_Lange\P775_Sigrun_Lange_H_EV.raw~; SpectrumID: ~4713~; PrecursorID: ~0~; scans: ~8419~
2	2::tr|A5JV30|A5JV30_HIPHI	Phosvitin OS=Hippoglossus hippoglossus OX=8267 GN=vtgAa PE=2 SV=1	3303	79	0	179363	90	51	52	36	41.1	9.13	MRVVALALTLALVAGHPQNFAPDFAAGKTFVYKYEALLLSGLPEEGLARAGLKVSSKVLISAAEQNIHMLKLVEPELFEYSGVWPKDPLIPATKLTTALAAQLLTPIKFEYINGVVGKIMAPEGISTLVLNIQRGILNVLQLNIKKTQNVYELQEAGAQGVCKTLYAITEDEKAERILLTKSRDLNNCQEKIMKDVGLAYTEKCTKCQQNLRGAAAYNYILKPVANGILIQEATVNELIQFSPFDEMNGAAQMETKQSLVFLEIQNAPIVPIEAEYLQRGSLKYEFSTELLQTPLQLIKIKNAQAQIVEILNHLVTHNVERVHEDAPLKFLELIQVLRAAQFEDLEMLWSQFRNRPAYRQWLLEAIPVIGTPAALKFIKEKYLTDELTIAEAAQALIAS…	5758	7735	1	1	0	943.94	2	-0.0013	339	353	0	105.6	4.1e-07	R	AAQFEDLEMLWSQFR	N		Oxidation (M)	0.000000003000000.0			File: ~Z:\CORE\RAW_DATA_2020_QE\P775_Sigrun_Lange\P775_Sigrun_Lange_H_EV.raw~; SpectrumID: ~8064~; PrecursorID: ~0~; scans: ~11938~
2	2::tr|A5JV30|A5JV30_HIPHI	Phosvitin OS=Hippoglossus hippoglossus OX=8267 GN=vtgAa PE=2 SV=1	3303	79	0	179363	90	51	52	36	41.1	9.13	MRVVALALTLALVAGHPQNFAPDFAAGKTFVYKYEALLLSGLPEEGLARAGLKVSSKVLISAAEQNIHMLKLVEPELFEYSGVWPKDPLIPATKLTTALAAQLLTPIKFEYINGVVGKIMAPEGISTLVLNIQRGILNVLQLNIKKTQNVYELQEAGAQGVCKTLYAITEDEKAERILLTKSRDLNNCQEKIMKDVGLAYTEKCTKCQQNLRGAAAYNYILKPVANGILIQEATVNELIQFSPFDEMNGAAQMETKQSLVFLEIQNAPIVPIEAEYLQRGSLKYEFSTELLQTPLQLIKIKNAQAQIVEILNHLVTHNVERVHEDAPLKFLELIQVLRAAQFEDLEMLWSQFRNRPAYRQWLLEAIPVIGTPAALKFIKEKYLTDELTIAEAAQALIAS…	5759	7738	1	1	0	629.63	3	0.0002	339	353	0	73.62	0.00065	R	AAQFEDLEMLWSQFR	N		Oxidation (M)	0.000000003000000.0			File: ~Z:\CORE\RAW_DATA_2020_QE\P775_Sigrun_Lange\P775_Sigrun_Lange_H_EV.raw~; SpectrumID: ~8070~; PrecursorID: ~0~; scans: ~11944~
2	2::tr|A5JV30|A5JV30_HIPHI	Phosvitin OS=Hippoglossus hippoglossus OX=8267 GN=vtgAa PE=2 SV=1	3303	79	0	179363	90	51	52	36	41.1	9.13	MRVVALALTLALVAGHPQNFAPDFAAGKTFVYKYEALLLSGLPEEGLARAGLKVSSKVLISAAEQNIHMLKLVEPELFEYSGVWPKDPLIPATKLTTALAAQLLTPIKFEYINGVVGKIMAPEGISTLVLNIQRGILNVLQLNIKKTQNVYELQEAGAQGVCKTLYAITEDEKAERILLTKSRDLNNCQEKIMKDVGLAYTEKCTKCQQNLRGAAAYNYILKPVANGILIQEATVNELIQFSPFDEMNGAAQMETKQSLVFLEIQNAPIVPIEAEYLQRGSLKYEFSTELLQTPLQLIKIKNAQAQIVEILNHLVTHNVERVHEDAPLKFLELIQVLRAAQFEDLEMLWSQFRNRPAYRQWLLEAIPVIGTPAALKFIKEKYLTDELTIAEAAQALIAS…	5787	3364	1	1	0	632.303	3	-0.0034	147	163	0	82.34	0.0001	K	TQNVYELQEAGAQGVCK	T						File: ~Z:\CORE\RAW_DATA_2020_QE\P775_Sigrun_Lange\P775_Sigrun_Lange_H_EV.raw~; SpectrumID: ~3475~; PrecursorID: ~0~; scans: ~7114~
2	2::tr|A5JV30|A5JV30_HIPHI	Phosvitin OS=Hippoglossus hippoglossus OX=8267 GN=vtgAa PE=2 SV=1	3303	79	0	179363	90	51	52	36	41.1	9.13	MRVVALALTLALVAGHPQNFAPDFAAGKTFVYKYEALLLSGLPEEGLARAGLKVSSKVLISAAEQNIHMLKLVEPELFEYSGVWPKDPLIPATKLTTALAAQLLTPIKFEYINGVVGKIMAPEGISTLVLNIQRGILNVLQLNIKKTQNVYELQEAGAQGVCKTLYAITEDEKAERILLTKSRDLNNCQEKIMKDVGLAYTEKCTKCQQNLRGAAAYNYILKPVANGILIQEATVNELIQFSPFDEMNGAAQMETKQSLVFLEIQNAPIVPIEAEYLQRGSLKYEFSTELLQTPLQLIKIKNAQAQIVEILNHLVTHNVERVHEDAPLKFLELIQVLRAAQFEDLEMLWSQFRNRPAYRQWLLEAIPVIGTPAALKFIKEKYLTDELTIAEAAQALIAS…	5788	3365	1	1	0	947.951	2	-0.0014	147	163	0	110.16	1.8e-07	K	TQNVYELQEAGAQGVCK	T						File: ~Z:\CORE\RAW_DATA_2020_QE\P775_Sigrun_Lange\P775_Sigrun_Lange_H_EV.raw~; SpectrumID: ~3476~; PrecursorID: ~0~; scans: ~7115~
2	2::tr|A5JV30|A5JV30_HIPHI	Phosvitin OS=Hippoglossus hippoglossus OX=8267 GN=vtgAa PE=2 SV=1	3303	79	0	179363	90	51	52	36	41.1	9.13	MRVVALALTLALVAGHPQNFAPDFAAGKTFVYKYEALLLSGLPEEGLARAGLKVSSKVLISAAEQNIHMLKLVEPELFEYSGVWPKDPLIPATKLTTALAAQLLTPIKFEYINGVVGKIMAPEGISTLVLNIQRGILNVLQLNIKKTQNVYELQEAGAQGVCKTLYAITEDEKAERILLTKSRDLNNCQEKIMKDVGLAYTEKCTKCQQNLRGAAAYNYILKPVANGILIQEATVNELIQFSPFDEMNGAAQMETKQSLVFLEIQNAPIVPIEAEYLQRGSLKYEFSTELLQTPLQLIKIKNAQAQIVEILNHLVTHNVERVHEDAPLKFLELIQVLRAAQFEDLEMLWSQFRNRPAYRQWLLEAIPVIGTPAALKFIKEKYLTDELTIAEAAQALIAS…	5854	7684	1	1	0	641.687	3	-0.001	284	299	0	47.27	0.16	K	YEFSTELLQTPLQLIK	I						File: ~Z:\CORE\RAW_DATA_2020_QE\P775_Sigrun_Lange\P775_Sigrun_Lange_H_EV.raw~; SpectrumID: ~7978~; PrecursorID: ~0~; scans: ~11848~
2	2::tr|A5JV30|A5JV30_HIPHI	Phosvitin OS=Hippoglossus hippoglossus OX=8267 GN=vtgAa PE=2 SV=1	3303	79	0	179363	90	51	52	36	41.1	9.13	MRVVALALTLALVAGHPQNFAPDFAAGKTFVYKYEALLLSGLPEEGLARAGLKVSSKVLISAAEQNIHMLKLVEPELFEYSGVWPKDPLIPATKLTTALAAQLLTPIKFEYINGVVGKIMAPEGISTLVLNIQRGILNVLQLNIKKTQNVYELQEAGAQGVCKTLYAITEDEKAERILLTKSRDLNNCQEKIMKDVGLAYTEKCTKCQQNLRGAAAYNYILKPVANGILIQEATVNELIQFSPFDEMNGAAQMETKQSLVFLEIQNAPIVPIEAEYLQRGSLKYEFSTELLQTPLQLIKIKNAQAQIVEILNHLVTHNVERVHEDAPLKFLELIQVLRAAQFEDLEMLWSQFRNRPAYRQWLLEAIPVIGTPAALKFIKEKYLTDELTIAEAAQALIAS…	5855	7681	1	1	0	962.028	2	0.0007	284	299	0	97.1	1.6e-06	K	YEFSTELLQTPLQLIK	I						File: ~Z:\CORE\RAW_DATA_2020_QE\P775_Sigrun_Lange\P775_Sigrun_Lange_H_EV.raw~; SpectrumID: ~7975~; PrecursorID: ~0~; scans: ~11845~
2	2::tr|A5JV30|A5JV30_HIPHI	Phosvitin OS=Hippoglossus hippoglossus OX=8267 GN=vtgAa PE=2 SV=1	3303	79	0	179363	90	51	52	36	41.1	9.13	MRVVALALTLALVAGHPQNFAPDFAAGKTFVYKYEALLLSGLPEEGLARAGLKVSSKVLISAAEQNIHMLKLVEPELFEYSGVWPKDPLIPATKLTTALAAQLLTPIKFEYINGVVGKIMAPEGISTLVLNIQRGILNVLQLNIKKTQNVYELQEAGAQGVCKTLYAITEDEKAERILLTKSRDLNNCQEKIMKDVGLAYTEKCTKCQQNLRGAAAYNYILKPVANGILIQEATVNELIQFSPFDEMNGAAQMETKQSLVFLEIQNAPIVPIEAEYLQRGSLKYEFSTELLQTPLQLIKIKNAQAQIVEILNHLVTHNVERVHEDAPLKFLELIQVLRAAQFEDLEMLWSQFRNRPAYRQWLLEAIPVIGTPAALKFIKEKYLTDELTIAEAAQALIAS…	5956	7328	1	1	1	659.391	3	0.0016	815	832	0	58.9	0.0015	K	AITSPVLPENFLLAHLLK	T						File: ~Z:\CORE\RAW_DATA_2020_QE\P775_Sigrun_Lange\P775_Sigrun_Lange_H_EV.raw~; SpectrumID: ~7497~; PrecursorID: ~0~; scans: ~11343~
2	2::tr|A5JV30|A5JV30_HIPHI	Phosvitin OS=Hippoglossus hippoglossus OX=8267 GN=vtgAa PE=2 SV=1	3303	79	0	179363	90	51	52	36	41.1	9.13	MRVVALALTLALVAGHPQNFAPDFAAGKTFVYKYEALLLSGLPEEGLARAGLKVSSKVLISAAEQNIHMLKLVEPELFEYSGVWPKDPLIPATKLTTALAAQLLTPIKFEYINGVVGKIMAPEGISTLVLNIQRGILNVLQLNIKKTQNVYELQEAGAQGVCKTLYAITEDEKAERILLTKSRDLNNCQEKIMKDVGLAYTEKCTKCQQNLRGAAAYNYILKPVANGILIQEATVNELIQFSPFDEMNGAAQMETKQSLVFLEIQNAPIVPIEAEYLQRGSLKYEFSTELLQTPLQLIKIKNAQAQIVEILNHLVTHNVERVHEDAPLKFLELIQVLRAAQFEDLEMLWSQFRNRPAYRQWLLEAIPVIGTPAALKFIKEKYLTDELTIAEAAQALIAS…	6102	7669	1	1	1	680.048	3	0.0001	743	762	0	21.9	37	K	ALIDQVISLATAPSNQALGR	K						File: ~Z:\CORE\RAW_DATA_2020_QE\P775_Sigrun_Lange\P775_Sigrun_Lange_H_EV.raw~; SpectrumID: ~7963~; PrecursorID: ~0~; scans: ~11832~
2	2::tr|A5JV30|A5JV30_HIPHI	Phosvitin OS=Hippoglossus hippoglossus OX=8267 GN=vtgAa PE=2 SV=1	3303	79	0	179363	90	51	52	36	41.1	9.13	MRVVALALTLALVAGHPQNFAPDFAAGKTFVYKYEALLLSGLPEEGLARAGLKVSSKVLISAAEQNIHMLKLVEPELFEYSGVWPKDPLIPATKLTTALAAQLLTPIKFEYINGVVGKIMAPEGISTLVLNIQRGILNVLQLNIKKTQNVYELQEAGAQGVCKTLYAITEDEKAERILLTKSRDLNNCQEKIMKDVGLAYTEKCTKCQQNLRGAAAYNYILKPVANGILIQEATVNELIQFSPFDEMNGAAQMETKQSLVFLEIQNAPIVPIEAEYLQRGSLKYEFSTELLQTPLQLIKIKNAQAQIVEILNHLVTHNVERVHEDAPLKFLELIQVLRAAQFEDLEMLWSQFRNRPAYRQWLLEAIPVIGTPAALKFIKEKYLTDELTIAEAAQALIAS…	6103	7634	1	1	1	1019.57	2	0.0022	743	762	0	61.53	0.0038	K	ALIDQVISLATAPSNQALGR	K						File: ~Z:\CORE\RAW_DATA_2020_QE\P775_Sigrun_Lange\P775_Sigrun_Lange_H_EV.raw~; SpectrumID: ~7915~; PrecursorID: ~0~; scans: ~11782~
2	2::tr|A5JV30|A5JV30_HIPHI	Phosvitin OS=Hippoglossus hippoglossus OX=8267 GN=vtgAa PE=2 SV=1	3303	79	0	179363	90	51	52	36	41.1	9.13	MRVVALALTLALVAGHPQNFAPDFAAGKTFVYKYEALLLSGLPEEGLARAGLKVSSKVLISAAEQNIHMLKLVEPELFEYSGVWPKDPLIPATKLTTALAAQLLTPIKFEYINGVVGKIMAPEGISTLVLNIQRGILNVLQLNIKKTQNVYELQEAGAQGVCKTLYAITEDEKAERILLTKSRDLNNCQEKIMKDVGLAYTEKCTKCQQNLRGAAAYNYILKPVANGILIQEATVNELIQFSPFDEMNGAAQMETKQSLVFLEIQNAPIVPIEAEYLQRGSLKYEFSTELLQTPLQLIKIKNAQAQIVEILNHLVTHNVERVHEDAPLKFLELIQVLRAAQFEDLEMLWSQFRNRPAYRQWLLEAIPVIGTPAALKFIKEKYLTDELTIAEAAQALIAS…	6259	5464	1	1	1	702.048	3	0	1283	1302	1	61.71	0.0075	K	VYNSIPASTLAGLIQGKDEK	S						File: ~Z:\CORE\RAW_DATA_2020_QE\P775_Sigrun_Lange\P775_Sigrun_Lange_H_EV.raw~; SpectrumID: ~5577~; PrecursorID: ~0~; scans: ~9327~
2	2::tr|A5JV30|A5JV30_HIPHI	Phosvitin OS=Hippoglossus hippoglossus OX=8267 GN=vtgAa PE=2 SV=1	3303	79	0	179363	90	51	52	36	41.1	9.13	MRVVALALTLALVAGHPQNFAPDFAAGKTFVYKYEALLLSGLPEEGLARAGLKVSSKVLISAAEQNIHMLKLVEPELFEYSGVWPKDPLIPATKLTTALAAQLLTPIKFEYINGVVGKIMAPEGISTLVLNIQRGILNVLQLNIKKTQNVYELQEAGAQGVCKTLYAITEDEKAERILLTKSRDLNNCQEKIMKDVGLAYTEKCTKCQQNLRGAAAYNYILKPVANGILIQEATVNELIQFSPFDEMNGAAQMETKQSLVFLEIQNAPIVPIEAEYLQRGSLKYEFSTELLQTPLQLIKIKNAQAQIVEILNHLVTHNVERVHEDAPLKFLELIQVLRAAQFEDLEMLWSQFRNRPAYRQWLLEAIPVIGTPAALKFIKEKYLTDELTIAEAAQALIAS…	6859	6824	1	1	1	575.316	4	0.0098	302	321	0	22.84	47	K	NAQAQIVEILNHLVTHNVER	V						File: ~Z:\CORE\RAW_DATA_2020_QE\P775_Sigrun_Lange\P775_Sigrun_Lange_H_EV.raw~; SpectrumID: ~6964~; PrecursorID: ~0~; scans: ~10783~
2	2::tr|A5JV30|A5JV30_HIPHI	Phosvitin OS=Hippoglossus hippoglossus OX=8267 GN=vtgAa PE=2 SV=1	3303	79	0	179363	90	51	52	36	41.1	9.13	MRVVALALTLALVAGHPQNFAPDFAAGKTFVYKYEALLLSGLPEEGLARAGLKVSSKVLISAAEQNIHMLKLVEPELFEYSGVWPKDPLIPATKLTTALAAQLLTPIKFEYINGVVGKIMAPEGISTLVLNIQRGILNVLQLNIKKTQNVYELQEAGAQGVCKTLYAITEDEKAERILLTKSRDLNNCQEKIMKDVGLAYTEKCTKCQQNLRGAAAYNYILKPVANGILIQEATVNELIQFSPFDEMNGAAQMETKQSLVFLEIQNAPIVPIEAEYLQRGSLKYEFSTELLQTPLQLIKIKNAQAQIVEILNHLVTHNVERVHEDAPLKFLELIQVLRAAQFEDLEMLWSQFRNRPAYRQWLLEAIPVIGTPAALKFIKEKYLTDELTIAEAAQALIAS…	6908	7852	1	1	0	769.762	3	-0.0038	448	468	0	60.93	0.0045	K	TVCPAELVKPIQELLAEAVAR	A						File: ~Z:\CORE\RAW_DATA_2020_QE\P775_Sigrun_Lange\P775_Sigrun_Lange_H_EV.raw~; SpectrumID: ~8217~; PrecursorID: ~0~; scans: ~12099~
2	2::tr|A5JV30|A5JV30_HIPHI	Phosvitin OS=Hippoglossus hippoglossus OX=8267 GN=vtgAa PE=2 SV=1	3303	79	0	179363	90	51	52	36	41.1	9.13	MRVVALALTLALVAGHPQNFAPDFAAGKTFVYKYEALLLSGLPEEGLARAGLKVSSKVLISAAEQNIHMLKLVEPELFEYSGVWPKDPLIPATKLTTALAAQLLTPIKFEYINGVVGKIMAPEGISTLVLNIQRGILNVLQLNIKKTQNVYELQEAGAQGVCKTLYAITEDEKAERILLTKSRDLNNCQEKIMKDVGLAYTEKCTKCQQNLRGAAAYNYILKPVANGILIQEATVNELIQFSPFDEMNGAAQMETKQSLVFLEIQNAPIVPIEAEYLQRGSLKYEFSTELLQTPLQLIKIKNAQAQIVEILNHLVTHNVERVHEDAPLKFLELIQVLRAAQFEDLEMLWSQFRNRPAYRQWLLEAIPVIGTPAALKFIKEKYLTDELTIAEAAQALIAS…	7332	7371	1	1	0	1255.19	2	-0.0015	891	914	0	97.29	1.3e-06	K	LEVLPVSAPENIAAVQVDTFAVAR	N						File: ~Z:\CORE\RAW_DATA_2020_QE\P775_Sigrun_Lange\P775_Sigrun_Lange_H_EV.raw~; SpectrumID: ~7545~; PrecursorID: ~0~; scans: ~11393~
2	2::tr|A5JV30|A5JV30_HIPHI	Phosvitin OS=Hippoglossus hippoglossus OX=8267 GN=vtgAa PE=2 SV=1	3303	79	0	179363	90	51	52	36	41.1	9.13	MRVVALALTLALVAGHPQNFAPDFAAGKTFVYKYEALLLSGLPEEGLARAGLKVSSKVLISAAEQNIHMLKLVEPELFEYSGVWPKDPLIPATKLTTALAAQLLTPIKFEYINGVVGKIMAPEGISTLVLNIQRGILNVLQLNIKKTQNVYELQEAGAQGVCKTLYAITEDEKAERILLTKSRDLNNCQEKIMKDVGLAYTEKCTKCQQNLRGAAAYNYILKPVANGILIQEATVNELIQFSPFDEMNGAAQMETKQSLVFLEIQNAPIVPIEAEYLQRGSLKYEFSTELLQTPLQLIKIKNAQAQIVEILNHLVTHNVERVHEDAPLKFLELIQVLRAAQFEDLEMLWSQFRNRPAYRQWLLEAIPVIGTPAALKFIKEKYLTDELTIAEAAQALIAS…	7333	7363	1	1	0	837.127	3	0.0017	891	914	0	89.67	7e-06	K	LEVLPVSAPENIAAVQVDTFAVAR	N						File: ~Z:\CORE\RAW_DATA_2020_QE\P775_Sigrun_Lange\P775_Sigrun_Lange_H_EV.raw~; SpectrumID: ~7537~; PrecursorID: ~0~; scans: ~11385~
2	2::tr|A5JV30|A5JV30_HIPHI	Phosvitin OS=Hippoglossus hippoglossus OX=8267 GN=vtgAa PE=2 SV=1	3303	79	0	179363	90	51	52	36	41.1	9.13	MRVVALALTLALVAGHPQNFAPDFAAGKTFVYKYEALLLSGLPEEGLARAGLKVSSKVLISAAEQNIHMLKLVEPELFEYSGVWPKDPLIPATKLTTALAAQLLTPIKFEYINGVVGKIMAPEGISTLVLNIQRGILNVLQLNIKKTQNVYELQEAGAQGVCKTLYAITEDEKAERILLTKSRDLNNCQEKIMKDVGLAYTEKCTKCQQNLRGAAAYNYILKPVANGILIQEATVNELIQFSPFDEMNGAAQMETKQSLVFLEIQNAPIVPIEAEYLQRGSLKYEFSTELLQTPLQLIKIKNAQAQIVEILNHLVTHNVERVHEDAPLKFLELIQVLRAAQFEDLEMLWSQFRNRPAYRQWLLEAIPVIGTPAALKFIKEKYLTDELTIAEAAQALIAS…	7410	7330	1	1	1	854.491	3	-0.0016	95	118	1	72.96	9.9e-05	K	LTTALAAQLLTPIKFEYINGVVGK	I		Deamidated (NQ)	0.000000000000000000100000.0			File: ~Z:\CORE\RAW_DATA_2020_QE\P775_Sigrun_Lange\P775_Sigrun_Lange_H_EV.raw~; SpectrumID: ~7499~; PrecursorID: ~0~; scans: ~11345~
2	2::tr|A5JV30|A5JV30_HIPHI	Phosvitin OS=Hippoglossus hippoglossus OX=8267 GN=vtgAa PE=2 SV=1	3303	79	0	179363	90	51	52	36	41.1	9.13	MRVVALALTLALVAGHPQNFAPDFAAGKTFVYKYEALLLSGLPEEGLARAGLKVSSKVLISAAEQNIHMLKLVEPELFEYSGVWPKDPLIPATKLTTALAAQLLTPIKFEYINGVVGKIMAPEGISTLVLNIQRGILNVLQLNIKKTQNVYELQEAGAQGVCKTLYAITEDEKAERILLTKSRDLNNCQEKIMKDVGLAYTEKCTKCQQNLRGAAAYNYILKPVANGILIQEATVNELIQFSPFDEMNGAAQMETKQSLVFLEIQNAPIVPIEAEYLQRGSLKYEFSTELLQTPLQLIKIKNAQAQIVEILNHLVTHNVERVHEDAPLKFLELIQVLRAAQFEDLEMLWSQFRNRPAYRQWLLEAIPVIGTPAALKFIKEKYLTDELTIAEAAQALIAS…	8157	7869	1	1	1	1058.55	3	0.0151	382	411	0	24.94	42	K	YLTDELTIAEAAQALIASVHMVTASPEAIK	L		Deamidated (NQ); Oxidation (M)	0.000000000000100000003000000000.0			File: ~Z:\CORE\RAW_DATA_2020_QE\P775_Sigrun_Lange\P775_Sigrun_Lange_H_EV.raw~; SpectrumID: ~8235~; PrecursorID: ~0~; scans: ~12123~	emPAI	1.99
3	1::sp|cRAP054|P04264|K2C1_HUMAN	Keratin, type II cytoskeletal 1 OS=Homo sapiens GN=KRT1 PE=1 SV=6	2875	79	1.4e-281	66170	173	100	41	27	67.9	8.15	MSRQFSSRSGYRSGGGFSSGSAGIINYQRRTTSSSTRRSGGGGGRFSSCGGGGGSFGAGGGFGSRSLVNLGGSKSISISVARGGGRGSGFGGGYGGGGFGGGGFGGGGFGGGGIGGGGFGGFGSGGGGFGGGGFGGGGYGGGYGPVCPPGGIQEVTINQSLLQPLNVEIDPEIQKVKSREREQIKSLNNQFASFIDKVRFLEQQNQVLQTKWELLQQVDTSTRTHNLEPYFESFINNLRRRVDQLKSDQSRLDSELKNMQDMVEDYRNKYEDEINKRTNAENEFVTIKKDVDGAYMTKVDLQAKLDNLQQEIDFLTALYQAELSQMQTQISETNVILSMDNNRSLDLDSIIAEVKAQYEDIAQKSKAEAESLYQSKYEELQITAGRHGDSVRNSKIEIS…	191	1246	2	1	1	402.708	2	-0.0015	410	416	0	31.15	6.8	R	SEIDNVK	K						File: ~Z:\CORE\RAW_DATA_2020_QE\P775_Sigrun_Lange\P775_Sigrun_Lange_H_EV.raw~; SpectrumID: ~1338~; PrecursorID: ~0~; scans: ~4673~
3	1::sp|cRAP054|P04264|K2C1_HUMAN	Keratin, type II cytoskeletal 1 OS=Homo sapiens GN=KRT1 PE=1 SV=6	2875	79	1.4e-281	66170	173	100	41	27	67.9	8.15	MSRQFSSRSGYRSGGGFSSGSAGIINYQRRTTSSSTRRSGGGGGRFSSCGGGGGSFGAGGGFGSRSLVNLGGSKSISISVARGGGRGSGFGGGYGGGGFGGGGFGGGGFGGGGIGGGGFGGFGSGGGGFGGGGFGGGGYGGGYGPVCPPGGIQEVTINQSLLQPLNVEIDPEIQKVKSREREQIKSLNNQFASFIDKVRFLEQQNQVLQTKWELLQQVDTSTRTHNLEPYFESFINNLRRRVDQLKSDQSRLDSELKNMQDMVEDYRNKYEDEINKRTNAENEFVTIKKDVDGAYMTKVDLQAKLDNLQQEIDFLTALYQAELSQMQTQISETNVILSMDNNRSLDLDSIIAEVKAQYEDIAQKSKAEAESLYQSKYEELQITAGRHGDSVRNSKIEIS…	369	3087	2	1	1	416.747	2	-0.0027	75	82	0	51.41	0.048	K	SISISVAR	G						File: ~Z:\CORE\RAW_DATA_2020_QE\P775_Sigrun_Lange\P775_Sigrun_Lange_H_EV.raw~; SpectrumID: ~3198~; PrecursorID: ~0~; scans: ~6812~
3	1::sp|cRAP054|P04264|K2C1_HUMAN	Keratin, type II cytoskeletal 1 OS=Homo sapiens GN=KRT1 PE=1 SV=6	2875	79	1.4e-281	66170	173	100	41	27	67.9	8.15	MSRQFSSRSGYRSGGGFSSGSAGIINYQRRTTSSSTRRSGGGGGRFSSCGGGGGSFGAGGGFGSRSLVNLGGSKSISISVARGGGRGSGFGGGYGGGGFGGGGFGGGGFGGGGIGGGGFGGFGSGGGGFGGGGFGGGGYGGGYGPVCPPGGIQEVTINQSLLQPLNVEIDPEIQKVKSREREQIKSLNNQFASFIDKVRFLEQQNQVLQTKWELLQQVDTSTRTHNLEPYFESFINNLRRRVDQLKSDQSRLDSELKNMQDMVEDYRNKYEDEINKRTNAENEFVTIKKDVDGAYMTKVDLQAKLDNLQQEIDFLTALYQAELSQMQTQISETNVILSMDNNRSLDLDSIIAEVKAQYEDIAQKSKAEAESLYQSKYEELQITAGRHGDSVRNSKIEIS…	664	2972	1	1	1	437.753	2	-0.001	66	74	0	51.93	0.091	R	SLVNLGGSK	S						File: ~Z:\CORE\RAW_DATA_2020_QE\P775_Sigrun_Lange\P775_Sigrun_Lange_H_EV.raw~; SpectrumID: ~3083~; PrecursorID: ~0~; scans: ~6684~
3	1::sp|cRAP054|P04264|K2C1_HUMAN	Keratin, type II cytoskeletal 1 OS=Homo sapiens GN=KRT1 PE=1 SV=6	2875	79	1.4e-281	66170	173	100	41	27	67.9	8.15	MSRQFSSRSGYRSGGGFSSGSAGIINYQRRTTSSSTRRSGGGGGRFSSCGGGGGSFGAGGGFGSRSLVNLGGSKSISISVARGGGRGSGFGGGYGGGGFGGGGFGGGGFGGGGIGGGGFGGFGSGGGGFGGGGFGGGGYGGGYGPVCPPGGIQEVTINQSLLQPLNVEIDPEIQKVKSREREQIKSLNNQFASFIDKVRFLEQQNQVLQTKWELLQQVDTSTRTHNLEPYFESFINNLRRRVDQLKSDQSRLDSELKNMQDMVEDYRNKYEDEINKRTNAENEFVTIKKDVDGAYMTKVDLQAKLDNLQQEIDFLTALYQAELSQMQTQISETNVILSMDNNRSLDLDSIIAEVKAQYEDIAQKSKAEAESLYQSKYEELQITAGRHGDSVRNSKIEIS…	856	1304	1	1	0	455.711	2	-0.0005	270	276	0	37	1.2	K	YEDEINK	R						File: ~Z:\CORE\RAW_DATA_2020_QE\P775_Sigrun_Lange\P775_Sigrun_Lange_H_EV.raw~; SpectrumID: ~1399~; PrecursorID: ~0~; scans: ~4749~
3	1::sp|cRAP054|P04264|K2C1_HUMAN	Keratin, type II cytoskeletal 1 OS=Homo sapiens GN=KRT1 PE=1 SV=6	2875	79	1.4e-281	66170	173	100	41	27	67.9	8.15	MSRQFSSRSGYRSGGGFSSGSAGIINYQRRTTSSSTRRSGGGGGRFSSCGGGGGSFGAGGGFGSRSLVNLGGSKSISISVARGGGRGSGFGGGYGGGGFGGGGFGGGGFGGGGIGGGGFGGFGSGGGGFGGGGFGGGGYGGGYGPVCPPGGIQEVTINQSLLQPLNVEIDPEIQKVKSREREQIKSLNNQFASFIDKVRFLEQQNQVLQTKWELLQQVDTSTRTHNLEPYFESFINNLRRRVDQLKSDQSRLDSELKNMQDMVEDYRNKYEDEINKRTNAENEFVTIKKDVDGAYMTKVDLQAKLDNLQQEIDFLTALYQAELSQMQTQISETNVILSMDNNRSLDLDSIIAEVKAQYEDIAQKSKAEAESLYQSKYEELQITAGRHGDSVRNSKIEIS…	957	743	1	1	1	466.756	2	-0.0003	410	417	1	20.66	130	R	SEIDNVKK	Q						File: ~Z:\CORE\RAW_DATA_2020_QE\P775_Sigrun_Lange\P775_Sigrun_Lange_H_EV.raw~; SpectrumID: ~789~; PrecursorID: ~0~; scans: ~3990~
3	1::sp|cRAP054|P04264|K2C1_HUMAN	Keratin, type II cytoskeletal 1 OS=Homo sapiens GN=KRT1 PE=1 SV=6	2875	79	1.4e-281	66170	173	100	41	27	67.9	8.15	MSRQFSSRSGYRSGGGFSSGSAGIINYQRRTTSSSTRRSGGGGGRFSSCGGGGGSFGAGGGFGSRSLVNLGGSKSISISVARGGGRGSGFGGGYGGGGFGGGGFGGGGFGGGGIGGGGFGGFGSGGGGFGGGGFGGGGYGGGYGPVCPPGGIQEVTINQSLLQPLNVEIDPEIQKVKSREREQIKSLNNQFASFIDKVRFLEQQNQVLQTKWELLQQVDTSTRTHNLEPYFESFINNLRRRVDQLKSDQSRLDSELKNMQDMVEDYRNKYEDEINKRTNAENEFVTIKKDVDGAYMTKVDLQAKLDNLQQEIDFLTALYQAELSQMQTQISETNVILSMDNNRSLDLDSIIAEVKAQYEDIAQKSKAEAESLYQSKYEELQITAGRHGDSVRNSKIEIS…	1028	694	1	1	1	473.256	2	0.0047	433	441	1	58.59	0.026	R	GENALKDAK	N						File: ~Z:\CORE\RAW_DATA_2020_QE\P775_Sigrun_Lange\P775_Sigrun_Lange_H_EV.raw~; SpectrumID: ~727~; PrecursorID: ~0~; scans: ~3921~
3	1::sp|cRAP054|P04264|K2C1_HUMAN	Keratin, type II cytoskeletal 1 OS=Homo sapiens GN=KRT1 PE=1 SV=6	2875	79	1.4e-281	66170	173	100	41	27	67.9	8.15	MSRQFSSRSGYRSGGGFSSGSAGIINYQRRTTSSSTRRSGGGGGRFSSCGGGGGSFGAGGGFGSRSLVNLGGSKSISISVARGGGRGSGFGGGYGGGGFGGGGFGGGGFGGGGIGGGGFGGFGSGGGGFGGGGFGGGGYGGGYGPVCPPGGIQEVTINQSLLQPLNVEIDPEIQKVKSREREQIKSLNNQFASFIDKVRFLEQQNQVLQTKWELLQQVDTSTRTHNLEPYFESFINNLRRRVDQLKSDQSRLDSELKNMQDMVEDYRNKYEDEINKRTNAENEFVTIKKDVDGAYMTKVDLQAKLDNLQQEIDFLTALYQAELSQMQTQISETNVILSMDNNRSLDLDSIIAEVKAQYEDIAQKSKAEAESLYQSKYEELQITAGRHGDSVRNSKIEIS…	1180	3288	1	1	0	487.269	2	0.0002	396	403	0	54.96	0.051	K	IEISELNR	V						File: ~Z:\CORE\RAW_DATA_2020_QE\P775_Sigrun_Lange\P775_Sigrun_Lange_H_EV.raw~; SpectrumID: ~3399~; PrecursorID: ~0~; scans: ~7033~
3	1::sp|cRAP054|P04264|K2C1_HUMAN	Keratin, type II cytoskeletal 1 OS=Homo sapiens GN=KRT1 PE=1 SV=6	2875	79	1.4e-281	66170	173	100	41	27	67.9	8.15	MSRQFSSRSGYRSGGGFSSGSAGIINYQRRTTSSSTRRSGGGGGRFSSCGGGGGSFGAGGGFGSRSLVNLGGSKSISISVARGGGRGSGFGGGYGGGGFGGGGFGGGGFGGGGIGGGGFGGFGSGGGGFGGGGFGGGGYGGGYGPVCPPGGIQEVTINQSLLQPLNVEIDPEIQKVKSREREQIKSLNNQFASFIDKVRFLEQQNQVLQTKWELLQQVDTSTRTHNLEPYFESFINNLRRRVDQLKSDQSRLDSELKNMQDMVEDYRNKYEDEINKRTNAENEFVTIKKDVDGAYMTKVDLQAKLDNLQQEIDFLTALYQAELSQMQTQISETNVILSMDNNRSLDLDSIIAEVKAQYEDIAQKSKAEAESLYQSKYEELQITAGRHGDSVRNSKIEIS…	1301	2407	1	1	1	500.225	2	-0.0027	290	298	0	52.77	0.031	K	DVDGAYMTK	V						File: ~Z:\CORE\RAW_DATA_2020_QE\P775_Sigrun_Lange\P775_Sigrun_Lange_H_EV.raw~; SpectrumID: ~2517~; PrecursorID: ~0~; scans: ~6038~
3	1::sp|cRAP054|P04264|K2C1_HUMAN	Keratin, type II cytoskeletal 1 OS=Homo sapiens GN=KRT1 PE=1 SV=6	2875	79	1.4e-281	66170	173	100	41	27	67.9	8.15	MSRQFSSRSGYRSGGGFSSGSAGIINYQRRTTSSSTRRSGGGGGRFSSCGGGGGSFGAGGGFGSRSLVNLGGSKSISISVARGGGRGSGFGGGYGGGGFGGGGFGGGGFGGGGIGGGGFGGFGSGGGGFGGGGFGGGGYGGGYGPVCPPGGIQEVTINQSLLQPLNVEIDPEIQKVKSREREQIKSLNNQFASFIDKVRFLEQQNQVLQTKWELLQQVDTSTRTHNLEPYFESFINNLRRRVDQLKSDQSRLDSELKNMQDMVEDYRNKYEDEINKRTNAENEFVTIKKDVDGAYMTKVDLQAKLDNLQQEIDFLTALYQAELSQMQTQISETNVILSMDNNRSLDLDSIIAEVKAQYEDIAQKSKAEAESLYQSKYEELQITAGRHGDSVRNSKIEIS…	1396	1820	1	1	1	508.224	2	0.0001	290	298	0	42.18	0.19	K	DVDGAYMTK	V		Oxidation (M)	0.000000300.0			File: ~Z:\CORE\RAW_DATA_2020_QE\P775_Sigrun_Lange\P775_Sigrun_Lange_H_EV.raw~; SpectrumID: ~1928~; PrecursorID: ~0~; scans: ~5366~
3	1::sp|cRAP054|P04264|K2C1_HUMAN	Keratin, type II cytoskeletal 1 OS=Homo sapiens GN=KRT1 PE=1 SV=6	2875	79	1.4e-281	66170	173	100	41	27	67.9	8.15	MSRQFSSRSGYRSGGGFSSGSAGIINYQRRTTSSSTRRSGGGGGRFSSCGGGGGSFGAGGGFGSRSLVNLGGSKSISISVARGGGRGSGFGGGYGGGGFGGGGFGGGGFGGGGIGGGGFGGFGSGGGGFGGGGFGGGGYGGGYGPVCPPGGIQEVTINQSLLQPLNVEIDPEIQKVKSREREQIKSLNNQFASFIDKVRFLEQQNQVLQTKWELLQQVDTSTRTHNLEPYFESFINNLRRRVDQLKSDQSRLDSELKNMQDMVEDYRNKYEDEINKRTNAENEFVTIKKDVDGAYMTKVDLQAKLDNLQQEIDFLTALYQAELSQMQTQISETNVILSMDNNRSLDLDSIIAEVKAQYEDIAQKSKAEAESLYQSKYEELQITAGRHGDSVRNSKIEIS…	1512	2442	1	1	1	517.261	2	-0.0005	484	492	0	50.15	0.16	R	TLLEGEESR	M						File: ~Z:\CORE\RAW_DATA_2020_QE\P775_Sigrun_Lange\P775_Sigrun_Lange_H_EV.raw~; SpectrumID: ~2552~; PrecursorID: ~0~; scans: ~6081~
3	1::sp|cRAP054|P04264|K2C1_HUMAN	Keratin, type II cytoskeletal 1 OS=Homo sapiens GN=KRT1 PE=1 SV=6	2875	79	1.4e-281	66170	173	100	41	27	67.9	8.15	MSRQFSSRSGYRSGGGFSSGSAGIINYQRRTTSSSTRRSGGGGGRFSSCGGGGGSFGAGGGFGSRSLVNLGGSKSISISVARGGGRGSGFGGGYGGGGFGGGGFGGGGFGGGGIGGGGFGGFGSGGGGFGGGGFGGGGYGGGYGPVCPPGGIQEVTINQSLLQPLNVEIDPEIQKVKSREREQIKSLNNQFASFIDKVRFLEQQNQVLQTKWELLQQVDTSTRTHNLEPYFESFINNLRRRVDQLKSDQSRLDSELKNMQDMVEDYRNKYEDEINKRTNAENEFVTIKKDVDGAYMTKVDLQAKLDNLQQEIDFLTALYQAELSQMQTQISETNVILSMDNNRSLDLDSIIAEVKAQYEDIAQKSKAEAESLYQSKYEELQITAGRHGDSVRNSKIEIS…	1693	1837	1	1	1	533.264	2	0.0002	356	364	0	47.41	0.21	K	AQYEDIAQK	S						File: ~Z:\CORE\RAW_DATA_2020_QE\P775_Sigrun_Lange\P775_Sigrun_Lange_H_EV.raw~; SpectrumID: ~1945~; PrecursorID: ~0~; scans: ~5384~
3	1::sp|cRAP054|P04264|K2C1_HUMAN	Keratin, type II cytoskeletal 1 OS=Homo sapiens GN=KRT1 PE=1 SV=6	2875	79	1.4e-281	66170	173	100	41	27	67.9	8.15	MSRQFSSRSGYRSGGGFSSGSAGIINYQRRTTSSSTRRSGGGGGRFSSCGGGGGSFGAGGGFGSRSLVNLGGSKSISISVARGGGRGSGFGGGYGGGGFGGGGFGGGGFGGGGIGGGGFGGFGSGGGGFGGGGFGGGGYGGGYGPVCPPGGIQEVTINQSLLQPLNVEIDPEIQKVKSREREQIKSLNNQFASFIDKVRFLEQQNQVLQTKWELLQQVDTSTRTHNLEPYFESFINNLRRRVDQLKSDQSRLDSELKNMQDMVEDYRNKYEDEINKRTNAENEFVTIKKDVDGAYMTKVDLQAKLDNLQQEIDFLTALYQAELSQMQTQISETNVILSMDNNRSLDLDSIIAEVKAQYEDIAQKSKAEAESLYQSKYEELQITAGRHGDSVRNSKIEIS…	1698	964	1	1	0	533.762	2	0.0006	270	277	1	44.66	0.36	K	YEDEINKR	T						File: ~Z:\CORE\RAW_DATA_2020_QE\P775_Sigrun_Lange\P775_Sigrun_Lange_H_EV.raw~; SpectrumID: ~1038~; PrecursorID: ~0~; scans: ~4309~
3	1::sp|cRAP054|P04264|K2C1_HUMAN	Keratin, type II cytoskeletal 1 OS=Homo sapiens GN=KRT1 PE=1 SV=6	2875	79	1.4e-281	66170	173	100	41	27	67.9	8.15	MSRQFSSRSGYRSGGGFSSGSAGIINYQRRTTSSSTRRSGGGGGRFSSCGGGGGSFGAGGGFGSRSLVNLGGSKSISISVARGGGRGSGFGGGYGGGGFGGGGFGGGGFGGGGIGGGGFGGFGSGGGGFGGGGFGGGGYGGGYGPVCPPGGIQEVTINQSLLQPLNVEIDPEIQKVKSREREQIKSLNNQFASFIDKVRFLEQQNQVLQTKWELLQQVDTSTRTHNLEPYFESFINNLRRRVDQLKSDQSRLDSELKNMQDMVEDYRNKYEDEINKRTNAENEFVTIKKDVDGAYMTKVDLQAKLDNLQQEIDFLTALYQAELSQMQTQISETNVILSMDNNRSLDLDSIIAEVKAQYEDIAQKSKAEAESLYQSKYEELQITAGRHGDSVRNSKIEIS…	1827	538	1	1	1	546.755	2	-0.0001	603	616	0	101.87	7.1e-07	R	GSGGGSSGGSIGGR	G						File: ~Z:\CORE\RAW_DATA_2020_QE\P775_Sigrun_Lange\P775_Sigrun_Lange_H_EV.raw~; SpectrumID: ~552~; PrecursorID: ~0~; scans: ~3722~
3	1::sp|cRAP054|P04264|K2C1_HUMAN	Keratin, type II cytoskeletal 1 OS=Homo sapiens GN=KRT1 PE=1 SV=6	2875	79	1.4e-281	66170	173	100	41	27	67.9	8.15	MSRQFSSRSGYRSGGGFSSGSAGIINYQRRTTSSSTRRSGGGGGRFSSCGGGGGSFGAGGGFGSRSLVNLGGSKSISISVARGGGRGSGFGGGYGGGGFGGGGFGGGGFGGGGIGGGGFGGFGSGGGGFGGGGFGGGGYGGGYGPVCPPGGIQEVTINQSLLQPLNVEIDPEIQKVKSREREQIKSLNNQFASFIDKVRFLEQQNQVLQTKWELLQQVDTSTRTHNLEPYFESFINNLRRRVDQLKSDQSRLDSELKNMQDMVEDYRNKYEDEINKRTNAENEFVTIKKDVDGAYMTKVDLQAKLDNLQQEIDFLTALYQAELSQMQTQISETNVILSMDNNRSLDLDSIIAEVKAQYEDIAQKSKAEAESLYQSKYEELQITAGRHGDSVRNSKIEIS…	1996	2033	1	1	1	563.275	2	0.0006	367	376	0	67.09	0.002	K	AEAESLYQSK	Y						File: ~Z:\CORE\RAW_DATA_2020_QE\P775_Sigrun_Lange\P775_Sigrun_Lange_H_EV.raw~; SpectrumID: ~2142~; PrecursorID: ~0~; scans: ~5606~
3	1::sp|cRAP054|P04264|K2C1_HUMAN	Keratin, type II cytoskeletal 1 OS=Homo sapiens GN=KRT1 PE=1 SV=6	2875	79	1.4e-281	66170	173	100	41	27	67.9	8.15	MSRQFSSRSGYRSGGGFSSGSAGIINYQRRTTSSSTRRSGGGGGRFSSCGGGGGSFGAGGGFGSRSLVNLGGSKSISISVARGGGRGSGFGGGYGGGGFGGGGFGGGGFGGGGIGGGGFGGFGSGGGGFGGGGFGGGGYGGGYGPVCPPGGIQEVTINQSLLQPLNVEIDPEIQKVKSREREQIKSLNNQFASFIDKVRFLEQQNQVLQTKWELLQQVDTSTRTHNLEPYFESFINNLRRRVDQLKSDQSRLDSELKNMQDMVEDYRNKYEDEINKRTNAENEFVTIKKDVDGAYMTKVDLQAKLDNLQQEIDFLTALYQAELSQMQTQISETNVILSMDNNRSLDLDSIIAEVKAQYEDIAQKSKAEAESLYQSKYEELQITAGRHGDSVRNSKIEIS…	2014	1311	1	1	1	564.273	2	-0.0008	289	298	1	53.51	0.036	K	KDVDGAYMTK	V						File: ~Z:\CORE\RAW_DATA_2020_QE\P775_Sigrun_Lange\P775_Sigrun_Lange_H_EV.raw~; SpectrumID: ~1406~; PrecursorID: ~0~; scans: ~4758~
3	1::sp|cRAP054|P04264|K2C1_HUMAN	Keratin, type II cytoskeletal 1 OS=Homo sapiens GN=KRT1 PE=1 SV=6	2875	79	1.4e-281	66170	173	100	41	27	67.9	8.15	MSRQFSSRSGYRSGGGFSSGSAGIINYQRRTTSSSTRRSGGGGGRFSSCGGGGGSFGAGGGFGSRSLVNLGGSKSISISVARGGGRGSGFGGGYGGGGFGGGGFGGGGFGGGGIGGGGFGGFGSGGGGFGGGGFGGGGYGGGYGPVCPPGGIQEVTINQSLLQPLNVEIDPEIQKVKSREREQIKSLNNQFASFIDKVRFLEQQNQVLQTKWELLQQVDTSTRTHNLEPYFESFINNLRRRVDQLKSDQSRLDSELKNMQDMVEDYRNKYEDEINKRTNAENEFVTIKKDVDGAYMTKVDLQAKLDNLQQEIDFLTALYQAELSQMQTQISETNVILSMDNNRSLDLDSIIAEVKAQYEDIAQKSKAEAESLYQSKYEELQITAGRHGDSVRNSKIEIS…	2093	3544	1	1	1	571.263	2	-0.0004	464	472	0	43.11	0.33	R	DYQELMNTK	L						File: ~Z:\CORE\RAW_DATA_2020_QE\P775_Sigrun_Lange\P775_Sigrun_Lange_H_EV.raw~; SpectrumID: ~3655~; PrecursorID: ~0~; scans: ~7305~
3	1::sp|cRAP054|P04264|K2C1_HUMAN	Keratin, type II cytoskeletal 1 OS=Homo sapiens GN=KRT1 PE=1 SV=6	2875	79	1.4e-281	66170	173	100	41	27	67.9	8.15	MSRQFSSRSGYRSGGGFSSGSAGIINYQRRTTSSSTRRSGGGGGRFSSCGGGGGSFGAGGGFGSRSLVNLGGSKSISISVARGGGRGSGFGGGYGGGGFGGGGFGGGGFGGGGIGGGGFGGFGSGGGGFGGGGFGGGGYGGGYGPVCPPGGIQEVTINQSLLQPLNVEIDPEIQKVKSREREQIKSLNNQFASFIDKVRFLEQQNQVLQTKWELLQQVDTSTRTHNLEPYFESFINNLRRRVDQLKSDQSRLDSELKNMQDMVEDYRNKYEDEINKRTNAENEFVTIKKDVDGAYMTKVDLQAKLDNLQQEIDFLTALYQAELSQMQTQISETNVILSMDNNRSLDLDSIIAEVKAQYEDIAQKSKAEAESLYQSKYEELQITAGRHGDSVRNSKIEIS…	2174	2111	1	1	1	579.259	2	-0.0046	464	472	0	48.7	0.063	R	DYQELMNTK	L		Oxidation (M)	0.000003000.0			File: ~Z:\CORE\RAW_DATA_2020_QE\P775_Sigrun_Lange\P775_Sigrun_Lange_H_EV.raw~; SpectrumID: ~2220~; PrecursorID: ~0~; scans: ~5697~
3	1::sp|cRAP054|P04264|K2C1_HUMAN	Keratin, type II cytoskeletal 1 OS=Homo sapiens GN=KRT1 PE=1 SV=6	2875	79	1.4e-281	66170	173	100	41	27	67.9	8.15	MSRQFSSRSGYRSGGGFSSGSAGIINYQRRTTSSSTRRSGGGGGRFSSCGGGGGSFGAGGGFGSRSLVNLGGSKSISISVARGGGRGSGFGGGYGGGGFGGGGFGGGGFGGGGIGGGGFGGFGSGGGGFGGGGFGGGGYGGGYGPVCPPGGIQEVTINQSLLQPLNVEIDPEIQKVKSREREQIKSLNNQFASFIDKVRFLEQQNQVLQTKWELLQQVDTSTRTHNLEPYFESFINNLRRRVDQLKSDQSRLDSELKNMQDMVEDYRNKYEDEINKRTNAENEFVTIKKDVDGAYMTKVDLQAKLDNLQQEIDFLTALYQAELSQMQTQISETNVILSMDNNRSLDLDSIIAEVKAQYEDIAQKSKAEAESLYQSKYEELQITAGRHGDSVRNSKIEIS…	2290	3471	1	1	1	590.304	2	0	377	386	0	74.76	0.00044	K	YEELQITAGR	H						File: ~Z:\CORE\RAW_DATA_2020_QE\P775_Sigrun_Lange\P775_Sigrun_Lange_H_EV.raw~; SpectrumID: ~3582~; PrecursorID: ~0~; scans: ~7227~
3	1::sp|cRAP054|P04264|K2C1_HUMAN	Keratin, type II cytoskeletal 1 OS=Homo sapiens GN=KRT1 PE=1 SV=6	2875	79	1.4e-281	66170	173	100	41	27	67.9	8.15	MSRQFSSRSGYRSGGGFSSGSAGIINYQRRTTSSSTRRSGGGGGRFSSCGGGGGSFGAGGGFGSRSLVNLGGSKSISISVARGGGRGSGFGGGYGGGGFGGGGFGGGGFGGGGIGGGGFGGFGSGGGGFGGGGFGGGGYGGGYGPVCPPGGIQEVTINQSLLQPLNVEIDPEIQKVKSREREQIKSLNNQFASFIDKVRFLEQQNQVLQTKWELLQQVDTSTRTHNLEPYFESFINNLRRRVDQLKSDQSRLDSELKNMQDMVEDYRNKYEDEINKRTNAENEFVTIKKDVDGAYMTKVDLQAKLDNLQQEIDFLTALYQAELSQMQTQISETNVILSMDNNRSLDLDSIIAEVKAQYEDIAQKSKAEAESLYQSKYEELQITAGRHGDSVRNSKIEIS…	2418	1071	7	1	1	601.347	2	-0.0031	408	417	2	33.45	4.5	R	LRSEIDNVKK	Q						File: ~Z:\CORE\RAW_DATA_2020_QE\P775_Sigrun_Lange\P775_Sigrun_Lange_H_EV.raw~; SpectrumID: ~1150~; PrecursorID: ~0~; scans: ~4447~
3	1::sp|cRAP054|P04264|K2C1_HUMAN	Keratin, type II cytoskeletal 1 OS=Homo sapiens GN=KRT1 PE=1 SV=6	2875	79	1.4e-281	66170	173	100	41	27	67.9	8.15	MSRQFSSRSGYRSGGGFSSGSAGIINYQRRTTSSSTRRSGGGGGRFSSCGGGGGSFGAGGGFGSRSLVNLGGSKSISISVARGGGRGSGFGGGYGGGGFGGGGFGGGGFGGGGIGGGGFGGFGSGGGGFGGGGFGGGGYGGGYGPVCPPGGIQEVTINQSLLQPLNVEIDPEIQKVKSREREQIKSLNNQFASFIDKVRFLEQQNQVLQTKWELLQQVDTSTRTHNLEPYFESFINNLRRRVDQLKSDQSRLDSELKNMQDMVEDYRNKYEDEINKRTNAENEFVTIKKDVDGAYMTKVDLQAKLDNLQQEIDFLTALYQAELSQMQTQISETNVILSMDNNRSLDLDSIIAEVKAQYEDIAQKSKAEAESLYQSKYEELQITAGRHGDSVRNSKIEIS…	2421	1178	1	1	1	401.235	3	-0.0004	408	417	2	40.49	0.79	R	LRSEIDNVKK	Q						File: ~Z:\CORE\RAW_DATA_2020_QE\P775_Sigrun_Lange\P775_Sigrun_Lange_H_EV.raw~; SpectrumID: ~1267~; PrecursorID: ~0~; scans: ~4593~
3	1::sp|cRAP054|P04264|K2C1_HUMAN	Keratin, type II cytoskeletal 1 OS=Homo sapiens GN=KRT1 PE=1 SV=6	2875	79	1.4e-281	66170	173	100	41	27	67.9	8.15	MSRQFSSRSGYRSGGGFSSGSAGIINYQRRTTSSSTRRSGGGGGRFSSCGGGGGSFGAGGGFGSRSLVNLGGSKSISISVARGGGRGSGFGGGYGGGGFGGGGFGGGGFGGGGIGGGGFGGFGSGGGGFGGGGFGGGGYGGGYGPVCPPGGIQEVTINQSLLQPLNVEIDPEIQKVKSREREQIKSLNNQFASFIDKVRFLEQQNQVLQTKWELLQQVDTSTRTHNLEPYFESFINNLRRRVDQLKSDQSRLDSELKNMQDMVEDYRNKYEDEINKRTNAENEFVTIKKDVDGAYMTKVDLQAKLDNLQQEIDFLTALYQAELSQMQTQISETNVILSMDNNRSLDLDSIIAEVKAQYEDIAQKSKAEAESLYQSKYEELQITAGRHGDSVRNSKIEIS…	2800	3656	1	1	1	633.322	2	-0.0005	278	288	0	81.22	0.00011	R	TNAENEFVTIK	K						File: ~Z:\CORE\RAW_DATA_2020_QE\P775_Sigrun_Lange\P775_Sigrun_Lange_H_EV.raw~; SpectrumID: ~3768~; PrecursorID: ~0~; scans: ~7426~
3	1::sp|cRAP054|P04264|K2C1_HUMAN	Keratin, type II cytoskeletal 1 OS=Homo sapiens GN=KRT1 PE=1 SV=6	2875	79	1.4e-281	66170	173	100	41	27	67.9	8.15	MSRQFSSRSGYRSGGGFSSGSAGIINYQRRTTSSSTRRSGGGGGRFSSCGGGGGSFGAGGGFGSRSLVNLGGSKSISISVARGGGRGSGFGGGYGGGGFGGGGFGGGGFGGGGIGGGGFGGFGSGGGGFGGGGFGGGGYGGGYGPVCPPGGIQEVTINQSLLQPLNVEIDPEIQKVKSREREQIKSLNNQFASFIDKVRFLEQQNQVLQTKWELLQQVDTSTRTHNLEPYFESFINNLRRRVDQLKSDQSRLDSELKNMQDMVEDYRNKYEDEINKRTNAENEFVTIKKDVDGAYMTKVDLQAKLDNLQQEIDFLTALYQAELSQMQTQISETNVILSMDNNRSLDLDSIIAEVKAQYEDIAQKSKAEAESLYQSKYEELQITAGRHGDSVRNSKIEIS…	2804	4306	1	1	1	633.813	2	-0.0016	278	288	0	101.26	1.1e-06	R	TNAENEFVTIK	K		Deamidated (NQ)	0.01000000000.0			File: ~Z:\CORE\RAW_DATA_2020_QE\P775_Sigrun_Lange\P775_Sigrun_Lange_H_EV.raw~; SpectrumID: ~4418~; PrecursorID: ~0~; scans: ~8109~
3	1::sp|cRAP054|P04264|K2C1_HUMAN	Keratin, type II cytoskeletal 1 OS=Homo sapiens GN=KRT1 PE=1 SV=6	2875	79	1.4e-281	66170	173	100	41	27	67.9	8.15	MSRQFSSRSGYRSGGGFSSGSAGIINYQRRTTSSSTRRSGGGGGRFSSCGGGGGSFGAGGGFGSRSLVNLGGSKSISISVARGGGRGSGFGGGYGGGGFGGGGFGGGGFGGGGIGGGGFGGFGSGGGGFGGGGFGGGGYGGGYGPVCPPGGIQEVTINQSLLQPLNVEIDPEIQKVKSREREQIKSLNNQFASFIDKVRFLEQQNQVLQTKWELLQQVDTSTRTHNLEPYFESFINNLRRRVDQLKSDQSRLDSELKNMQDMVEDYRNKYEDEINKRTNAENEFVTIKKDVDGAYMTKVDLQAKLDNLQQEIDFLTALYQAELSQMQTQISETNVILSMDNNRSLDLDSIIAEVKAQYEDIAQKSKAEAESLYQSKYEELQITAGRHGDSVRNSKIEIS…	2898	7233	1	1	1	639.359	2	0.0004	473	483	0	75.31	0.00023	K	LALDLEIATYR	T						File: ~Z:\CORE\RAW_DATA_2020_QE\P775_Sigrun_Lange\P775_Sigrun_Lange_H_EV.raw~; SpectrumID: ~7394~; PrecursorID: ~0~; scans: ~11235~
3	1::sp|cRAP054|P04264|K2C1_HUMAN	Keratin, type II cytoskeletal 1 OS=Homo sapiens GN=KRT1 PE=1 SV=6	2875	79	1.4e-281	66170	173	100	41	27	67.9	8.15	MSRQFSSRSGYRSGGGFSSGSAGIINYQRRTTSSSTRRSGGGGGRFSSCGGGGGSFGAGGGFGSRSLVNLGGSKSISISVARGGGRGSGFGGGYGGGGFGGGGFGGGGFGGGGIGGGGFGGFGSGGGGFGGGGFGGGGYGGGYGPVCPPGGIQEVTINQSLLQPLNVEIDPEIQKVKSREREQIKSLNNQFASFIDKVRFLEQQNQVLQTKWELLQQVDTSTRTHNLEPYFESFINNLRRRVDQLKSDQSRLDSELKNMQDMVEDYRNKYEDEINKRTNAENEFVTIKKDVDGAYMTKVDLQAKLDNLQQEIDFLTALYQAELSQMQTQISETNVILSMDNNRSLDLDSIIAEVKAQYEDIAQKSKAEAESLYQSKYEELQITAGRHGDSVRNSKIEIS…	3023	3931	1	1	1	650.768	2	-0.0009	258	267	0	58.93	0.0033	K	NMQDMVEDYR	N						File: ~Z:\CORE\RAW_DATA_2020_QE\P775_Sigrun_Lange\P775_Sigrun_Lange_H_EV.raw~; SpectrumID: ~4043~; PrecursorID: ~0~; scans: ~7715~
3	1::sp|cRAP054|P04264|K2C1_HUMAN	Keratin, type II cytoskeletal 1 OS=Homo sapiens GN=KRT1 PE=1 SV=6	2875	79	1.4e-281	66170	173	100	41	27	67.9	8.15	MSRQFSSRSGYRSGGGFSSGSAGIINYQRRTTSSSTRRSGGGGGRFSSCGGGGGSFGAGGGFGSRSLVNLGGSKSISISVARGGGRGSGFGGGYGGGGFGGGGFGGGGFGGGGIGGGGFGGFGSGGGGFGGGGFGGGGYGGGYGPVCPPGGIQEVTINQSLLQPLNVEIDPEIQKVKSREREQIKSLNNQFASFIDKVRFLEQQNQVLQTKWELLQQVDTSTRTHNLEPYFESFINNLRRRVDQLKSDQSRLDSELKNMQDMVEDYRNKYEDEINKRTNAENEFVTIKKDVDGAYMTKVDLQAKLDNLQQEIDFLTALYQAELSQMQTQISETNVILSMDNNRSLDLDSIIAEVKAQYEDIAQKSKAEAESLYQSKYEELQITAGRHGDSVRNSKIEIS…	3060	7271	1	1	1	651.861	2	-0.0003	344	355	0	107.73	2.5e-07	R	SLDLDSIIAEVK	A						File: ~Z:\CORE\RAW_DATA_2020_QE\P775_Sigrun_Lange\P775_Sigrun_Lange_H_EV.raw~; SpectrumID: ~7433~; PrecursorID: ~0~; scans: ~11276~
3	1::sp|cRAP054|P04264|K2C1_HUMAN	Keratin, type II cytoskeletal 1 OS=Homo sapiens GN=KRT1 PE=1 SV=6	2875	79	1.4e-281	66170	173	100	41	27	67.9	8.15	MSRQFSSRSGYRSGGGFSSGSAGIINYQRRTTSSSTRRSGGGGGRFSSCGGGGGSFGAGGGFGSRSLVNLGGSKSISISVARGGGRGSGFGGGYGGGGFGGGGFGGGGFGGGGIGGGGFGGFGSGGGGFGGGGFGGGGYGGGYGPVCPPGGIQEVTINQSLLQPLNVEIDPEIQKVKSREREQIKSLNNQFASFIDKVRFLEQQNQVLQTKWELLQQVDTSTRTHNLEPYFESFINNLRRRVDQLKSDQSRLDSELKNMQDMVEDYRNKYEDEINKRTNAENEFVTIKKDVDGAYMTKVDLQAKLDNLQQEIDFLTALYQAELSQMQTQISETNVILSMDNNRSLDLDSIIAEVKAQYEDIAQKSKAEAESLYQSKYEELQITAGRHGDSVRNSKIEIS…	3061	7159	1	1	1	434.91	3	-0.0002	344	355	0	50.77	0.12	R	SLDLDSIIAEVK	A						File: ~Z:\CORE\RAW_DATA_2020_QE\P775_Sigrun_Lange\P775_Sigrun_Lange_H_EV.raw~; SpectrumID: ~7316~; PrecursorID: ~0~; scans: ~11153~
3	1::sp|cRAP054|P04264|K2C1_HUMAN	Keratin, type II cytoskeletal 1 OS=Homo sapiens GN=KRT1 PE=1 SV=6	2875	79	1.4e-281	66170	173	100	41	27	67.9	8.15	MSRQFSSRSGYRSGGGFSSGSAGIINYQRRTTSSSTRRSGGGGGRFSSCGGGGGSFGAGGGFGSRSLVNLGGSKSISISVARGGGRGSGFGGGYGGGGFGGGGFGGGGFGGGGIGGGGFGGFGSGGGGFGGGGFGGGGYGGGYGPVCPPGGIQEVTINQSLLQPLNVEIDPEIQKVKSREREQIKSLNNQFASFIDKVRFLEQQNQVLQTKWELLQQVDTSTRTHNLEPYFESFINNLRRRVDQLKSDQSRLDSELKNMQDMVEDYRNKYEDEINKRTNAENEFVTIKKDVDGAYMTKVDLQAKLDNLQQEIDFLTALYQAELSQMQTQISETNVILSMDNNRSLDLDSIIAEVKAQYEDIAQKSKAEAESLYQSKYEELQITAGRHGDSVRNSKIEIS…	3091	1901	1	1	0	654.829	2	-0.0035	268	277	2	39.57	1.7	R	NKYEDEINKR	T						File: ~Z:\CORE\RAW_DATA_2020_QE\P775_Sigrun_Lange\P775_Sigrun_Lange_H_EV.raw~; SpectrumID: ~2009~; PrecursorID: ~0~; scans: ~5454~
3	1::sp|cRAP054|P04264|K2C1_HUMAN	Keratin, type II cytoskeletal 1 OS=Homo sapiens GN=KRT1 PE=1 SV=6	2875	79	1.4e-281	66170	173	100	41	27	67.9	8.15	MSRQFSSRSGYRSGGGFSSGSAGIINYQRRTTSSSTRRSGGGGGRFSSCGGGGGSFGAGGGFGSRSLVNLGGSKSISISVARGGGRGSGFGGGYGGGGFGGGGFGGGGFGGGGIGGGGFGGFGSGGGGFGGGGFGGGGYGGGYGPVCPPGGIQEVTINQSLLQPLNVEIDPEIQKVKSREREQIKSLNNQFASFIDKVRFLEQQNQVLQTKWELLQQVDTSTRTHNLEPYFESFINNLRRRVDQLKSDQSRLDSELKNMQDMVEDYRNKYEDEINKRTNAENEFVTIKKDVDGAYMTKVDLQAKLDNLQQEIDFLTALYQAELSQMQTQISETNVILSMDNNRSLDLDSIIAEVKAQYEDIAQKSKAEAESLYQSKYEELQITAGRHGDSVRNSKIEIS…	3098	1420	1	1	0	436.889	3	-0.0005	268	277	2	60	0.016	R	NKYEDEINKR	T						File: ~Z:\CORE\RAW_DATA_2020_QE\P775_Sigrun_Lange\P775_Sigrun_Lange_H_EV.raw~; SpectrumID: ~1520~; PrecursorID: ~0~; scans: ~4890~
3	1::sp|cRAP054|P04264|K2C1_HUMAN	Keratin, type II cytoskeletal 1 OS=Homo sapiens GN=KRT1 PE=1 SV=6	2875	79	1.4e-281	66170	173	100	41	27	67.9	8.15	MSRQFSSRSGYRSGGGFSSGSAGIINYQRRTTSSSTRRSGGGGGRFSSCGGGGGSFGAGGGFGSRSLVNLGGSKSISISVARGGGRGSGFGGGYGGGGFGGGGFGGGGFGGGGIGGGGFGGFGSGGGGFGGGGFGGGGYGGGYGPVCPPGGIQEVTINQSLLQPLNVEIDPEIQKVKSREREQIKSLNNQFASFIDKVRFLEQQNQVLQTKWELLQQVDTSTRTHNLEPYFESFINNLRRRVDQLKSDQSRLDSELKNMQDMVEDYRNKYEDEINKRTNAENEFVTIKKDVDGAYMTKVDLQAKLDNLQQEIDFLTALYQAELSQMQTQISETNVILSMDNNRSLDLDSIIAEVKAQYEDIAQKSKAEAESLYQSKYEELQITAGRHGDSVRNSKIEIS…	3151	2869	1	1	1	658.765	2	-0.0018	258	267	0	58.77	0.002	K	NMQDMVEDYR	N		Oxidation (M)	0.0000300000.0			File: ~Z:\CORE\RAW_DATA_2020_QE\P775_Sigrun_Lange\P775_Sigrun_Lange_H_EV.raw~; SpectrumID: ~2980~; PrecursorID: ~0~; scans: ~6556~
3	1::sp|cRAP054|P04264|K2C1_HUMAN	Keratin, type II cytoskeletal 1 OS=Homo sapiens GN=KRT1 PE=1 SV=6	2875	79	1.4e-281	66170	173	100	41	27	67.9	8.15	MSRQFSSRSGYRSGGGFSSGSAGIINYQRRTTSSSTRRSGGGGGRFSSCGGGGGSFGAGGGFGSRSLVNLGGSKSISISVARGGGRGSGFGGGYGGGGFGGGGFGGGGFGGGGIGGGGFGGFGSGGGGFGGGGFGGGGYGGGYGPVCPPGGIQEVTINQSLLQPLNVEIDPEIQKVKSREREQIKSLNNQFASFIDKVRFLEQQNQVLQTKWELLQQVDTSTRTHNLEPYFESFINNLRRRVDQLKSDQSRLDSELKNMQDMVEDYRNKYEDEINKRTNAENEFVTIKKDVDGAYMTKVDLQAKLDNLQQEIDFLTALYQAELSQMQTQISETNVILSMDNNRSLDLDSIIAEVKAQYEDIAQKSKAEAESLYQSKYEELQITAGRHGDSVRNSKIEIS…	3154	4009	1	1	1	658.766	2	0	258	267	0	54.38	0.006	K	NMQDMVEDYR	N		Oxidation (M)	0.0300000000.0			File: ~Z:\CORE\RAW_DATA_2020_QE\P775_Sigrun_Lange\P775_Sigrun_Lange_H_EV.raw~; SpectrumID: ~4121~; PrecursorID: ~0~; scans: ~7797~
3	1::sp|cRAP054|P04264|K2C1_HUMAN	Keratin, type II cytoskeletal 1 OS=Homo sapiens GN=KRT1 PE=1 SV=6	2875	79	1.4e-281	66170	173	100	41	27	67.9	8.15	MSRQFSSRSGYRSGGGFSSGSAGIINYQRRTTSSSTRRSGGGGGRFSSCGGGGGSFGAGGGFGSRSLVNLGGSKSISISVARGGGRGSGFGGGYGGGGFGGGGFGGGGFGGGGIGGGGFGGFGSGGGGFGGGGFGGGGYGGGYGPVCPPGGIQEVTINQSLLQPLNVEIDPEIQKVKSREREQIKSLNNQFASFIDKVRFLEQQNQVLQTKWELLQQVDTSTRTHNLEPYFESFINNLRRRVDQLKSDQSRLDSELKNMQDMVEDYRNKYEDEINKRTNAENEFVTIKKDVDGAYMTKVDLQAKLDNLQQEIDFLTALYQAELSQMQTQISETNVILSMDNNRSLDLDSIIAEVKAQYEDIAQKSKAEAESLYQSKYEELQITAGRHGDSVRNSKIEIS…	3230	1752	1	1	1	666.763	2	-0.0005	258	267	0	54.05	0.0041	K	NMQDMVEDYR	N		2 Oxidation (M)	0.0300300000.0			File: ~Z:\CORE\RAW_DATA_2020_QE\P775_Sigrun_Lange\P775_Sigrun_Lange_H_EV.raw~; SpectrumID: ~1860~; PrecursorID: ~0~; scans: ~5294~
3	1::sp|cRAP054|P04264|K2C1_HUMAN	Keratin, type II cytoskeletal 1 OS=Homo sapiens GN=KRT1 PE=1 SV=6	2875	79	1.4e-281	66170	173	100	41	27	67.9	8.15	MSRQFSSRSGYRSGGGFSSGSAGIINYQRRTTSSSTRRSGGGGGRFSSCGGGGGSFGAGGGFGSRSLVNLGGSKSISISVARGGGRGSGFGGGYGGGGFGGGGFGGGGFGGGGIGGGGFGGFGSGGGGFGGGGFGGGGYGGGYGPVCPPGGIQEVTINQSLLQPLNVEIDPEIQKVKSREREQIKSLNNQFASFIDKVRFLEQQNQVLQTKWELLQQVDTSTRTHNLEPYFESFINNLRRRVDQLKSDQSRLDSELKNMQDMVEDYRNKYEDEINKRTNAENEFVTIKKDVDGAYMTKVDLQAKLDNLQQEIDFLTALYQAELSQMQTQISETNVILSMDNNRSLDLDSIIAEVKAQYEDIAQKSKAEAESLYQSKYEELQITAGRHGDSVRNSKIEIS…	3280	1679	1	1	1	670.838	2	-0.0003	365	376	1	80.25	0.00012	K	SKAEAESLYQSK	Y						File: ~Z:\CORE\RAW_DATA_2020_QE\P775_Sigrun_Lange\P775_Sigrun_Lange_H_EV.raw~; SpectrumID: ~1787~; PrecursorID: ~0~; scans: ~5207~
3	1::sp|cRAP054|P04264|K2C1_HUMAN	Keratin, type II cytoskeletal 1 OS=Homo sapiens GN=KRT1 PE=1 SV=6	2875	79	1.4e-281	66170	173	100	41	27	67.9	8.15	MSRQFSSRSGYRSGGGFSSGSAGIINYQRRTTSSSTRRSGGGGGRFSSCGGGGGSFGAGGGFGSRSLVNLGGSKSISISVARGGGRGSGFGGGYGGGGFGGGGFGGGGFGGGGIGGGGFGGFGSGGGGFGGGGFGGGGYGGGYGPVCPPGGIQEVTINQSLLQPLNVEIDPEIQKVKSREREQIKSLNNQFASFIDKVRFLEQQNQVLQTKWELLQQVDTSTRTHNLEPYFESFINNLRRRVDQLKSDQSRLDSELKNMQDMVEDYRNKYEDEINKRTNAENEFVTIKKDVDGAYMTKVDLQAKLDNLQQEIDFLTALYQAELSQMQTQISETNVILSMDNNRSLDLDSIIAEVKAQYEDIAQKSKAEAESLYQSKYEELQITAGRHGDSVRNSKIEIS…	3282	1485	1	1	1	447.561	3	-0.0002	365	376	1	49.56	0.14	K	SKAEAESLYQSK	Y						File: ~Z:\CORE\RAW_DATA_2020_QE\P775_Sigrun_Lange\P775_Sigrun_Lange_H_EV.raw~; SpectrumID: ~1589~; PrecursorID: ~0~; scans: ~4969~
3	1::sp|cRAP054|P04264|K2C1_HUMAN	Keratin, type II cytoskeletal 1 OS=Homo sapiens GN=KRT1 PE=1 SV=6	2875	79	1.4e-281	66170	173	100	41	27	67.9	8.15	MSRQFSSRSGYRSGGGFSSGSAGIINYQRRTTSSSTRRSGGGGGRFSSCGGGGGSFGAGGGFGSRSLVNLGGSKSISISVARGGGRGSGFGGGYGGGGFGGGGFGGGGFGGGGIGGGGFGGFGSGGGGFGGGGFGGGGYGGGYGPVCPPGGIQEVTINQSLLQPLNVEIDPEIQKVKSREREQIKSLNNQFASFIDKVRFLEQQNQVLQTKWELLQQVDTSTRTHNLEPYFESFINNLRRRVDQLKSDQSRLDSELKNMQDMVEDYRNKYEDEINKRTNAENEFVTIKKDVDGAYMTKVDLQAKLDNLQQEIDFLTALYQAELSQMQTQISETNVILSMDNNRSLDLDSIIAEVKAQYEDIAQKSKAEAESLYQSKYEELQITAGRHGDSVRNSKIEIS…	3347	4631	1	1	1	679.351	2	-0.0004	444	455	0	81.44	9.1e-05	K	LNDLEDALQQAK	E						File: ~Z:\CORE\RAW_DATA_2020_QE\P775_Sigrun_Lange\P775_Sigrun_Lange_H_EV.raw~; SpectrumID: ~4743~; PrecursorID: ~0~; scans: ~8451~
3	1::sp|cRAP054|P04264|K2C1_HUMAN	Keratin, type II cytoskeletal 1 OS=Homo sapiens GN=KRT1 PE=1 SV=6	2875	79	1.4e-281	66170	173	100	41	27	67.9	8.15	MSRQFSSRSGYRSGGGFSSGSAGIINYQRRTTSSSTRRSGGGGGRFSSCGGGGGSFGAGGGFGSRSLVNLGGSKSISISVARGGGRGSGFGGGYGGGGFGGGGFGGGGFGGGGIGGGGFGGFGSGGGGFGGGGFGGGGYGGGYGPVCPPGGIQEVTINQSLLQPLNVEIDPEIQKVKSREREQIKSLNNQFASFIDKVRFLEQQNQVLQTKWELLQQVDTSTRTHNLEPYFESFINNLRRRVDQLKSDQSRLDSELKNMQDMVEDYRNKYEDEINKRTNAENEFVTIKKDVDGAYMTKVDLQAKLDNLQQEIDFLTALYQAELSQMQTQISETNVILSMDNNRSLDLDSIIAEVKAQYEDIAQKSKAEAESLYQSKYEELQITAGRHGDSVRNSKIEIS…	3359	5037	1	1	1	679.844	2	0.0007	444	455	0	71.18	0.0011	K	LNDLEDALQQAK	E		Deamidated (NQ)	0.010000000000.0			File: ~Z:\CORE\RAW_DATA_2020_QE\P775_Sigrun_Lange\P775_Sigrun_Lange_H_EV.raw~; SpectrumID: ~5149~; PrecursorID: ~0~; scans: ~8877~
3	1::sp|cRAP054|P04264|K2C1_HUMAN	Keratin, type II cytoskeletal 1 OS=Homo sapiens GN=KRT1 PE=1 SV=6	2875	79	1.4e-281	66170	173	100	41	27	67.9	8.15	MSRQFSSRSGYRSGGGFSSGSAGIINYQRRTTSSSTRRSGGGGGRFSSCGGGGGSFGAGGGFGSRSLVNLGGSKSISISVARGGGRGSGFGGGYGGGGFGGGGFGGGGFGGGGIGGGGFGGFGSGGGGFGGGGFGGGGYGGGYGPVCPPGGIQEVTINQSLLQPLNVEIDPEIQKVKSREREQIKSLNNQFASFIDKVRFLEQQNQVLQTKWELLQQVDTSTRTHNLEPYFESFINNLRRRVDQLKSDQSRLDSELKNMQDMVEDYRNKYEDEINKRTNAENEFVTIKKDVDGAYMTKVDLQAKLDNLQQEIDFLTALYQAELSQMQTQISETNVILSMDNNRSLDLDSIIAEVKAQYEDIAQKSKAEAESLYQSKYEELQITAGRHGDSVRNSKIEIS…	3518	5323	1	1	1	692.348	2	-0.0005	186	197	0	82	8e-05	K	SLNNQFASFIDK	V						File: ~Z:\CORE\RAW_DATA_2020_QE\P775_Sigrun_Lange\P775_Sigrun_Lange_H_EV.raw~; SpectrumID: ~5436~; PrecursorID: ~0~; scans: ~9179~
3	1::sp|cRAP054|P04264|K2C1_HUMAN	Keratin, type II cytoskeletal 1 OS=Homo sapiens GN=KRT1 PE=1 SV=6	2875	79	1.4e-281	66170	173	100	41	27	67.9	8.15	MSRQFSSRSGYRSGGGFSSGSAGIINYQRRTTSSSTRRSGGGGGRFSSCGGGGGSFGAGGGFGSRSLVNLGGSKSISISVARGGGRGSGFGGGYGGGGFGGGGFGGGGFGGGGIGGGGFGGFGSGGGGFGGGGFGGGGYGGGYGPVCPPGGIQEVTINQSLLQPLNVEIDPEIQKVKSREREQIKSLNNQFASFIDKVRFLEQQNQVLQTKWELLQQVDTSTRTHNLEPYFESFINNLRRRVDQLKSDQSRLDSELKNMQDMVEDYRNKYEDEINKRTNAENEFVTIKKDVDGAYMTKVDLQAKLDNLQQEIDFLTALYQAELSQMQTQISETNVILSMDNNRSLDLDSIIAEVKAQYEDIAQKSKAEAESLYQSKYEELQITAGRHGDSVRNSKIEIS…	3524	5737	1	1	1	692.84	2	-0.0012	186	197	0	85.54	3.4e-05	K	SLNNQFASFIDK	V		Deamidated (NQ)	0.001000000000.0			File: ~Z:\CORE\RAW_DATA_2020_QE\P775_Sigrun_Lange\P775_Sigrun_Lange_H_EV.raw~; SpectrumID: ~5857~; PrecursorID: ~0~; scans: ~9621~
3	1::sp|cRAP054|P04264|K2C1_HUMAN	Keratin, type II cytoskeletal 1 OS=Homo sapiens GN=KRT1 PE=1 SV=6	2875	79	1.4e-281	66170	173	100	41	27	67.9	8.15	MSRQFSSRSGYRSGGGFSSGSAGIINYQRRTTSSSTRRSGGGGGRFSSCGGGGGSFGAGGGFGSRSLVNLGGSKSISISVARGGGRGSGFGGGYGGGGFGGGGFGGGGFGGGGIGGGGFGGFGSGGGGFGGGGFGGGGYGGGYGPVCPPGGIQEVTINQSLLQPLNVEIDPEIQKVKSREREQIKSLNNQFASFIDKVRFLEQQNQVLQTKWELLQQVDTSTRTHNLEPYFESFINNLRRRVDQLKSDQSRLDSELKNMQDMVEDYRNKYEDEINKRTNAENEFVTIKKDVDGAYMTKVDLQAKLDNLQQEIDFLTALYQAELSQMQTQISETNVILSMDNNRSLDLDSIIAEVKAQYEDIAQKSKAEAESLYQSKYEELQITAGRHGDSVRNSKIEIS…	3525	5905	1	1	1	692.84	2	-0.001	186	197	0	68.56	0.0017	K	SLNNQFASFIDK	V		Deamidated (NQ)	0.000100000000.0			File: ~Z:\CORE\RAW_DATA_2020_QE\P775_Sigrun_Lange\P775_Sigrun_Lange_H_EV.raw~; SpectrumID: ~6026~; PrecursorID: ~0~; scans: ~9798~
3	1::sp|cRAP054|P04264|K2C1_HUMAN	Keratin, type II cytoskeletal 1 OS=Homo sapiens GN=KRT1 PE=1 SV=6	2875	79	1.4e-281	66170	173	100	41	27	67.9	8.15	MSRQFSSRSGYRSGGGFSSGSAGIINYQRRTTSSSTRRSGGGGGRFSSCGGGGGSFGAGGGFGSRSLVNLGGSKSISISVARGGGRGSGFGGGYGGGGFGGGGFGGGGFGGGGIGGGGFGGFGSGGGGFGGGGFGGGGYGGGYGPVCPPGGIQEVTINQSLLQPLNVEIDPEIQKVKSREREQIKSLNNQFASFIDKVRFLEQQNQVLQTKWELLQQVDTSTRTHNLEPYFESFINNLRRRVDQLKSDQSRLDSELKNMQDMVEDYRNKYEDEINKRTNAENEFVTIKKDVDGAYMTKVDLQAKLDNLQQEIDFLTALYQAELSQMQTQISETNVILSMDNNRSLDLDSIIAEVKAQYEDIAQKSKAEAESLYQSKYEELQITAGRHGDSVRNSKIEIS…	3575	2502	1	1	1	697.369	2	-0.0007	278	289	1	85.58	3.7e-05	R	TNAENEFVTIKK	D						File: ~Z:\CORE\RAW_DATA_2020_QE\P775_Sigrun_Lange\P775_Sigrun_Lange_H_EV.raw~; SpectrumID: ~2612~; PrecursorID: ~0~; scans: ~6153~
3	1::sp|cRAP054|P04264|K2C1_HUMAN	Keratin, type II cytoskeletal 1 OS=Homo sapiens GN=KRT1 PE=1 SV=6	2875	79	1.4e-281	66170	173	100	41	27	67.9	8.15	MSRQFSSRSGYRSGGGFSSGSAGIINYQRRTTSSSTRRSGGGGGRFSSCGGGGGSFGAGGGFGSRSLVNLGGSKSISISVARGGGRGSGFGGGYGGGGFGGGGFGGGGFGGGGIGGGGFGGFGSGGGGFGGGGFGGGGYGGGYGPVCPPGGIQEVTINQSLLQPLNVEIDPEIQKVKSREREQIKSLNNQFASFIDKVRFLEQQNQVLQTKWELLQQVDTSTRTHNLEPYFESFINNLRRRVDQLKSDQSRLDSELKNMQDMVEDYRNKYEDEINKRTNAENEFVTIKKDVDGAYMTKVDLQAKLDNLQQEIDFLTALYQAELSQMQTQISETNVILSMDNNRSLDLDSIIAEVKAQYEDIAQKSKAEAESLYQSKYEELQITAGRHGDSVRNSKIEIS…	3577	2501	1	1	1	465.249	3	-0.0001	278	289	1	65.58	0.0036	R	TNAENEFVTIKK	D						File: ~Z:\CORE\RAW_DATA_2020_QE\P775_Sigrun_Lange\P775_Sigrun_Lange_H_EV.raw~; SpectrumID: ~2611~; PrecursorID: ~0~; scans: ~6152~
3	1::sp|cRAP054|P04264|K2C1_HUMAN	Keratin, type II cytoskeletal 1 OS=Homo sapiens GN=KRT1 PE=1 SV=6	2875	79	1.4e-281	66170	173	100	41	27	67.9	8.15	MSRQFSSRSGYRSGGGFSSGSAGIINYQRRTTSSSTRRSGGGGGRFSSCGGGGGSFGAGGGFGSRSLVNLGGSKSISISVARGGGRGSGFGGGYGGGGFGGGGFGGGGFGGGGIGGGGFGGFGSGGGGFGGGGFGGGGYGGGYGPVCPPGGIQEVTINQSLLQPLNVEIDPEIQKVKSREREQIKSLNNQFASFIDKVRFLEQQNQVLQTKWELLQQVDTSTRTHNLEPYFESFINNLRRRVDQLKSDQSRLDSELKNMQDMVEDYRNKYEDEINKRTNAENEFVTIKKDVDGAYMTKVDLQAKLDNLQQEIDFLTALYQAELSQMQTQISETNVILSMDNNRSLDLDSIIAEVKAQYEDIAQKSKAEAESLYQSKYEELQITAGRHGDSVRNSKIEIS…	4090	5396	1	1	1	492.587	3	-0.002	212	223	0	44.63	0.64	K	WELLQQVDTSTR	T						File: ~Z:\CORE\RAW_DATA_2020_QE\P775_Sigrun_Lange\P775_Sigrun_Lange_H_EV.raw~; SpectrumID: ~5509~; PrecursorID: ~0~; scans: ~9255~
3	1::sp|cRAP054|P04264|K2C1_HUMAN	Keratin, type II cytoskeletal 1 OS=Homo sapiens GN=KRT1 PE=1 SV=6	2875	79	1.4e-281	66170	173	100	41	27	67.9	8.15	MSRQFSSRSGYRSGGGFSSGSAGIINYQRRTTSSSTRRSGGGGGRFSSCGGGGGSFGAGGGFGSRSLVNLGGSKSISISVARGGGRGSGFGGGYGGGGFGGGGFGGGGFGGGGIGGGGFGGFGSGGGGFGGGGFGGGGYGGGYGPVCPPGGIQEVTINQSLLQPLNVEIDPEIQKVKSREREQIKSLNNQFASFIDKVRFLEQQNQVLQTKWELLQQVDTSTRTHNLEPYFESFINNLRRRVDQLKSDQSRLDSELKNMQDMVEDYRNKYEDEINKRTNAENEFVTIKKDVDGAYMTKVDLQAKLDNLQQEIDFLTALYQAELSQMQTQISETNVILSMDNNRSLDLDSIIAEVKAQYEDIAQKSKAEAESLYQSKYEELQITAGRHGDSVRNSKIEIS…	4091	3432	1	1	0	738.396	2	-0.0012	200	211	0	92.16	8.9e-06	R	FLEQQNQVLQTK	W						File: ~Z:\CORE\RAW_DATA_2020_QE\P775_Sigrun_Lange\P775_Sigrun_Lange_H_EV.raw~; SpectrumID: ~3543~; PrecursorID: ~0~; scans: ~7186~
3	1::sp|cRAP054|P04264|K2C1_HUMAN	Keratin, type II cytoskeletal 1 OS=Homo sapiens GN=KRT1 PE=1 SV=6	2875	79	1.4e-281	66170	173	100	41	27	67.9	8.15	MSRQFSSRSGYRSGGGFSSGSAGIINYQRRTTSSSTRRSGGGGGRFSSCGGGGGSFGAGGGFGSRSLVNLGGSKSISISVARGGGRGSGFGGGYGGGGFGGGGFGGGGFGGGGIGGGGFGGFGSGGGGFGGGGFGGGGYGGGYGPVCPPGGIQEVTINQSLLQPLNVEIDPEIQKVKSREREQIKSLNNQFASFIDKVRFLEQQNQVLQTKWELLQQVDTSTRTHNLEPYFESFINNLRRRVDQLKSDQSRLDSELKNMQDMVEDYRNKYEDEINKRTNAENEFVTIKKDVDGAYMTKVDLQAKLDNLQQEIDFLTALYQAELSQMQTQISETNVILSMDNNRSLDLDSIIAEVKAQYEDIAQKSKAEAESLYQSKYEELQITAGRHGDSVRNSKIEIS…	4092	3322	1	1	0	492.6	3	-0.0004	200	211	0	57.06	0.029	R	FLEQQNQVLQTK	W						File: ~Z:\CORE\RAW_DATA_2020_QE\P775_Sigrun_Lange\P775_Sigrun_Lange_H_EV.raw~; SpectrumID: ~3433~; PrecursorID: ~0~; scans: ~7070~
3	1::sp|cRAP054|P04264|K2C1_HUMAN	Keratin, type II cytoskeletal 1 OS=Homo sapiens GN=KRT1 PE=1 SV=6	2875	79	1.4e-281	66170	173	100	41	27	67.9	8.15	MSRQFSSRSGYRSGGGFSSGSAGIINYQRRTTSSSTRRSGGGGGRFSSCGGGGGSFGAGGGFGSRSLVNLGGSKSISISVARGGGRGSGFGGGYGGGGFGGGGFGGGGFGGGGIGGGGFGGFGSGGGGFGGGGFGGGGYGGGYGPVCPPGGIQEVTINQSLLQPLNVEIDPEIQKVKSREREQIKSLNNQFASFIDKVRFLEQQNQVLQTKWELLQQVDTSTRTHNLEPYFESFINNLRRRVDQLKSDQSRLDSELKNMQDMVEDYRNKYEDEINKRTNAENEFVTIKKDVDGAYMTKVDLQAKLDNLQQEIDFLTALYQAELSQMQTQISETNVILSMDNNRSLDLDSIIAEVKAQYEDIAQKSKAEAESLYQSKYEELQITAGRHGDSVRNSKIEIS…	4096	3563	1	1	0	738.892	2	0.0068	200	211	0	76.65	0.00033	R	FLEQQNQVLQTK	W		Deamidated (NQ)	0.000001000000.0			File: ~Z:\CORE\RAW_DATA_2020_QE\P775_Sigrun_Lange\P775_Sigrun_Lange_H_EV.raw~; SpectrumID: ~3674~; PrecursorID: ~0~; scans: ~7325~
3	1::sp|cRAP054|P04264|K2C1_HUMAN	Keratin, type II cytoskeletal 1 OS=Homo sapiens GN=KRT1 PE=1 SV=6	2875	79	1.4e-281	66170	173	100	41	27	67.9	8.15	MSRQFSSRSGYRSGGGFSSGSAGIINYQRRTTSSSTRRSGGGGGRFSSCGGGGGSFGAGGGFGSRSLVNLGGSKSISISVARGGGRGSGFGGGYGGGGFGGGGFGGGGFGGGGIGGGGFGGFGSGGGGFGGGGFGGGGYGGGYGPVCPPGGIQEVTINQSLLQPLNVEIDPEIQKVKSREREQIKSLNNQFASFIDKVRFLEQQNQVLQTKWELLQQVDTSTRTHNLEPYFESFINNLRRRVDQLKSDQSRLDSELKNMQDMVEDYRNKYEDEINKRTNAENEFVTIKKDVDGAYMTKVDLQAKLDNLQQEIDFLTALYQAELSQMQTQISETNVILSMDNNRSLDLDSIIAEVKAQYEDIAQKSKAEAESLYQSKYEELQITAGRHGDSVRNSKIEIS…	4602	4549	1	1	1	800.419	2	-0.0036	442	455	1	85.81	3.7e-05	K	NKLNDLEDALQQAK	E						File: ~Z:\CORE\RAW_DATA_2020_QE\P775_Sigrun_Lange\P775_Sigrun_Lange_H_EV.raw~; SpectrumID: ~4661~; PrecursorID: ~0~; scans: ~8364~
3	1::sp|cRAP054|P04264|K2C1_HUMAN	Keratin, type II cytoskeletal 1 OS=Homo sapiens GN=KRT1 PE=1 SV=6	2875	79	1.4e-281	66170	173	100	41	27	67.9	8.15	MSRQFSSRSGYRSGGGFSSGSAGIINYQRRTTSSSTRRSGGGGGRFSSCGGGGGSFGAGGGFGSRSLVNLGGSKSISISVARGGGRGSGFGGGYGGGGFGGGGFGGGGFGGGGIGGGGFGGFGSGGGGFGGGGFGGGGYGGGYGPVCPPGGIQEVTINQSLLQPLNVEIDPEIQKVKSREREQIKSLNNQFASFIDKVRFLEQQNQVLQTKWELLQQVDTSTRTHNLEPYFESFINNLRRRVDQLKSDQSRLDSELKNMQDMVEDYRNKYEDEINKRTNAENEFVTIKKDVDGAYMTKVDLQAKLDNLQQEIDFLTALYQAELSQMQTQISETNVILSMDNNRSLDLDSIIAEVKAQYEDIAQKSKAEAESLYQSKYEELQITAGRHGDSVRNSKIEIS…	4604	4652	1	1	1	533.949	3	-0.0009	442	455	1	57.81	0.024	K	NKLNDLEDALQQAK	E						File: ~Z:\CORE\RAW_DATA_2020_QE\P775_Sigrun_Lange\P775_Sigrun_Lange_H_EV.raw~; SpectrumID: ~4764~; PrecursorID: ~0~; scans: ~8473~
3	1::sp|cRAP054|P04264|K2C1_HUMAN	Keratin, type II cytoskeletal 1 OS=Homo sapiens GN=KRT1 PE=1 SV=6	2875	79	1.4e-281	66170	173	100	41	27	67.9	8.15	MSRQFSSRSGYRSGGGFSSGSAGIINYQRRTTSSSTRRSGGGGGRFSSCGGGGGSFGAGGGFGSRSLVNLGGSKSISISVARGGGRGSGFGGGYGGGGFGGGGFGGGGFGGGGIGGGGFGGFGSGGGGFGGGGFGGGGYGGGYGPVCPPGGIQEVTINQSLLQPLNVEIDPEIQKVKSREREQIKSLNNQFASFIDKVRFLEQQNQVLQTKWELLQQVDTSTRTHNLEPYFESFINNLRRRVDQLKSDQSRLDSELKNMQDMVEDYRNKYEDEINKRTNAENEFVTIKKDVDGAYMTKVDLQAKLDNLQQEIDFLTALYQAELSQMQTQISETNVILSMDNNRSLDLDSIIAEVKAQYEDIAQKSKAEAESLYQSKYEELQITAGRHGDSVRNSKIEIS…	4756	5521	1	1	1	546.958	3	-0.0002	186	199	1	64.25	0.0049	K	SLNNQFASFIDKVR	F						File: ~Z:\CORE\RAW_DATA_2020_QE\P775_Sigrun_Lange\P775_Sigrun_Lange_H_EV.raw~; SpectrumID: ~5634~; PrecursorID: ~0~; scans: ~9387~
3	1::sp|cRAP054|P04264|K2C1_HUMAN	Keratin, type II cytoskeletal 1 OS=Homo sapiens GN=KRT1 PE=1 SV=6	2875	79	1.4e-281	66170	173	100	41	27	67.9	8.15	MSRQFSSRSGYRSGGGFSSGSAGIINYQRRTTSSSTRRSGGGGGRFSSCGGGGGSFGAGGGFGSRSLVNLGGSKSISISVARGGGRGSGFGGGYGGGGFGGGGFGGGGFGGGGIGGGGFGGFGSGGGGFGGGGFGGGGYGGGYGPVCPPGGIQEVTINQSLLQPLNVEIDPEIQKVKSREREQIKSLNNQFASFIDKVRFLEQQNQVLQTKWELLQQVDTSTRTHNLEPYFESFINNLRRRVDQLKSDQSRLDSELKNMQDMVEDYRNKYEDEINKRTNAENEFVTIKKDVDGAYMTKVDLQAKLDNLQQEIDFLTALYQAELSQMQTQISETNVILSMDNNRSLDLDSIIAEVKAQYEDIAQKSKAEAESLYQSKYEELQITAGRHGDSVRNSKIEIS…	4847	3795	1	1	1	829.399	2	-0.0012	13	29	0	111.59	9.9e-08	R	SGGGFSSGSAGIINYQR	R						File: ~Z:\CORE\RAW_DATA_2020_QE\P775_Sigrun_Lange\P775_Sigrun_Lange_H_EV.raw~; SpectrumID: ~3907~; PrecursorID: ~0~; scans: ~7572~
3	1::sp|cRAP054|P04264|K2C1_HUMAN	Keratin, type II cytoskeletal 1 OS=Homo sapiens GN=KRT1 PE=1 SV=6	2875	79	1.4e-281	66170	173	100	41	27	67.9	8.15	MSRQFSSRSGYRSGGGFSSGSAGIINYQRRTTSSSTRRSGGGGGRFSSCGGGGGSFGAGGGFGSRSLVNLGGSKSISISVARGGGRGSGFGGGYGGGGFGGGGFGGGGFGGGGIGGGGFGGFGSGGGGFGGGGFGGGGYGGGYGPVCPPGGIQEVTINQSLLQPLNVEIDPEIQKVKSREREQIKSLNNQFASFIDKVRFLEQQNQVLQTKWELLQQVDTSTRTHNLEPYFESFINNLRRRVDQLKSDQSRLDSELKNMQDMVEDYRNKYEDEINKRTNAENEFVTIKKDVDGAYMTKVDLQAKLDNLQQEIDFLTALYQAELSQMQTQISETNVILSMDNNRSLDLDSIIAEVKAQYEDIAQKSKAEAESLYQSKYEELQITAGRHGDSVRNSKIEIS…	5088	3696	1	1	1	858.928	2	-0.0013	418	432	0	103.59	8.2e-07	K	QISNLQQSISDAEQR	G						File: ~Z:\CORE\RAW_DATA_2020_QE\P775_Sigrun_Lange\P775_Sigrun_Lange_H_EV.raw~; SpectrumID: ~3808~; PrecursorID: ~0~; scans: ~7468~
3	1::sp|cRAP054|P04264|K2C1_HUMAN	Keratin, type II cytoskeletal 1 OS=Homo sapiens GN=KRT1 PE=1 SV=6	2875	79	1.4e-281	66170	173	100	41	27	67.9	8.15	MSRQFSSRSGYRSGGGFSSGSAGIINYQRRTTSSSTRRSGGGGGRFSSCGGGGGSFGAGGGFGSRSLVNLGGSKSISISVARGGGRGSGFGGGYGGGGFGGGGFGGGGFGGGGIGGGGFGGFGSGGGGFGGGGFGGGGYGGGYGPVCPPGGIQEVTINQSLLQPLNVEIDPEIQKVKSREREQIKSLNNQFASFIDKVRFLEQQNQVLQTKWELLQQVDTSTRTHNLEPYFESFINNLRRRVDQLKSDQSRLDSELKNMQDMVEDYRNKYEDEINKRTNAENEFVTIKKDVDGAYMTKVDLQAKLDNLQQEIDFLTALYQAELSQMQTQISETNVILSMDNNRSLDLDSIIAEVKAQYEDIAQKSKAEAESLYQSKYEELQITAGRHGDSVRNSKIEIS…	5091	3829	1	1	1	572.955	3	-0.0008	418	432	0	63.07	0.0091	K	QISNLQQSISDAEQR	G						File: ~Z:\CORE\RAW_DATA_2020_QE\P775_Sigrun_Lange\P775_Sigrun_Lange_H_EV.raw~; SpectrumID: ~3941~; PrecursorID: ~0~; scans: ~7608~
3	1::sp|cRAP054|P04264|K2C1_HUMAN	Keratin, type II cytoskeletal 1 OS=Homo sapiens GN=KRT1 PE=1 SV=6	2875	79	1.4e-281	66170	173	100	41	27	67.9	8.15	MSRQFSSRSGYRSGGGFSSGSAGIINYQRRTTSSSTRRSGGGGGRFSSCGGGGGSFGAGGGFGSRSLVNLGGSKSISISVARGGGRGSGFGGGYGGGGFGGGGFGGGGFGGGGIGGGGFGGFGSGGGGFGGGGFGGGGYGGGYGPVCPPGGIQEVTINQSLLQPLNVEIDPEIQKVKSREREQIKSLNNQFASFIDKVRFLEQQNQVLQTKWELLQQVDTSTRTHNLEPYFESFINNLRRRVDQLKSDQSRLDSELKNMQDMVEDYRNKYEDEINKRTNAENEFVTIKKDVDGAYMTKVDLQAKLDNLQQEIDFLTALYQAELSQMQTQISETNVILSMDNNRSLDLDSIIAEVKAQYEDIAQKSKAEAESLYQSKYEELQITAGRHGDSVRNSKIEIS…	5326	3438	1	1	1	883.37	2	-0.0016	46	65	0	123.1	1.8e-09	R	FSSCGGGGGSFGAGGGFGSR	S						File: ~Z:\CORE\RAW_DATA_2020_QE\P775_Sigrun_Lange\P775_Sigrun_Lange_H_EV.raw~; SpectrumID: ~3549~; PrecursorID: ~0~; scans: ~7192~
3	1::sp|cRAP054|P04264|K2C1_HUMAN	Keratin, type II cytoskeletal 1 OS=Homo sapiens GN=KRT1 PE=1 SV=6	2875	79	1.4e-281	66170	173	100	41	27	67.9	8.15	MSRQFSSRSGYRSGGGFSSGSAGIINYQRRTTSSSTRRSGGGGGRFSSCGGGGGSFGAGGGFGSRSLVNLGGSKSISISVARGGGRGSGFGGGYGGGGFGGGGFGGGGFGGGGIGGGGFGGFGSGGGGFGGGGFGGGGYGGGYGPVCPPGGIQEVTINQSLLQPLNVEIDPEIQKVKSREREQIKSLNNQFASFIDKVRFLEQQNQVLQTKWELLQQVDTSTRTHNLEPYFESFINNLRRRVDQLKSDQSRLDSELKNMQDMVEDYRNKYEDEINKRTNAENEFVTIKKDVDGAYMTKVDLQAKLDNLQQEIDFLTALYQAELSQMQTQISETNVILSMDNNRSLDLDSIIAEVKAQYEDIAQKSKAEAESLYQSKYEELQITAGRHGDSVRNSKIEIS…	5890	6209	1	1	1	648	3	-0.0008	444	460	1	81.83	0.00012	K	LNDLEDALQQAKEDLAR	L						File: ~Z:\CORE\RAW_DATA_2020_QE\P775_Sigrun_Lange\P775_Sigrun_Lange_H_EV.raw~; SpectrumID: ~6335~; PrecursorID: ~0~; scans: ~10123~
3	1::sp|cRAP054|P04264|K2C1_HUMAN	Keratin, type II cytoskeletal 1 OS=Homo sapiens GN=KRT1 PE=1 SV=6	2875	79	1.4e-281	66170	173	100	41	27	67.9	8.15	MSRQFSSRSGYRSGGGFSSGSAGIINYQRRTTSSSTRRSGGGGGRFSSCGGGGGSFGAGGGFGSRSLVNLGGSKSISISVARGGGRGSGFGGGYGGGGFGGGGFGGGGFGGGGIGGGGFGGFGSGGGGFGGGGFGGGGYGGGYGPVCPPGGIQEVTINQSLLQPLNVEIDPEIQKVKSREREQIKSLNNQFASFIDKVRFLEQQNQVLQTKWELLQQVDTSTRTHNLEPYFESFINNLRRRVDQLKSDQSRLDSELKNMQDMVEDYRNKYEDEINKRTNAENEFVTIKKDVDGAYMTKVDLQAKLDNLQQEIDFLTALYQAELSQMQTQISETNVILSMDNNRSLDLDSIIAEVKAQYEDIAQKSKAEAESLYQSKYEELQITAGRHGDSVRNSKIEIS…	5997	6981	1	1	1	997.492	2	0.0011	224	239	0	61.06	0.016	R	THNLEPYFESFINNLR	R						File: ~Z:\CORE\RAW_DATA_2020_QE\P775_Sigrun_Lange\P775_Sigrun_Lange_H_EV.raw~; SpectrumID: ~7124~; PrecursorID: ~0~; scans: ~10951~
3	1::sp|cRAP054|P04264|K2C1_HUMAN	Keratin, type II cytoskeletal 1 OS=Homo sapiens GN=KRT1 PE=1 SV=6	2875	79	1.4e-281	66170	173	100	41	27	67.9	8.15	MSRQFSSRSGYRSGGGFSSGSAGIINYQRRTTSSSTRRSGGGGGRFSSCGGGGGSFGAGGGFGSRSLVNLGGSKSISISVARGGGRGSGFGGGYGGGGFGGGGFGGGGFGGGGIGGGGFGGFGSGGGGFGGGGFGGGGYGGGYGPVCPPGGIQEVTINQSLLQPLNVEIDPEIQKVKSREREQIKSLNNQFASFIDKVRFLEQQNQVLQTKWELLQQVDTSTRTHNLEPYFESFINNLRRRVDQLKSDQSRLDSELKNMQDMVEDYRNKYEDEINKRTNAENEFVTIKKDVDGAYMTKVDLQAKLDNLQQEIDFLTALYQAELSQMQTQISETNVILSMDNNRSLDLDSIIAEVKAQYEDIAQKSKAEAESLYQSKYEELQITAGRHGDSVRNSKIEIS…	5998	6846	1	1	1	665.331	3	0.0025	224	239	0	79.95	0.0002	R	THNLEPYFESFINNLR	R						File: ~Z:\CORE\RAW_DATA_2020_QE\P775_Sigrun_Lange\P775_Sigrun_Lange_H_EV.raw~; SpectrumID: ~6987~; PrecursorID: ~0~; scans: ~10807~
3	1::sp|cRAP054|P04264|K2C1_HUMAN	Keratin, type II cytoskeletal 1 OS=Homo sapiens GN=KRT1 PE=1 SV=6	2875	79	1.4e-281	66170	173	100	41	27	67.9	8.15	MSRQFSSRSGYRSGGGFSSGSAGIINYQRRTTSSSTRRSGGGGGRFSSCGGGGGSFGAGGGFGSRSLVNLGGSKSISISVARGGGRGSGFGGGYGGGGFGGGGFGGGGFGGGGIGGGGFGGFGSGGGGFGGGGFGGGGYGGGYGPVCPPGGIQEVTINQSLLQPLNVEIDPEIQKVKSREREQIKSLNNQFASFIDKVRFLEQQNQVLQTKWELLQQVDTSTRTHNLEPYFESFINNLRRRVDQLKSDQSRLDSELKNMQDMVEDYRNKYEDEINKRTNAENEFVTIKKDVDGAYMTKVDLQAKLDNLQQEIDFLTALYQAELSQMQTQISETNVILSMDNNRSLDLDSIIAEVKAQYEDIAQKSKAEAESLYQSKYEELQITAGRHGDSVRNSKIEIS…	6005	6104	1	1	1	665.992	3	0.0177	224	239	0	65.77	0.0051	R	THNLEPYFESFINNLR	R		2 Deamidated (NQ)	0.0000000000001100.0			File: ~Z:\CORE\RAW_DATA_2020_QE\P775_Sigrun_Lange\P775_Sigrun_Lange_H_EV.raw~; SpectrumID: ~6229~; PrecursorID: ~0~; scans: ~10011~
3	1::sp|cRAP054|P04264|K2C1_HUMAN	Keratin, type II cytoskeletal 1 OS=Homo sapiens GN=KRT1 PE=1 SV=6	2875	79	1.4e-281	66170	173	100	41	27	67.9	8.15	MSRQFSSRSGYRSGGGFSSGSAGIINYQRRTTSSSTRRSGGGGGRFSSCGGGGGSFGAGGGFGSRSLVNLGGSKSISISVARGGGRGSGFGGGYGGGGFGGGGFGGGGFGGGGIGGGGFGGFGSGGGGFGGGGFGGGGYGGGYGPVCPPGGIQEVTINQSLLQPLNVEIDPEIQKVKSREREQIKSLNNQFASFIDKVRFLEQQNQVLQTKWELLQQVDTSTRTHNLEPYFESFINNLRRRVDQLKSDQSRLDSELKNMQDMVEDYRNKYEDEINKRTNAENEFVTIKKDVDGAYMTKVDLQAKLDNLQQEIDFLTALYQAELSQMQTQISETNVILSMDNNRSLDLDSIIAEVKAQYEDIAQKSKAEAESLYQSKYEELQITAGRHGDSVRNSKIEIS…	6050	2747	1	1	1	673.299	3	-0.0018	252	267	1	47.34	0.15	R	LDSELKNMQDMVEDYR	N		2 Oxidation (M)	0.0000000300300000.0			File: ~Z:\CORE\RAW_DATA_2020_QE\P775_Sigrun_Lange\P775_Sigrun_Lange_H_EV.raw~; SpectrumID: ~2857~; PrecursorID: ~0~; scans: ~6423~
3	1::sp|cRAP054|P04264|K2C1_HUMAN	Keratin, type II cytoskeletal 1 OS=Homo sapiens GN=KRT1 PE=1 SV=6	2875	79	1.4e-281	66170	173	100	41	27	67.9	8.15	MSRQFSSRSGYRSGGGFSSGSAGIINYQRRTTSSSTRRSGGGGGRFSSCGGGGGSFGAGGGFGSRSLVNLGGSKSISISVARGGGRGSGFGGGYGGGGFGGGGFGGGGFGGGGIGGGGFGGFGSGGGGFGGGGFGGGGYGGGYGPVCPPGGIQEVTINQSLLQPLNVEIDPEIQKVKSREREQIKSLNNQFASFIDKVRFLEQQNQVLQTKWELLQQVDTSTRTHNLEPYFESFINNLRRRVDQLKSDQSRLDSELKNMQDMVEDYRNKYEDEINKRTNAENEFVTIKKDVDGAYMTKVDLQAKLDNLQQEIDFLTALYQAELSQMQTQISETNVILSMDNNRSLDLDSIIAEVKAQYEDIAQKSKAEAESLYQSKYEELQITAGRHGDSVRNSKIEIS…	6454	6807	1	1	1	728.715	3	0.0045	442	460	2	48.11	0.25	K	NKLNDLEDALQQAKEDLAR	L						File: ~Z:\CORE\RAW_DATA_2020_QE\P775_Sigrun_Lange\P775_Sigrun_Lange_H_EV.raw~; SpectrumID: ~6947~; PrecursorID: ~0~; scans: ~10765~
3	1::sp|cRAP054|P04264|K2C1_HUMAN	Keratin, type II cytoskeletal 1 OS=Homo sapiens GN=KRT1 PE=1 SV=6	2875	79	1.4e-281	66170	173	100	41	27	67.9	8.15	MSRQFSSRSGYRSGGGFSSGSAGIINYQRRTTSSSTRRSGGGGGRFSSCGGGGGSFGAGGGFGSRSLVNLGGSKSISISVARGGGRGSGFGGGYGGGGFGGGGFGGGGFGGGGIGGGGFGGFGSGGGGFGGGGFGGGGYGGGYGPVCPPGGIQEVTINQSLLQPLNVEIDPEIQKVKSREREQIKSLNNQFASFIDKVRFLEQQNQVLQTKWELLQQVDTSTRTHNLEPYFESFINNLRRRVDQLKSDQSRLDSELKNMQDMVEDYRNKYEDEINKRTNAENEFVTIKKDVDGAYMTKVDLQAKLDNLQQEIDFLTALYQAELSQMQTQISETNVILSMDNNRSLDLDSIIAEVKAQYEDIAQKSKAEAESLYQSKYEELQITAGRHGDSVRNSKIEIS…	7098	1730	1	1	1	795.321	3	-0.0032	519	549	0	111.8	1.1e-08	R	GGGGGGYGSGGSSYGSGGGSYGSGGGGGGGR	G						File: ~Z:\CORE\RAW_DATA_2020_QE\P775_Sigrun_Lange\P775_Sigrun_Lange_H_EV.raw~; SpectrumID: ~1838~; PrecursorID: ~0~; scans: ~5270~
3	1::sp|cRAP054|P04264|K2C1_HUMAN	Keratin, type II cytoskeletal 1 OS=Homo sapiens GN=KRT1 PE=1 SV=6	2875	79	1.4e-281	66170	173	100	41	27	67.9	8.15	MSRQFSSRSGYRSGGGFSSGSAGIINYQRRTTSSSTRRSGGGGGRFSSCGGGGGSFGAGGGFGSRSLVNLGGSKSISISVARGGGRGSGFGGGYGGGGFGGGGFGGGGFGGGGIGGGGFGGFGSGGGGFGGGGFGGGGYGGGYGPVCPPGGIQEVTINQSLLQPLNVEIDPEIQKVKSREREQIKSLNNQFASFIDKVRFLEQQNQVLQTKWELLQQVDTSTRTHNLEPYFESFINNLRRRVDQLKSDQSRLDSELKNMQDMVEDYRNKYEDEINKRTNAENEFVTIKKDVDGAYMTKVDLQAKLDNLQQEIDFLTALYQAELSQMQTQISETNVILSMDNNRSLDLDSIIAEVKAQYEDIAQKSKAEAESLYQSKYEELQITAGRHGDSVRNSKIEIS…	7099	1733	1	1	1	1192.48	2	-0.0012	519	549	0	187.25	3.2e-16	R	GGGGGGYGSGGSSYGSGGGSYGSGGGGGGGR	G						File: ~Z:\CORE\RAW_DATA_2020_QE\P775_Sigrun_Lange\P775_Sigrun_Lange_H_EV.raw~; SpectrumID: ~1841~; PrecursorID: ~0~; scans: ~5273~
3	1::sp|cRAP054|P04264|K2C1_HUMAN	Keratin, type II cytoskeletal 1 OS=Homo sapiens GN=KRT1 PE=1 SV=6	2875	79	1.4e-281	66170	173	100	41	27	67.9	8.15	MSRQFSSRSGYRSGGGFSSGSAGIINYQRRTTSSSTRRSGGGGGRFSSCGGGGGSFGAGGGFGSRSLVNLGGSKSISISVARGGGRGSGFGGGYGGGGFGGGGFGGGGFGGGGIGGGGFGGFGSGGGGFGGGGFGGGGYGGGYGPVCPPGGIQEVTINQSLLQPLNVEIDPEIQKVKSREREQIKSLNNQFASFIDKVRFLEQQNQVLQTKWELLQQVDTSTRTHNLEPYFESFINNLRRRVDQLKSDQSRLDSELKNMQDMVEDYRNKYEDEINKRTNAENEFVTIKKDVDGAYMTKVDLQAKLDNLQQEIDFLTALYQAELSQMQTQISETNVILSMDNNRSLDLDSIIAEVKAQYEDIAQKSKAEAESLYQSKYEELQITAGRHGDSVRNSKIEIS…	7444	2703	1	1	1	861.059	3	0.0021	493	518	0	21.08	110	R	MSGECAPNVSVSVSTSHTTISGGGSR	G		Oxidation (M)	0.30000000000000000000000000.0			File: ~Z:\CORE\RAW_DATA_2020_QE\P775_Sigrun_Lange\P775_Sigrun_Lange_H_EV.raw~; SpectrumID: ~2813~; PrecursorID: ~0~; scans: ~6376~
3	1::sp|cRAP054|P04264|K2C1_HUMAN	Keratin, type II cytoskeletal 1 OS=Homo sapiens GN=KRT1 PE=1 SV=6	2875	79	1.4e-281	66170	173	100	41	27	67.9	8.15	MSRQFSSRSGYRSGGGFSSGSAGIINYQRRTTSSSTRRSGGGGGRFSSCGGGGGSFGAGGGFGSRSLVNLGGSKSISISVARGGGRGSGFGGGYGGGGFGGGGFGGGGFGGGGIGGGGFGGFGSGGGGFGGGGFGGGGYGGGYGPVCPPGGIQEVTINQSLLQPLNVEIDPEIQKVKSREREQIKSLNNQFASFIDKVRFLEQQNQVLQTKWELLQQVDTSTRTHNLEPYFESFINNLRRRVDQLKSDQSRLDSELKNMQDMVEDYRNKYEDEINKRTNAENEFVTIKKDVDGAYMTKVDLQAKLDNLQQEIDFLTALYQAELSQMQTQISETNVILSMDNNRSLDLDSIIAEVKAQYEDIAQKSKAEAESLYQSKYEELQITAGRHGDSVRNSKIEIS…	8248	2174	1	1	1	1104.77	3	0.0001	550	588	0	93.73	5e-07	R	GSYGSGGSSYGSGGGSYGSGGGGGGHGSYGSGSSSGGYR	G						File: ~Z:\CORE\RAW_DATA_2020_QE\P775_Sigrun_Lange\P775_Sigrun_Lange_H_EV.raw~; SpectrumID: ~2284~; PrecursorID: ~0~; scans: ~5776~
3	1::sp|cRAP054|P04264|K2C1_HUMAN	Keratin, type II cytoskeletal 1 OS=Homo sapiens GN=KRT1 PE=1 SV=6	2875	79	1.4e-281	66170	173	100	41	27	67.9	8.15	MSRQFSSRSGYRSGGGFSSGSAGIINYQRRTTSSSTRRSGGGGGRFSSCGGGGGSFGAGGGFGSRSLVNLGGSKSISISVARGGGRGSGFGGGYGGGGFGGGGFGGGGFGGGGIGGGGFGGFGSGGGGFGGGGFGGGGYGGGYGPVCPPGGIQEVTINQSLLQPLNVEIDPEIQKVKSREREQIKSLNNQFASFIDKVRFLEQQNQVLQTKWELLQQVDTSTRTHNLEPYFESFINNLRRRVDQLKSDQSRLDSELKNMQDMVEDYRNKYEDEINKRTNAENEFVTIKKDVDGAYMTKVDLQAKLDNLQQEIDFLTALYQAELSQMQTQISETNVILSMDNNRSLDLDSIIAEVKAQYEDIAQKSKAEAESLYQSKYEELQITAGRHGDSVRNSKIEIS…	8251	2321	1	1	1	1105.11	3	0.0137	550	588	0	33.71	0.44	R	GSYGSGGSSYGSGGGSYGSGGGGGGHGSYGSGSSSGGYR	G		Deamidated (R)	0.000000000000000000000000000000000000002.0			File: ~Z:\CORE\RAW_DATA_2020_QE\P775_Sigrun_Lange\P775_Sigrun_Lange_H_EV.raw~; SpectrumID: ~2431~; PrecursorID: ~0~; scans: ~5942~
3	1::sp|cRAP054|P04264|K2C1_HUMAN	Keratin, type II cytoskeletal 1 OS=Homo sapiens GN=KRT1 PE=1 SV=6	2875	79	1.4e-281	66170	173	100	41	27	67.9	8.15	MSRQFSSRSGYRSGGGFSSGSAGIINYQRRTTSSSTRRSGGGGGRFSSCGGGGGSFGAGGGFGSRSLVNLGGSKSISISVARGGGRGSGFGGGYGGGGFGGGGFGGGGFGGGGIGGGGFGGFGSGGGGFGGGGFGGGGYGGGYGPVCPPGGIQEVTINQSLLQPLNVEIDPEIQKVKSREREQIKSLNNQFASFIDKVRFLEQQNQVLQTKWELLQQVDTSTRTHNLEPYFESFINNLRRRVDQLKSDQSRLDSELKNMQDMVEDYRNKYEDEINKRTNAENEFVTIKKDVDGAYMTKVDLQAKLDNLQQEIDFLTALYQAELSQMQTQISETNVILSMDNNRSLDLDSIIAEVKAQYEDIAQKSKAEAESLYQSKYEELQITAGRHGDSVRNSKIEIS…	8609	7846	1	1	1	1133.05	4	0.0179	305	343	0	71.19	0.0012	K	LDNLQQEIDFLTALYQAELSQMQTQISETNVILSMDNNR	S		2 Deamidated (NQ)	0.000000000000000000000010100000000000000.0			File: ~Z:\CORE\RAW_DATA_2020_QE\P775_Sigrun_Lange\P775_Sigrun_Lange_H_EV.raw~; SpectrumID: ~8211~; PrecursorID: ~0~; scans: ~12092~	emPAI	10.67
4	1::sp|cRAP041|P35527|K1C9_HUMAN	Keratin, type I cytoskeletal 9 OS=Homo sapiens GN=KRT9 PE=1 SV=3	2573	79	1.9e-251	62255	112	67	31	24	71.1	5.14	MSCRQFSSSYLSRSGGGGGGGLGSGGSIRSSYSRFSSSGGGGGGGRFSSSSGYGGGSSRVCGRGGGGSFGYSYGGGSGGGFSASSLGGGFGGGSRGFGGASGGGYSSSGGFGGGFGGGSGGGFGGGYGSGFGGFGGFGGGAGGGDGGILTANEKSTMQELNSRLASYLDKVQALEEANNDLENKIQDWYDKKGPAAIQKNYSPYYNTIDDLKDQIVDLTVGNNKTLLDIDNTRMTLDDFRIKFEMEQNLRQGVDADINGLRQVLDNLTMEKSDLEMQYETLQEELMALKKNHKEEMSQLTGQNSGDVNVEINVAPGKDLTKTLNDMRQEYEQLIAKNRKDIENQYETQITQIEHEVSSSGQEVQSSAKEVTQLRHGVQELEIELQSQLSKKAALEKSLE…	156	366	1	1	1	399.18	2	-0.0005	479	487	0	56.09	0.0028	R	GGSGGSYGR	G						File: ~Z:\CORE\RAW_DATA_2020_QE\P775_Sigrun_Lange\P775_Sigrun_Lange_H_EV.raw~; SpectrumID: ~372~; PrecursorID: ~0~; scans: ~3515~
4	1::sp|cRAP041|P35527|K1C9_HUMAN	Keratin, type I cytoskeletal 9 OS=Homo sapiens GN=KRT9 PE=1 SV=3	2573	79	1.9e-251	62255	112	67	31	24	71.1	5.14	MSCRQFSSSYLSRSGGGGGGGLGSGGSIRSSYSRFSSSGGGGGGGRFSSSSGYGGGSSRVCGRGGGGSFGYSYGGGSGGGFSASSLGGGFGGGSRGFGGASGGGYSSSGGFGGGFGGGSGGGFGGGYGSGFGGFGGFGGGAGGGDGGILTANEKSTMQELNSRLASYLDKVQALEEANNDLENKIQDWYDKKGPAAIQKNYSPYYNTIDDLKDQIVDLTVGNNKTLLDIDNTRMTLDDFRIKFEMEQNLRQGVDADINGLRQVLDNLTMEKSDLEMQYETLQEELMALKKNHKEEMSQLTGQNSGDVNVEINVAPGKDLTKTLNDMRQEYEQLIAKNRKDIENQYETQITQIEHEVSSSGQEVQSSAKEVTQLRHGVQELEIELQSQLSKKAALEKSLE…	216	2504	1	1	0	405.224	2	-0.0001	164	170	0	39.75	0.22	R	LASYLDK	V						File: ~Z:\CORE\RAW_DATA_2020_QE\P775_Sigrun_Lange\P775_Sigrun_Lange_H_EV.raw~; SpectrumID: ~2614~; PrecursorID: ~0~; scans: ~6156~
4	1::sp|cRAP041|P35527|K1C9_HUMAN	Keratin, type I cytoskeletal 9 OS=Homo sapiens GN=KRT9 PE=1 SV=3	2573	79	1.9e-251	62255	112	67	31	24	71.1	5.14	MSCRQFSSSYLSRSGGGGGGGLGSGGSIRSSYSRFSSSGGGGGGGRFSSSSGYGGGSSRVCGRGGGGSFGYSYGGGSGGGFSASSLGGGFGGGSRGFGGASGGGYSSSGGFGGGFGGGSGGGFGGGYGSGFGGFGGFGGGAGGGDGGILTANEKSTMQELNSRLASYLDKVQALEEANNDLENKIQDWYDKKGPAAIQKNYSPYYNTIDDLKDQIVDLTVGNNKTLLDIDNTRMTLDDFRIKFEMEQNLRQGVDADINGLRQVLDNLTMEKSDLEMQYETLQEELMALKKNHKEEMSQLTGQNSGDVNVEINVAPGKDLTKTLNDMRQEYEQLIAKNRKDIENQYETQITQIEHEVSSSGQEVQSSAKEVTQLRHGVQELEIELQSQLSKKAALEKSLE…	238	442	1	1	1	406.753	2	-0.0003	192	199	1	62.48	0.00089	K	KGPAAIQK	N						File: ~Z:\CORE\RAW_DATA_2020_QE\P775_Sigrun_Lange\P775_Sigrun_Lange_H_EV.raw~; SpectrumID: ~449~; PrecursorID: ~0~; scans: ~3604~
4	1::sp|cRAP041|P35527|K1C9_HUMAN	Keratin, type I cytoskeletal 9 OS=Homo sapiens GN=KRT9 PE=1 SV=3	2573	79	1.9e-251	62255	112	67	31	24	71.1	5.14	MSCRQFSSSYLSRSGGGGGGGLGSGGSIRSSYSRFSSSGGGGGGGRFSSSSGYGGGSSRVCGRGGGGSFGYSYGGGSGGGFSASSLGGGFGGGSRGFGGASGGGYSSSGGFGGGFGGGSGGGFGGGYGSGFGGFGGFGGGAGGGDGGILTANEKSTMQELNSRLASYLDKVQALEEANNDLENKIQDWYDKKGPAAIQKNYSPYYNTIDDLKDQIVDLTVGNNKTLLDIDNTRMTLDDFRIKFEMEQNLRQGVDADINGLRQVLDNLTMEKSDLEMQYETLQEELMALKKNHKEEMSQLTGQNSGDVNVEINVAPGKDLTKTLNDMRQEYEQLIAKNRKDIENQYETQITQIEHEVSSSGQEVQSSAKEVTQLRHGVQELEIELQSQLSKKAALEKSLE…	758	4432	1	1	1	449.21	2	-0.0001	234	240	0	43.92	0.18	R	MTLDDFR	I						File: ~Z:\CORE\RAW_DATA_2020_QE\P775_Sigrun_Lange\P775_Sigrun_Lange_H_EV.raw~; SpectrumID: ~4544~; PrecursorID: ~0~; scans: ~8242~
4	1::sp|cRAP041|P35527|K1C9_HUMAN	Keratin, type I cytoskeletal 9 OS=Homo sapiens GN=KRT9 PE=1 SV=3	2573	79	1.9e-251	62255	112	67	31	24	71.1	5.14	MSCRQFSSSYLSRSGGGGGGGLGSGGSIRSSYSRFSSSGGGGGGGRFSSSSGYGGGSSRVCGRGGGGSFGYSYGGGSGGGFSASSLGGGFGGGSRGFGGASGGGYSSSGGFGGGFGGGSGGGFGGGYGSGFGGFGGFGGGAGGGDGGILTANEKSTMQELNSRLASYLDKVQALEEANNDLENKIQDWYDKKGPAAIQKNYSPYYNTIDDLKDQIVDLTVGNNKTLLDIDNTRMTLDDFRIKFEMEQNLRQGVDADINGLRQVLDNLTMEKSDLEMQYETLQEELMALKKNHKEEMSQLTGQNSGDVNVEINVAPGKDLTKTLNDMRQEYEQLIAKNRKDIENQYETQITQIEHEVSSSGQEVQSSAKEVTQLRHGVQELEIELQSQLSKKAALEKSLE…	871	4443	1	1	1	457.208	2	-0.0006	234	240	0	60.16	0.0032	R	MTLDDFR	I		Oxidation (M)	0.3000000.0			File: ~Z:\CORE\RAW_DATA_2020_QE\P775_Sigrun_Lange\P775_Sigrun_Lange_H_EV.raw~; SpectrumID: ~4555~; PrecursorID: ~0~; scans: ~8253~
4	1::sp|cRAP041|P35527|K1C9_HUMAN	Keratin, type I cytoskeletal 9 OS=Homo sapiens GN=KRT9 PE=1 SV=3	2573	79	1.9e-251	62255	112	67	31	24	71.1	5.14	MSCRQFSSSYLSRSGGGGGGGLGSGGSIRSSYSRFSSSGGGGGGGRFSSSSGYGGGSSRVCGRGGGGSFGYSYGGGSGGGFSASSLGGGFGGGSRGFGGASGGGYSSSGGFGGGFGGGSGGGFGGGYGSGFGGFGGFGGGAGGGDGGILTANEKSTMQELNSRLASYLDKVQALEEANNDLENKIQDWYDKKGPAAIQKNYSPYYNTIDDLKDQIVDLTVGNNKTLLDIDNTRMTLDDFRIKFEMEQNLRQGVDADINGLRQVLDNLTMEKSDLEMQYETLQEELMALKKNHKEEMSQLTGQNSGDVNVEINVAPGKDLTKTLNDMRQEYEQLIAKNRKDIENQYETQITQIEHEVSSSGQEVQSSAKEVTQLRHGVQELEIELQSQLSKKAALEKSLE…	1149	3196	1	1	1	484.23	2	0.0006	185	191	0	42.97	0.42	K	IQDWYDK	K						File: ~Z:\CORE\RAW_DATA_2020_QE\P775_Sigrun_Lange\P775_Sigrun_Lange_H_EV.raw~; SpectrumID: ~3307~; PrecursorID: ~0~; scans: ~6933~
4	1::sp|cRAP041|P35527|K1C9_HUMAN	Keratin, type I cytoskeletal 9 OS=Homo sapiens GN=KRT9 PE=1 SV=3	2573	79	1.9e-251	62255	112	67	31	24	71.1	5.14	MSCRQFSSSYLSRSGGGGGGGLGSGGSIRSSYSRFSSSGGGGGGGRFSSSSGYGGGSSRVCGRGGGGSFGYSYGGGSGGGFSASSLGGGFGGGSRGFGGASGGGYSSSGGFGGGFGGGSGGGFGGGYGSGFGGFGGFGGGAGGGDGGILTANEKSTMQELNSRLASYLDKVQALEEANNDLENKIQDWYDKKGPAAIQKNYSPYYNTIDDLKDQIVDLTVGNNKTLLDIDNTRMTLDDFRIKFEMEQNLRQGVDADINGLRQVLDNLTMEKSDLEMQYETLQEELMALKKNHKEEMSQLTGQNSGDVNVEINVAPGKDLTKTLNDMRQEYEQLIAKNRKDIENQYETQITQIEHEVSSSGQEVQSSAKEVTQLRHGVQELEIELQSQLSKKAALEKSLE…	1216	521	1	1	1	491.72	2	-0.0013	35	46	0	67.55	0.001	R	FSSSGGGGGGGR	F						File: ~Z:\CORE\RAW_DATA_2020_QE\P775_Sigrun_Lange\P775_Sigrun_Lange_H_EV.raw~; SpectrumID: ~532~; PrecursorID: ~0~; scans: ~3698~
4	1::sp|cRAP041|P35527|K1C9_HUMAN	Keratin, type I cytoskeletal 9 OS=Homo sapiens GN=KRT9 PE=1 SV=3	2573	79	1.9e-251	62255	112	67	31	24	71.1	5.14	MSCRQFSSSYLSRSGGGGGGGLGSGGSIRSSYSRFSSSGGGGGGGRFSSSSGYGGGSSRVCGRGGGGSFGYSYGGGSGGGFSASSLGGGFGGGSRGFGGASGGGYSSSGGFGGGFGGGSGGGFGGGYGSGFGGFGGFGGGAGGGDGGILTANEKSTMQELNSRLASYLDKVQALEEANNDLENKIQDWYDKKGPAAIQKNYSPYYNTIDDLKDQIVDLTVGNNKTLLDIDNTRMTLDDFRIKFEMEQNLRQGVDADINGLRQVLDNLTMEKSDLEMQYETLQEELMALKKNHKEEMSQLTGQNSGDVNVEINVAPGKDLTKTLNDMRQEYEQLIAKNRKDIENQYETQITQIEHEVSSSGQEVQSSAKEVTQLRHGVQELEIELQSQLSKKAALEKSLE…	1662	4158	1	1	1	530.785	2	0.0002	225	233	0	65.76	0.0047	K	TLLDIDNTR	M						File: ~Z:\CORE\RAW_DATA_2020_QE\P775_Sigrun_Lange\P775_Sigrun_Lange_H_EV.raw~; SpectrumID: ~4270~; PrecursorID: ~0~; scans: ~7954~
4	1::sp|cRAP041|P35527|K1C9_HUMAN	Keratin, type I cytoskeletal 9 OS=Homo sapiens GN=KRT9 PE=1 SV=3	2573	79	1.9e-251	62255	112	67	31	24	71.1	5.14	MSCRQFSSSYLSRSGGGGGGGLGSGGSIRSSYSRFSSSGGGGGGGRFSSSSGYGGGSSRVCGRGGGGSFGYSYGGGSGGGFSASSLGGGFGGGSRGFGGASGGGYSSSGGFGGGFGGGSGGGFGGGYGSGFGGFGGFGGGAGGGDGGILTANEKSTMQELNSRLASYLDKVQALEEANNDLENKIQDWYDKKGPAAIQKNYSPYYNTIDDLKDQIVDLTVGNNKTLLDIDNTRMTLDDFRIKFEMEQNLRQGVDADINGLRQVLDNLTMEKSDLEMQYETLQEELMALKKNHKEEMSQLTGQNSGDVNVEINVAPGKDLTKTLNDMRQEYEQLIAKNRKDIENQYETQITQIEHEVSSSGQEVQSSAKEVTQLRHGVQELEIELQSQLSKKAALEKSLE…	1689	1780	1	1	1	533.253	2	-0.0007	155	163	0	62.61	0.0063	K	STMQELNSR	L						File: ~Z:\CORE\RAW_DATA_2020_QE\P775_Sigrun_Lange\P775_Sigrun_Lange_H_EV.raw~; SpectrumID: ~1888~; PrecursorID: ~0~; scans: ~5324~
4	1::sp|cRAP041|P35527|K1C9_HUMAN	Keratin, type I cytoskeletal 9 OS=Homo sapiens GN=KRT9 PE=1 SV=3	2573	79	1.9e-251	62255	112	67	31	24	71.1	5.14	MSCRQFSSSYLSRSGGGGGGGLGSGGSIRSSYSRFSSSGGGGGGGRFSSSSGYGGGSSRVCGRGGGGSFGYSYGGGSGGGFSASSLGGGFGGGSRGFGGASGGGYSSSGGFGGGFGGGSGGGFGGGYGSGFGGFGGFGGGAGGGDGGILTANEKSTMQELNSRLASYLDKVQALEEANNDLENKIQDWYDKKGPAAIQKNYSPYYNTIDDLKDQIVDLTVGNNKTLLDIDNTRMTLDDFRIKFEMEQNLRQGVDADINGLRQVLDNLTMEKSDLEMQYETLQEELMALKKNHKEEMSQLTGQNSGDVNVEINVAPGKDLTKTLNDMRQEYEQLIAKNRKDIENQYETQITQIEHEVSSSGQEVQSSAKEVTQLRHGVQELEIELQSQLSKKAALEKSLE…	1696	3108	1	1	1	533.753	2	-0.0001	243	250	0	30.73	9.7	K	FEMEQNLR	Q						File: ~Z:\CORE\RAW_DATA_2020_QE\P775_Sigrun_Lange\P775_Sigrun_Lange_H_EV.raw~; SpectrumID: ~3219~; PrecursorID: ~0~; scans: ~6838~
4	1::sp|cRAP041|P35527|K1C9_HUMAN	Keratin, type I cytoskeletal 9 OS=Homo sapiens GN=KRT9 PE=1 SV=3	2573	79	1.9e-251	62255	112	67	31	24	71.1	5.14	MSCRQFSSSYLSRSGGGGGGGLGSGGSIRSSYSRFSSSGGGGGGGRFSSSSGYGGGSSRVCGRGGGGSFGYSYGGGSGGGFSASSLGGGFGGGSRGFGGASGGGYSSSGGFGGGFGGGSGGGFGGGYGSGFGGFGGFGGGAGGGDGGILTANEKSTMQELNSRLASYLDKVQALEEANNDLENKIQDWYDKKGPAAIQKNYSPYYNTIDDLKDQIVDLTVGNNKTLLDIDNTRMTLDDFRIKFEMEQNLRQGVDADINGLRQVLDNLTMEKSDLEMQYETLQEELMALKKNHKEEMSQLTGQNSGDVNVEINVAPGKDLTKTLNDMRQEYEQLIAKNRKDIENQYETQITQIEHEVSSSGQEVQSSAKEVTQLRHGVQELEIELQSQLSKKAALEKSLE…	1747	1271	1	1	1	541.25	2	-0.0025	155	163	0	51.31	0.061	K	STMQELNSR	L		Oxidation (M)	0.003000000.0			File: ~Z:\CORE\RAW_DATA_2020_QE\P775_Sigrun_Lange\P775_Sigrun_Lange_H_EV.raw~; SpectrumID: ~1364~; PrecursorID: ~0~; scans: ~4704~
4	1::sp|cRAP041|P35527|K1C9_HUMAN	Keratin, type I cytoskeletal 9 OS=Homo sapiens GN=KRT9 PE=1 SV=3	2573	79	1.9e-251	62255	112	67	31	24	71.1	5.14	MSCRQFSSSYLSRSGGGGGGGLGSGGSIRSSYSRFSSSGGGGGGGRFSSSSGYGGGSSRVCGRGGGGSFGYSYGGGSGGGFSASSLGGGFGGGSRGFGGASGGGYSSSGGFGGGFGGGSGGGFGGGYGSGFGGFGGFGGGAGGGDGGILTANEKSTMQELNSRLASYLDKVQALEEANNDLENKIQDWYDKKGPAAIQKNYSPYYNTIDDLKDQIVDLTVGNNKTLLDIDNTRMTLDDFRIKFEMEQNLRQGVDADINGLRQVLDNLTMEKSDLEMQYETLQEELMALKKNHKEEMSQLTGQNSGDVNVEINVAPGKDLTKTLNDMRQEYEQLIAKNRKDIENQYETQITQIEHEVSSSGQEVQSSAKEVTQLRHGVQELEIELQSQLSKKAALEKSLE…	1770	3164	1	1	1	541.75	2	-0.0014	243	250	0	29.87	7.9	K	FEMEQNLR	Q		Oxidation (M)	0.00300000.0			File: ~Z:\CORE\RAW_DATA_2020_QE\P775_Sigrun_Lange\P775_Sigrun_Lange_H_EV.raw~; SpectrumID: ~3275~; PrecursorID: ~0~; scans: ~6899~
4	1::sp|cRAP041|P35527|K1C9_HUMAN	Keratin, type I cytoskeletal 9 OS=Homo sapiens GN=KRT9 PE=1 SV=3	2573	79	1.9e-251	62255	112	67	31	24	71.1	5.14	MSCRQFSSSYLSRSGGGGGGGLGSGGSIRSSYSRFSSSGGGGGGGRFSSSSGYGGGSSRVCGRGGGGSFGYSYGGGSGGGFSASSLGGGFGGGSRGFGGASGGGYSSSGGFGGGFGGGSGGGFGGGYGSGFGGFGGFGGGAGGGDGGILTANEKSTMQELNSRLASYLDKVQALEEANNDLENKIQDWYDKKGPAAIQKNYSPYYNTIDDLKDQIVDLTVGNNKTLLDIDNTRMTLDDFRIKFEMEQNLRQGVDADINGLRQVLDNLTMEKSDLEMQYETLQEELMALKKNHKEEMSQLTGQNSGDVNVEINVAPGKDLTKTLNDMRQEYEQLIAKNRKDIENQYETQITQIEHEVSSSGQEVQSSAKEVTQLRHGVQELEIELQSQLSKKAALEKSLE…	1843	2285	1	1	1	548.278	2	0.001	185	192	1	41.18	0.91	K	IQDWYDKK	G						File: ~Z:\CORE\RAW_DATA_2020_QE\P775_Sigrun_Lange\P775_Sigrun_Lange_H_EV.raw~; SpectrumID: ~2395~; PrecursorID: ~0~; scans: ~5899~
4	1::sp|cRAP041|P35527|K1C9_HUMAN	Keratin, type I cytoskeletal 9 OS=Homo sapiens GN=KRT9 PE=1 SV=3	2573	79	1.9e-251	62255	112	67	31	24	71.1	5.14	MSCRQFSSSYLSRSGGGGGGGLGSGGSIRSSYSRFSSSGGGGGGGRFSSSSGYGGGSSRVCGRGGGGSFGYSYGGGSGGGFSASSLGGGFGGGSRGFGGASGGGYSSSGGFGGGFGGGSGGGFGGGYGSGFGGFGGFGGGAGGGDGGILTANEKSTMQELNSRLASYLDKVQALEEANNDLENKIQDWYDKKGPAAIQKNYSPYYNTIDDLKDQIVDLTVGNNKTLLDIDNTRMTLDDFRIKFEMEQNLRQGVDADINGLRQVLDNLTMEKSDLEMQYETLQEELMALKKNHKEEMSQLTGQNSGDVNVEINVAPGKDLTKTLNDMRQEYEQLIAKNRKDIENQYETQITQIEHEVSSSGQEVQSSAKEVTQLRHGVQELEIELQSQLSKKAALEKSLE…	1852	2150	1	1	1	548.774	2	0.0105	185	192	1	35.21	3.3	K	IQDWYDKK	G		Deamidated (NQ)	0.01000000.0			File: ~Z:\CORE\RAW_DATA_2020_QE\P775_Sigrun_Lange\P775_Sigrun_Lange_H_EV.raw~; SpectrumID: ~2260~; PrecursorID: ~0~; scans: ~5747~
4	1::sp|cRAP041|P35527|K1C9_HUMAN	Keratin, type I cytoskeletal 9 OS=Homo sapiens GN=KRT9 PE=1 SV=3	2573	79	1.9e-251	62255	112	67	31	24	71.1	5.14	MSCRQFSSSYLSRSGGGGGGGLGSGGSIRSSYSRFSSSGGGGGGGRFSSSSGYGGGSSRVCGRGGGGSFGYSYGGGSGGGFSASSLGGGFGGGSRGFGGASGGGYSSSGGFGGGFGGGSGGGFGGGYGSGFGGFGGFGGGAGGGDGGILTANEKSTMQELNSRLASYLDKVQALEEANNDLENKIQDWYDKKGPAAIQKNYSPYYNTIDDLKDQIVDLTVGNNKTLLDIDNTRMTLDDFRIKFEMEQNLRQGVDADINGLRQVLDNLTMEKSDLEMQYETLQEELMALKKNHKEEMSQLTGQNSGDVNVEINVAPGKDLTKTLNDMRQEYEQLIAKNRKDIENQYETQITQIEHEVSSSGQEVQSSAKEVTQLRHGVQELEIELQSQLSKKAALEKSLE…	1973	3139	1	1	1	561.295	2	0.0001	328	336	0	72.22	0.00088	R	QEYEQLIAK	N						File: ~Z:\CORE\RAW_DATA_2020_QE\P775_Sigrun_Lange\P775_Sigrun_Lange_H_EV.raw~; SpectrumID: ~3250~; PrecursorID: ~0~; scans: ~6873~
4	1::sp|cRAP041|P35527|K1C9_HUMAN	Keratin, type I cytoskeletal 9 OS=Homo sapiens GN=KRT9 PE=1 SV=3	2573	79	1.9e-251	62255	112	67	31	24	71.1	5.14	MSCRQFSSSYLSRSGGGGGGGLGSGGSIRSSYSRFSSSGGGGGGGRFSSSSGYGGGSSRVCGRGGGGSFGYSYGGGSGGGFSASSLGGGFGGGSRGFGGASGGGYSSSGGFGGGFGGGSGGGFGGGYGSGFGGFGGFGGGAGGGDGGILTANEKSTMQELNSRLASYLDKVQALEEANNDLENKIQDWYDKKGPAAIQKNYSPYYNTIDDLKDQIVDLTVGNNKTLLDIDNTRMTLDDFRIKFEMEQNLRQGVDADINGLRQVLDNLTMEKSDLEMQYETLQEELMALKKNHKEEMSQLTGQNSGDVNVEINVAPGKDLTKTLNDMRQEYEQLIAKNRKDIENQYETQITQIEHEVSSSGQEVQSSAKEVTQLRHGVQELEIELQSQLSKKAALEKSLE…	2179	3286	1	1	1	579.299	2	0.0001	251	261	0	79.93	9.5e-05	R	QGVDADINGLR	Q						File: ~Z:\CORE\RAW_DATA_2020_QE\P775_Sigrun_Lange\P775_Sigrun_Lange_H_EV.raw~; SpectrumID: ~3397~; PrecursorID: ~0~; scans: ~7031~
4	1::sp|cRAP041|P35527|K1C9_HUMAN	Keratin, type I cytoskeletal 9 OS=Homo sapiens GN=KRT9 PE=1 SV=3	2573	79	1.9e-251	62255	112	67	31	24	71.1	5.14	MSCRQFSSSYLSRSGGGGGGGLGSGGSIRSSYSRFSSSGGGGGGGRFSSSSGYGGGSSRVCGRGGGGSFGYSYGGGSGGGFSASSLGGGFGGGSRGFGGASGGGYSSSGGFGGGFGGGSGGGFGGGYGSGFGGFGGFGGGAGGGDGGILTANEKSTMQELNSRLASYLDKVQALEEANNDLENKIQDWYDKKGPAAIQKNYSPYYNTIDDLKDQIVDLTVGNNKTLLDIDNTRMTLDDFRIKFEMEQNLRQGVDADINGLRQVLDNLTMEKSDLEMQYETLQEELMALKKNHKEEMSQLTGQNSGDVNVEINVAPGKDLTKTLNDMRQEYEQLIAKNRKDIENQYETQITQIEHEVSSSGQEVQSSAKEVTQLRHGVQELEIELQSQLSKKAALEKSLE…	2184	3190	1	1	1	579.791	2	0.0003	251	261	0	82.09	6.1e-05	R	QGVDADINGLR	Q		Deamidated (NQ)	0.00000001000.0			File: ~Z:\CORE\RAW_DATA_2020_QE\P775_Sigrun_Lange\P775_Sigrun_Lange_H_EV.raw~; SpectrumID: ~3301~; PrecursorID: ~0~; scans: ~6927~
4	1::sp|cRAP041|P35527|K1C9_HUMAN	Keratin, type I cytoskeletal 9 OS=Homo sapiens GN=KRT9 PE=1 SV=3	2573	79	1.9e-251	62255	112	67	31	24	71.1	5.14	MSCRQFSSSYLSRSGGGGGGGLGSGGSIRSSYSRFSSSGGGGGGGRFSSSSGYGGGSSRVCGRGGGGSFGYSYGGGSGGGFSASSLGGGFGGGSRGFGGASGGGYSSSGGFGGGFGGGSGGGFGGGYGSGFGGFGGFGGGAGGGDGGILTANEKSTMQELNSRLASYLDKVQALEEANNDLENKIQDWYDKKGPAAIQKNYSPYYNTIDDLKDQIVDLTVGNNKTLLDIDNTRMTLDDFRIKFEMEQNLRQGVDADINGLRQVLDNLTMEKSDLEMQYETLQEELMALKKNHKEEMSQLTGQNSGDVNVEINVAPGKDLTKTLNDMRQEYEQLIAKNRKDIENQYETQITQIEHEVSSSGQEVQSSAKEVTQLRHGVQELEIELQSQLSKKAALEKSLE…	2345	3854	1	1	1	595.809	2	0.0014	262	271	0	63.19	0.0084	R	QVLDNLTMEK	S						File: ~Z:\CORE\RAW_DATA_2020_QE\P775_Sigrun_Lange\P775_Sigrun_Lange_H_EV.raw~; SpectrumID: ~3966~; PrecursorID: ~0~; scans: ~7634~
4	1::sp|cRAP041|P35527|K1C9_HUMAN	Keratin, type I cytoskeletal 9 OS=Homo sapiens GN=KRT9 PE=1 SV=3	2573	79	1.9e-251	62255	112	67	31	24	71.1	5.14	MSCRQFSSSYLSRSGGGGGGGLGSGGSIRSSYSRFSSSGGGGGGGRFSSSSGYGGGSSRVCGRGGGGSFGYSYGGGSGGGFSASSLGGGFGGGSRGFGGASGGGYSSSGGFGGGFGGGSGGGFGGGYGSGFGGFGGFGGGAGGGDGGILTANEKSTMQELNSRLASYLDKVQALEEANNDLENKIQDWYDKKGPAAIQKNYSPYYNTIDDLKDQIVDLTVGNNKTLLDIDNTRMTLDDFRIKFEMEQNLRQGVDADINGLRQVLDNLTMEKSDLEMQYETLQEELMALKKNHKEEMSQLTGQNSGDVNVEINVAPGKDLTKTLNDMRQEYEQLIAKNRKDIENQYETQITQIEHEVSSSGQEVQSSAKEVTQLRHGVQELEIELQSQLSKKAALEKSLE…	2438	3301	1	1	1	603.805	2	-0.0011	262	271	0	69.01	0.0022	R	QVLDNLTMEK	S		Oxidation (M)	0.0000000300.0			File: ~Z:\CORE\RAW_DATA_2020_QE\P775_Sigrun_Lange\P775_Sigrun_Lange_H_EV.raw~; SpectrumID: ~3412~; PrecursorID: ~0~; scans: ~7047~
4	1::sp|cRAP041|P35527|K1C9_HUMAN	Keratin, type I cytoskeletal 9 OS=Homo sapiens GN=KRT9 PE=1 SV=3	2573	79	1.9e-251	62255	112	67	31	24	71.1	5.14	MSCRQFSSSYLSRSGGGGGGGLGSGGSIRSSYSRFSSSGGGGGGGRFSSSSGYGGGSSRVCGRGGGGSFGYSYGGGSGGGFSASSLGGGFGGGSRGFGGASGGGYSSSGGFGGGFGGGSGGGFGGGYGSGFGGFGGFGGGAGGGDGGILTANEKSTMQELNSRLASYLDKVQALEEANNDLENKIQDWYDKKGPAAIQKNYSPYYNTIDDLKDQIVDLTVGNNKTLLDIDNTRMTLDDFRIKFEMEQNLRQGVDADINGLRQVLDNLTMEKSDLEMQYETLQEELMALKKNHKEEMSQLTGQNSGDVNVEINVAPGKDLTKTLNDMRQEYEQLIAKNRKDIENQYETQITQIEHEVSSSGQEVQSSAKEVTQLRHGVQELEIELQSQLSKKAALEKSLE…	2575	1728	1	1	1	616.802	2	-0.0009	14	29	0	120.94	1.2e-08	R	SGGGGGGGLGSGGSIR	S						File: ~Z:\CORE\RAW_DATA_2020_QE\P775_Sigrun_Lange\P775_Sigrun_Lange_H_EV.raw~; SpectrumID: ~1836~; PrecursorID: ~0~; scans: ~5267~
4	1::sp|cRAP041|P35527|K1C9_HUMAN	Keratin, type I cytoskeletal 9 OS=Homo sapiens GN=KRT9 PE=1 SV=3	2573	79	1.9e-251	62255	112	67	31	24	71.1	5.14	MSCRQFSSSYLSRSGGGGGGGLGSGGSIRSSYSRFSSSGGGGGGGRFSSSSGYGGGSSRVCGRGGGGSFGYSYGGGSGGGFSASSLGGGFGGGSRGFGGASGGGYSSSGGFGGGFGGGSGGGFGGGYGSGFGGFGGFGGGAGGGDGGILTANEKSTMQELNSRLASYLDKVQALEEANNDLENKIQDWYDKKGPAAIQKNYSPYYNTIDDLKDQIVDLTVGNNKTLLDIDNTRMTLDDFRIKFEMEQNLRQGVDADINGLRQVLDNLTMEKSDLEMQYETLQEELMALKKNHKEEMSQLTGQNSGDVNVEINVAPGKDLTKTLNDMRQEYEQLIAKNRKDIENQYETQITQIEHEVSSSGQEVQSSAKEVTQLRHGVQELEIELQSQLSKKAALEKSLE…	2611	1221	1	1	1	618.268	2	-0.001	47	59	0	75.53	0.00014	R	FSSSSGYGGGSSR	V						File: ~Z:\CORE\RAW_DATA_2020_QE\P775_Sigrun_Lange\P775_Sigrun_Lange_H_EV.raw~; SpectrumID: ~1313~; PrecursorID: ~0~; scans: ~4646~
4	1::sp|cRAP041|P35527|K1C9_HUMAN	Keratin, type I cytoskeletal 9 OS=Homo sapiens GN=KRT9 PE=1 SV=3	2573	79	1.9e-251	62255	112	67	31	24	71.1	5.14	MSCRQFSSSYLSRSGGGGGGGLGSGGSIRSSYSRFSSSGGGGGGGRFSSSSGYGGGSSRVCGRGGGGSFGYSYGGGSGGGFSASSLGGGFGGGSRGFGGASGGGYSSSGGFGGGFGGGSGGGFGGGYGSGFGGFGGFGGGAGGGDGGILTANEKSTMQELNSRLASYLDKVQALEEANNDLENKIQDWYDKKGPAAIQKNYSPYYNTIDDLKDQIVDLTVGNNKTLLDIDNTRMTLDDFRIKFEMEQNLRQGVDADINGLRQVLDNLTMEKSDLEMQYETLQEELMALKKNHKEEMSQLTGQNSGDVNVEINVAPGKDLTKTLNDMRQEYEQLIAKNRKDIENQYETQITQIEHEVSSSGQEVQSSAKEVTQLRHGVQELEIELQSQLSKKAALEKSLE…	3082	3810	1	1	1	654.341	2	-0.0035	241	250	1	41.63	1	R	IKFEMEQNLR	Q						File: ~Z:\CORE\RAW_DATA_2020_QE\P775_Sigrun_Lange\P775_Sigrun_Lange_H_EV.raw~; SpectrumID: ~3922~; PrecursorID: ~0~; scans: ~7587~
4	1::sp|cRAP041|P35527|K1C9_HUMAN	Keratin, type I cytoskeletal 9 OS=Homo sapiens GN=KRT9 PE=1 SV=3	2573	79	1.9e-251	62255	112	67	31	24	71.1	5.14	MSCRQFSSSYLSRSGGGGGGGLGSGGSIRSSYSRFSSSGGGGGGGRFSSSSGYGGGSSRVCGRGGGGSFGYSYGGGSGGGFSASSLGGGFGGGSRGFGGASGGGYSSSGGFGGGFGGGSGGGFGGGYGSGFGGFGGFGGGAGGGDGGILTANEKSTMQELNSRLASYLDKVQALEEANNDLENKIQDWYDKKGPAAIQKNYSPYYNTIDDLKDQIVDLTVGNNKTLLDIDNTRMTLDDFRIKFEMEQNLRQGVDADINGLRQVLDNLTMEKSDLEMQYETLQEELMALKKNHKEEMSQLTGQNSGDVNVEINVAPGKDLTKTLNDMRQEYEQLIAKNRKDIENQYETQITQIEHEVSSSGQEVQSSAKEVTQLRHGVQELEIELQSQLSKKAALEKSLE…	3186	2537	1	1	1	441.896	3	-0.0006	241	250	1	59.06	0.017	R	IKFEMEQNLR	Q		Oxidation (M)	0.0000300000.0			File: ~Z:\CORE\RAW_DATA_2020_QE\P775_Sigrun_Lange\P775_Sigrun_Lange_H_EV.raw~; SpectrumID: ~2647~; PrecursorID: ~0~; scans: ~6193~
4	1::sp|cRAP041|P35527|K1C9_HUMAN	Keratin, type I cytoskeletal 9 OS=Homo sapiens GN=KRT9 PE=1 SV=3	2573	79	1.9e-251	62255	112	67	31	24	71.1	5.14	MSCRQFSSSYLSRSGGGGGGGLGSGGSIRSSYSRFSSSGGGGGGGRFSSSSGYGGGSSRVCGRGGGGSFGYSYGGGSGGGFSASSLGGGFGGGSRGFGGASGGGYSSSGGFGGGFGGGSGGGFGGGYGSGFGGFGGFGGGAGGGDGGILTANEKSTMQELNSRLASYLDKVQALEEANNDLENKIQDWYDKKGPAAIQKNYSPYYNTIDDLKDQIVDLTVGNNKTLLDIDNTRMTLDDFRIKFEMEQNLRQGVDADINGLRQVLDNLTMEKSDLEMQYETLQEELMALKKNHKEEMSQLTGQNSGDVNVEINVAPGKDLTKTLNDMRQEYEQLIAKNRKDIENQYETQITQIEHEVSSSGQEVQSSAKEVTQLRHGVQELEIELQSQLSKKAALEKSLE…	3189	2302	1	1	1	662.34	2	-0.0001	241	250	1	43.31	0.64	R	IKFEMEQNLR	Q		Oxidation (M)	0.0000300000.0			File: ~Z:\CORE\RAW_DATA_2020_QE\P775_Sigrun_Lange\P775_Sigrun_Lange_H_EV.raw~; SpectrumID: ~2412~; PrecursorID: ~0~; scans: ~5920~
4	1::sp|cRAP041|P35527|K1C9_HUMAN	Keratin, type I cytoskeletal 9 OS=Homo sapiens GN=KRT9 PE=1 SV=3	2573	79	1.9e-251	62255	112	67	31	24	71.1	5.14	MSCRQFSSSYLSRSGGGGGGGLGSGGSIRSSYSRFSSSGGGGGGGRFSSSSGYGGGSSRVCGRGGGGSFGYSYGGGSGGGFSASSLGGGFGGGSRGFGGASGGGYSSSGGFGGGFGGGSGGGFGGGYGSGFGGFGGFGGGAGGGDGGILTANEKSTMQELNSRLASYLDKVQALEEANNDLENKIQDWYDKKGPAAIQKNYSPYYNTIDDLKDQIVDLTVGNNKTLLDIDNTRMTLDDFRIKFEMEQNLRQGVDADINGLRQVLDNLTMEKSDLEMQYETLQEELMALKKNHKEEMSQLTGQNSGDVNVEINVAPGKDLTKTLNDMRQEYEQLIAKNRKDIENQYETQITQIEHEVSSSGQEVQSSAKEVTQLRHGVQELEIELQSQLSKKAALEKSLE…	4563	2935	1	1	1	529.593	3	-0.0017	171	184	0	56.09	0.036	K	VQALEEANNDLENK	I						File: ~Z:\CORE\RAW_DATA_2020_QE\P775_Sigrun_Lange\P775_Sigrun_Lange_H_EV.raw~; SpectrumID: ~3046~; PrecursorID: ~0~; scans: ~6642~
4	1::sp|cRAP041|P35527|K1C9_HUMAN	Keratin, type I cytoskeletal 9 OS=Homo sapiens GN=KRT9 PE=1 SV=3	2573	79	1.9e-251	62255	112	67	31	24	71.1	5.14	MSCRQFSSSYLSRSGGGGGGGLGSGGSIRSSYSRFSSSGGGGGGGRFSSSSGYGGGSSRVCGRGGGGSFGYSYGGGSGGGFSASSLGGGFGGGSRGFGGASGGGYSSSGGFGGGFGGGSGGGFGGGYGSGFGGFGGFGGGAGGGDGGILTANEKSTMQELNSRLASYLDKVQALEEANNDLENKIQDWYDKKGPAAIQKNYSPYYNTIDDLKDQIVDLTVGNNKTLLDIDNTRMTLDDFRIKFEMEQNLRQGVDADINGLRQVLDNLTMEKSDLEMQYETLQEELMALKKNHKEEMSQLTGQNSGDVNVEINVAPGKDLTKTLNDMRQEYEQLIAKNRKDIENQYETQITQIEHEVSSSGQEVQSSAKEVTQLRHGVQELEIELQSQLSKKAALEKSLE…	4564	2918	1	1	1	793.886	2	-0.0007	171	184	0	102.47	8.5e-07	K	VQALEEANNDLENK	I						File: ~Z:\CORE\RAW_DATA_2020_QE\P775_Sigrun_Lange\P775_Sigrun_Lange_H_EV.raw~; SpectrumID: ~3029~; PrecursorID: ~0~; scans: ~6622~
4	1::sp|cRAP041|P35527|K1C9_HUMAN	Keratin, type I cytoskeletal 9 OS=Homo sapiens GN=KRT9 PE=1 SV=3	2573	79	1.9e-251	62255	112	67	31	24	71.1	5.14	MSCRQFSSSYLSRSGGGGGGGLGSGGSIRSSYSRFSSSGGGGGGGRFSSSSGYGGGSSRVCGRGGGGSFGYSYGGGSGGGFSASSLGGGFGGGSRGFGGASGGGYSSSGGFGGGFGGGSGGGFGGGYGSGFGGFGGFGGGAGGGDGGILTANEKSTMQELNSRLASYLDKVQALEEANNDLENKIQDWYDKKGPAAIQKNYSPYYNTIDDLKDQIVDLTVGNNKTLLDIDNTRMTLDDFRIKFEMEQNLRQGVDADINGLRQVLDNLTMEKSDLEMQYETLQEELMALKKNHKEEMSQLTGQNSGDVNVEINVAPGKDLTKTLNDMRQEYEQLIAKNRKDIENQYETQITQIEHEVSSSGQEVQSSAKEVTQLRHGVQELEIELQSQLSKKAALEKSLE…	4565	2809	1	1	1	794.377	2	-0.0023	171	184	0	76.3	0.00029	K	VQALEEANNDLENK	I		Deamidated (NQ)	0.00000000100000.0			File: ~Z:\CORE\RAW_DATA_2020_QE\P775_Sigrun_Lange\P775_Sigrun_Lange_H_EV.raw~; SpectrumID: ~2919~; PrecursorID: ~0~; scans: ~6489~
4	1::sp|cRAP041|P35527|K1C9_HUMAN	Keratin, type I cytoskeletal 9 OS=Homo sapiens GN=KRT9 PE=1 SV=3	2573	79	1.9e-251	62255	112	67	31	24	71.1	5.14	MSCRQFSSSYLSRSGGGGGGGLGSGGSIRSSYSRFSSSGGGGGGGRFSSSSGYGGGSSRVCGRGGGGSFGYSYGGGSGGGFSASSLGGGFGGGSRGFGGASGGGYSSSGGFGGGFGGGSGGGFGGGYGSGFGGFGGFGGGAGGGDGGILTANEKSTMQELNSRLASYLDKVQALEEANNDLENKIQDWYDKKGPAAIQKNYSPYYNTIDDLKDQIVDLTVGNNKTLLDIDNTRMTLDDFRIKFEMEQNLRQGVDADINGLRQVLDNLTMEKSDLEMQYETLQEELMALKKNHKEEMSQLTGQNSGDVNVEINVAPGKDLTKTLNDMRQEYEQLIAKNRKDIENQYETQITQIEHEVSSSGQEVQSSAKEVTQLRHGVQELEIELQSQLSKKAALEKSLE…	5419	1220	1	1	1	896.367	2	-0.0015	491	513	0	153.34	1e-12	R	GGSGGSYGGGGSGGGYGGGSGSR	G						File: ~Z:\CORE\RAW_DATA_2020_QE\P775_Sigrun_Lange\P775_Sigrun_Lange_H_EV.raw~; SpectrumID: ~1312~; PrecursorID: ~0~; scans: ~4645~
4	1::sp|cRAP041|P35527|K1C9_HUMAN	Keratin, type I cytoskeletal 9 OS=Homo sapiens GN=KRT9 PE=1 SV=3	2573	79	1.9e-251	62255	112	67	31	24	71.1	5.14	MSCRQFSSSYLSRSGGGGGGGLGSGGSIRSSYSRFSSSGGGGGGGRFSSSSGYGGGSSRVCGRGGGGSFGYSYGGGSGGGFSASSLGGGFGGGSRGFGGASGGGYSSSGGFGGGFGGGSGGGFGGGYGSGFGGFGGFGGGAGGGDGGILTANEKSTMQELNSRLASYLDKVQALEEANNDLENKIQDWYDKKGPAAIQKNYSPYYNTIDDLKDQIVDLTVGNNKTLLDIDNTRMTLDDFRIKFEMEQNLRQGVDADINGLRQVLDNLTMEKSDLEMQYETLQEELMALKKNHKEEMSQLTGQNSGDVNVEINVAPGKDLTKTLNDMRQEYEQLIAKNRKDIENQYETQITQIEHEVSSSGQEVQSSAKEVTQLRHGVQELEIELQSQLSKKAALEKSLE…	5420	1153	1	1	1	597.914	3	-0.0009	491	513	0	72.74	0.00012	R	GGSGGSYGGGGSGGGYGGGSGSR	G						File: ~Z:\CORE\RAW_DATA_2020_QE\P775_Sigrun_Lange\P775_Sigrun_Lange_H_EV.raw~; SpectrumID: ~1237~; PrecursorID: ~0~; scans: ~4556~
4	1::sp|cRAP041|P35527|K1C9_HUMAN	Keratin, type I cytoskeletal 9 OS=Homo sapiens GN=KRT9 PE=1 SV=3	2573	79	1.9e-251	62255	112	67	31	24	71.1	5.14	MSCRQFSSSYLSRSGGGGGGGLGSGGSIRSSYSRFSSSGGGGGGGRFSSSSGYGGGSSRVCGRGGGGSFGYSYGGGSGGGFSASSLGGGFGGGSRGFGGASGGGYSSSGGFGGGFGGGSGGGFGGGYGSGFGGFGGFGGGAGGGDGGILTANEKSTMQELNSRLASYLDKVQALEEANNDLENKIQDWYDKKGPAAIQKNYSPYYNTIDDLKDQIVDLTVGNNKTLLDIDNTRMTLDDFRIKFEMEQNLRQGVDADINGLRQVLDNLTMEKSDLEMQYETLQEELMALKKNHKEEMSQLTGQNSGDVNVEINVAPGKDLTKTLNDMRQEYEQLIAKNRKDIENQYETQITQIEHEVSSSGQEVQSSAKEVTQLRHGVQELEIELQSQLSKKAALEKSLE…	5603	5623	1	1	1	919.482	2	-0.0082	375	390	0	90.39	1.4e-05	R	HGVQELEIELQSQLSK	K						File: ~Z:\CORE\RAW_DATA_2020_QE\P775_Sigrun_Lange\P775_Sigrun_Lange_H_EV.raw~; SpectrumID: ~5743~; PrecursorID: ~0~; scans: ~9501~
4	1::sp|cRAP041|P35527|K1C9_HUMAN	Keratin, type I cytoskeletal 9 OS=Homo sapiens GN=KRT9 PE=1 SV=3	2573	79	1.9e-251	62255	112	67	31	24	71.1	5.14	MSCRQFSSSYLSRSGGGGGGGLGSGGSIRSSYSRFSSSGGGGGGGRFSSSSGYGGGSSRVCGRGGGGSFGYSYGGGSGGGFSASSLGGGFGGGSRGFGGASGGGYSSSGGFGGGFGGGSGGGFGGGYGSGFGGFGGFGGGAGGGDGGILTANEKSTMQELNSRLASYLDKVQALEEANNDLENKIQDWYDKKGPAAIQKNYSPYYNTIDDLKDQIVDLTVGNNKTLLDIDNTRMTLDDFRIKFEMEQNLRQGVDADINGLRQVLDNLTMEKSDLEMQYETLQEELMALKKNHKEEMSQLTGQNSGDVNVEINVAPGKDLTKTLNDMRQEYEQLIAKNRKDIENQYETQITQIEHEVSSSGQEVQSSAKEVTQLRHGVQELEIELQSQLSKKAALEKSLE…	5605	5753	1	1	1	613.327	3	-0.0001	375	390	0	84.5	5.1e-05	R	HGVQELEIELQSQLSK	K						File: ~Z:\CORE\RAW_DATA_2020_QE\P775_Sigrun_Lange\P775_Sigrun_Lange_H_EV.raw~; SpectrumID: ~5873~; PrecursorID: ~0~; scans: ~9638~
4	1::sp|cRAP041|P35527|K1C9_HUMAN	Keratin, type I cytoskeletal 9 OS=Homo sapiens GN=KRT9 PE=1 SV=3	2573	79	1.9e-251	62255	112	67	31	24	71.1	5.14	MSCRQFSSSYLSRSGGGGGGGLGSGGSIRSSYSRFSSSGGGGGGGRFSSSSGYGGGSSRVCGRGGGGSFGYSYGGGSGGGFSASSLGGGFGGGSRGFGGASGGGYSSSGGFGGGFGGGSGGGFGGGYGSGFGGFGGFGGGAGGGDGGILTANEKSTMQELNSRLASYLDKVQALEEANNDLENKIQDWYDKKGPAAIQKNYSPYYNTIDDLKDQIVDLTVGNNKTLLDIDNTRMTLDDFRIKFEMEQNLRQGVDADINGLRQVLDNLTMEKSDLEMQYETLQEELMALKKNHKEEMSQLTGQNSGDVNVEINVAPGKDLTKTLNDMRQEYEQLIAKNRKDIENQYETQITQIEHEVSSSGQEVQSSAKEVTQLRHGVQELEIELQSQLSKKAALEKSLE…	5658	5199	1	1	1	926.969	2	0.0196	322	336	1	28.06	29	K	TLNDMRQEYEQLIAK	N		Deamidated (NQ)	0.000000000010000.0			File: ~Z:\CORE\RAW_DATA_2020_QE\P775_Sigrun_Lange\P775_Sigrun_Lange_H_EV.raw~; SpectrumID: ~5311~; PrecursorID: ~0~; scans: ~9047~
4	1::sp|cRAP041|P35527|K1C9_HUMAN	Keratin, type I cytoskeletal 9 OS=Homo sapiens GN=KRT9 PE=1 SV=3	2573	79	1.9e-251	62255	112	67	31	24	71.1	5.14	MSCRQFSSSYLSRSGGGGGGGLGSGGSIRSSYSRFSSSGGGGGGGRFSSSSGYGGGSSRVCGRGGGGSFGYSYGGGSGGGFSASSLGGGFGGGSRGFGGASGGGYSSSGGFGGGFGGGSGGGFGGGYGSGFGGFGGFGGGAGGGDGGILTANEKSTMQELNSRLASYLDKVQALEEANNDLENKIQDWYDKKGPAAIQKNYSPYYNTIDDLKDQIVDLTVGNNKTLLDIDNTRMTLDDFRIKFEMEQNLRQGVDADINGLRQVLDNLTMEKSDLEMQYETLQEELMALKKNHKEEMSQLTGQNSGDVNVEINVAPGKDLTKTLNDMRQEYEQLIAKNRKDIENQYETQITQIEHEVSSSGQEVQSSAKEVTQLRHGVQELEIELQSQLSKKAALEKSLE…	5659	5075	2	1	1	618.318	3	0.0282	322	336	1	23.86	74	K	TLNDMRQEYEQLIAK	N		Deamidated (NQ)	0.001000000000000.0			File: ~Z:\CORE\RAW_DATA_2020_QE\P775_Sigrun_Lange\P775_Sigrun_Lange_H_EV.raw~; SpectrumID: ~5187~; PrecursorID: ~0~; scans: ~8917~
4	1::sp|cRAP041|P35527|K1C9_HUMAN	Keratin, type I cytoskeletal 9 OS=Homo sapiens GN=KRT9 PE=1 SV=3	2573	79	1.9e-251	62255	112	67	31	24	71.1	5.14	MSCRQFSSSYLSRSGGGGGGGLGSGGSIRSSYSRFSSSGGGGGGGRFSSSSGYGGGSSRVCGRGGGGSFGYSYGGGSGGGFSASSLGGGFGGGSRGFGGASGGGYSSSGGFGGGFGGGSGGGFGGGYGSGFGGFGGFGGGAGGGDGGILTANEKSTMQELNSRLASYLDKVQALEEANNDLENKIQDWYDKKGPAAIQKNYSPYYNTIDDLKDQIVDLTVGNNKTLLDIDNTRMTLDDFRIKFEMEQNLRQGVDADINGLRQVLDNLTMEKSDLEMQYETLQEELMALKKNHKEEMSQLTGQNSGDVNVEINVAPGKDLTKTLNDMRQEYEQLIAKNRKDIENQYETQITQIEHEVSSSGQEVQSSAKEVTQLRHGVQELEIELQSQLSKKAALEKSLE…	6237	6281	1	1	1	1048.02	2	0.0021	428	444	0	126.71	4.4e-09	R	QEIECQNQEYSLLLSIK	M						File: ~Z:\CORE\RAW_DATA_2020_QE\P775_Sigrun_Lange\P775_Sigrun_Lange_H_EV.raw~; SpectrumID: ~6409~; PrecursorID: ~0~; scans: ~10200~
4	1::sp|cRAP041|P35527|K1C9_HUMAN	Keratin, type I cytoskeletal 9 OS=Homo sapiens GN=KRT9 PE=1 SV=3	2573	79	1.9e-251	62255	112	67	31	24	71.1	5.14	MSCRQFSSSYLSRSGGGGGGGLGSGGSIRSSYSRFSSSGGGGGGGRFSSSSGYGGGSSRVCGRGGGGSFGYSYGGGSGGGFSASSLGGGFGGGSRGFGGASGGGYSSSGGFGGGFGGGSGGGFGGGYGSGFGGFGGFGGGAGGGDGGILTANEKSTMQELNSRLASYLDKVQALEEANNDLENKIQDWYDKKGPAAIQKNYSPYYNTIDDLKDQIVDLTVGNNKTLLDIDNTRMTLDDFRIKFEMEQNLRQGVDADINGLRQVLDNLTMEKSDLEMQYETLQEELMALKKNHKEEMSQLTGQNSGDVNVEINVAPGKDLTKTLNDMRQEYEQLIAKNRKDIENQYETQITQIEHEVSSSGQEVQSSAKEVTQLRHGVQELEIELQSQLSKKAALEKSLE…	6405	7722	1	1	1	724.345	3	-0.0046	272	289	0	81.17	0.00013	K	SDLEMQYETLQEELMALK	K						File: ~Z:\CORE\RAW_DATA_2020_QE\P775_Sigrun_Lange\P775_Sigrun_Lange_H_EV.raw~; SpectrumID: ~8047~; PrecursorID: ~0~; scans: ~11920~
4	1::sp|cRAP041|P35527|K1C9_HUMAN	Keratin, type I cytoskeletal 9 OS=Homo sapiens GN=KRT9 PE=1 SV=3	2573	79	1.9e-251	62255	112	67	31	24	71.1	5.14	MSCRQFSSSYLSRSGGGGGGGLGSGGSIRSSYSRFSSSGGGGGGGRFSSSSGYGGGSSRVCGRGGGGSFGYSYGGGSGGGFSASSLGGGFGGGSRGFGGASGGGYSSSGGFGGGFGGGSGGGFGGGYGSGFGGFGGFGGGAGGGDGGILTANEKSTMQELNSRLASYLDKVQALEEANNDLENKIQDWYDKKGPAAIQKNYSPYYNTIDDLKDQIVDLTVGNNKTLLDIDNTRMTLDDFRIKFEMEQNLRQGVDADINGLRQVLDNLTMEKSDLEMQYETLQEELMALKKNHKEEMSQLTGQNSGDVNVEINVAPGKDLTKTLNDMRQEYEQLIAKNRKDIENQYETQITQIEHEVSSSGQEVQSSAKEVTQLRHGVQELEIELQSQLSKKAALEKSLE…	6406	7716	1	1	1	1086.02	2	-0.0006	272	289	0	119.16	2.2e-08	K	SDLEMQYETLQEELMALK	K						File: ~Z:\CORE\RAW_DATA_2020_QE\P775_Sigrun_Lange\P775_Sigrun_Lange_H_EV.raw~; SpectrumID: ~8038~; PrecursorID: ~0~; scans: ~11911~
4	1::sp|cRAP041|P35527|K1C9_HUMAN	Keratin, type I cytoskeletal 9 OS=Homo sapiens GN=KRT9 PE=1 SV=3	2573	79	1.9e-251	62255	112	67	31	24	71.1	5.14	MSCRQFSSSYLSRSGGGGGGGLGSGGSIRSSYSRFSSSGGGGGGGRFSSSSGYGGGSSRVCGRGGGGSFGYSYGGGSGGGFSASSLGGGFGGGSRGFGGASGGGYSSSGGFGGGFGGGSGGGFGGGYGSGFGGFGGFGGGAGGGDGGILTANEKSTMQELNSRLASYLDKVQALEEANNDLENKIQDWYDKKGPAAIQKNYSPYYNTIDDLKDQIVDLTVGNNKTLLDIDNTRMTLDDFRIKFEMEQNLRQGVDADINGLRQVLDNLTMEKSDLEMQYETLQEELMALKKNHKEEMSQLTGQNSGDVNVEINVAPGKDLTKTLNDMRQEYEQLIAKNRKDIENQYETQITQIEHEVSSSGQEVQSSAKEVTQLRHGVQELEIELQSQLSKKAALEKSLE…	6458	7701	1	1	1	729.678	3	-0.0003	272	289	0	73.89	0.0007	K	SDLEMQYETLQEELMALK	K		Oxidation (M)	0.000030000000000000.0			File: ~Z:\CORE\RAW_DATA_2020_QE\P775_Sigrun_Lange\P775_Sigrun_Lange_H_EV.raw~; SpectrumID: ~8006~; PrecursorID: ~0~; scans: ~11877~
4	1::sp|cRAP041|P35527|K1C9_HUMAN	Keratin, type I cytoskeletal 9 OS=Homo sapiens GN=KRT9 PE=1 SV=3	2573	79	1.9e-251	62255	112	67	31	24	71.1	5.14	MSCRQFSSSYLSRSGGGGGGGLGSGGSIRSSYSRFSSSGGGGGGGRFSSSSGYGGGSSRVCGRGGGGSFGYSYGGGSGGGFSASSLGGGFGGGSRGFGGASGGGYSSSGGFGGGFGGGSGGGFGGGYGSGFGGFGGFGGGAGGGDGGILTANEKSTMQELNSRLASYLDKVQALEEANNDLENKIQDWYDKKGPAAIQKNYSPYYNTIDDLKDQIVDLTVGNNKTLLDIDNTRMTLDDFRIKFEMEQNLRQGVDADINGLRQVLDNLTMEKSDLEMQYETLQEELMALKKNHKEEMSQLTGQNSGDVNVEINVAPGKDLTKTLNDMRQEYEQLIAKNRKDIENQYETQITQIEHEVSSSGQEVQSSAKEVTQLRHGVQELEIELQSQLSKKAALEKSLE…	6459	7506	1	1	1	1094.02	2	0.0032	272	289	0	118.41	2.6e-08	K	SDLEMQYETLQEELMALK	K		Oxidation (M)	0.000000000000003000.0			File: ~Z:\CORE\RAW_DATA_2020_QE\P775_Sigrun_Lange\P775_Sigrun_Lange_H_EV.raw~; SpectrumID: ~7720~; PrecursorID: ~0~; scans: ~11577~
4	1::sp|cRAP041|P35527|K1C9_HUMAN	Keratin, type I cytoskeletal 9 OS=Homo sapiens GN=KRT9 PE=1 SV=3	2573	79	1.9e-251	62255	112	67	31	24	71.1	5.14	MSCRQFSSSYLSRSGGGGGGGLGSGGSIRSSYSRFSSSGGGGGGGRFSSSSGYGGGSSRVCGRGGGGSFGYSYGGGSGGGFSASSLGGGFGGGSRGFGGASGGGYSSSGGFGGGFGGGSGGGFGGGYGSGFGGFGGFGGGAGGGDGGILTANEKSTMQELNSRLASYLDKVQALEEANNDLENKIQDWYDKKGPAAIQKNYSPYYNTIDDLKDQIVDLTVGNNKTLLDIDNTRMTLDDFRIKFEMEQNLRQGVDADINGLRQVLDNLTMEKSDLEMQYETLQEELMALKKNHKEEMSQLTGQNSGDVNVEINVAPGKDLTKTLNDMRQEYEQLIAKNRKDIENQYETQITQIEHEVSSSGQEVQSSAKEVTQLRHGVQELEIELQSQLSKKAALEKSLE…	6460	7515	1	1	1	730.011	3	0.0151	272	289	0	28.74	23	K	SDLEMQYETLQEELMALK	K		Deamidated (NQ); Oxidation (M)	0.000000000010003000.0			File: ~Z:\CORE\RAW_DATA_2020_QE\P775_Sigrun_Lange\P775_Sigrun_Lange_H_EV.raw~; SpectrumID: ~7734~; PrecursorID: ~0~; scans: ~11592~
4	1::sp|cRAP041|P35527|K1C9_HUMAN	Keratin, type I cytoskeletal 9 OS=Homo sapiens GN=KRT9 PE=1 SV=3	2573	79	1.9e-251	62255	112	67	31	24	71.1	5.14	MSCRQFSSSYLSRSGGGGGGGLGSGGSIRSSYSRFSSSGGGGGGGRFSSSSGYGGGSSRVCGRGGGGSFGYSYGGGSGGGFSASSLGGGFGGGSRGFGGASGGGYSSSGGFGGGFGGGSGGGFGGGYGSGFGGFGGFGGGAGGGDGGILTANEKSTMQELNSRLASYLDKVQALEEANNDLENKIQDWYDKKGPAAIQKNYSPYYNTIDDLKDQIVDLTVGNNKTLLDIDNTRMTLDDFRIKFEMEQNLRQGVDADINGLRQVLDNLTMEKSDLEMQYETLQEELMALKKNHKEEMSQLTGQNSGDVNVEINVAPGKDLTKTLNDMRQEYEQLIAKNRKDIENQYETQITQIEHEVSSSGQEVQSSAKEVTQLRHGVQELEIELQSQLSKKAALEKSLE…	6461	7688	1	1	1	1094.51	2	0.018	272	289	0	93.89	7.1e-06	K	SDLEMQYETLQEELMALK	K		Deamidated (NQ); Oxidation (M)	0.000031000000000000.0			File: ~Z:\CORE\RAW_DATA_2020_QE\P775_Sigrun_Lange\P775_Sigrun_Lange_H_EV.raw~; SpectrumID: ~7984~; PrecursorID: ~0~; scans: ~11854~
4	1::sp|cRAP041|P35527|K1C9_HUMAN	Keratin, type I cytoskeletal 9 OS=Homo sapiens GN=KRT9 PE=1 SV=3	2573	79	1.9e-251	62255	112	67	31	24	71.1	5.14	MSCRQFSSSYLSRSGGGGGGGLGSGGSIRSSYSRFSSSGGGGGGGRFSSSSGYGGGSSRVCGRGGGGSFGYSYGGGSGGGFSASSLGGGFGGGSRGFGGASGGGYSSSGGFGGGFGGGSGGGFGGGYGSGFGGFGGFGGGAGGGDGGILTANEKSTMQELNSRLASYLDKVQALEEANNDLENKIQDWYDKKGPAAIQKNYSPYYNTIDDLKDQIVDLTVGNNKTLLDIDNTRMTLDDFRIKFEMEQNLRQGVDADINGLRQVLDNLTMEKSDLEMQYETLQEELMALKKNHKEEMSQLTGQNSGDVNVEINVAPGKDLTKTLNDMRQEYEQLIAKNRKDIENQYETQITQIEHEVSSSGQEVQSSAKEVTQLRHGVQELEIELQSQLSKKAALEKSLE…	6493	7447	1	1	1	735.009	3	-0.0023	272	289	0	92.5	8.7e-06	K	SDLEMQYETLQEELMALK	K		2 Oxidation (M)	0.000030000000003000.0			File: ~Z:\CORE\RAW_DATA_2020_QE\P775_Sigrun_Lange\P775_Sigrun_Lange_H_EV.raw~; SpectrumID: ~7639~; PrecursorID: ~0~; scans: ~11492~
4	1::sp|cRAP041|P35527|K1C9_HUMAN	Keratin, type I cytoskeletal 9 OS=Homo sapiens GN=KRT9 PE=1 SV=3	2573	79	1.9e-251	62255	112	67	31	24	71.1	5.14	MSCRQFSSSYLSRSGGGGGGGLGSGGSIRSSYSRFSSSGGGGGGGRFSSSSGYGGGSSRVCGRGGGGSFGYSYGGGSGGGFSASSLGGGFGGGSRGFGGASGGGYSSSGGFGGGFGGGSGGGFGGGYGSGFGGFGGFGGGAGGGDGGILTANEKSTMQELNSRLASYLDKVQALEEANNDLENKIQDWYDKKGPAAIQKNYSPYYNTIDDLKDQIVDLTVGNNKTLLDIDNTRMTLDDFRIKFEMEQNLRQGVDADINGLRQVLDNLTMEKSDLEMQYETLQEELMALKKNHKEEMSQLTGQNSGDVNVEINVAPGKDLTKTLNDMRQEYEQLIAKNRKDIENQYETQITQIEHEVSSSGQEVQSSAKEVTQLRHGVQELEIELQSQLSKKAALEKSLE…	6494	7433	1	1	1	1102.02	2	0.0098	272	289	0	99.79	1.8e-06	K	SDLEMQYETLQEELMALK	K		2 Oxidation (M)	0.000030000000003000.0			File: ~Z:\CORE\RAW_DATA_2020_QE\P775_Sigrun_Lange\P775_Sigrun_Lange_H_EV.raw~; SpectrumID: ~7622~; PrecursorID: ~0~; scans: ~11474~
4	1::sp|cRAP041|P35527|K1C9_HUMAN	Keratin, type I cytoskeletal 9 OS=Homo sapiens GN=KRT9 PE=1 SV=3	2573	79	1.9e-251	62255	112	67	31	24	71.1	5.14	MSCRQFSSSYLSRSGGGGGGGLGSGGSIRSSYSRFSSSGGGGGGGRFSSSSGYGGGSSRVCGRGGGGSFGYSYGGGSGGGFSASSLGGGFGGGSRGFGGASGGGYSSSGGFGGGFGGGSGGGFGGGYGSGFGGFGGFGGGAGGGDGGILTANEKSTMQELNSRLASYLDKVQALEEANNDLENKIQDWYDKKGPAAIQKNYSPYYNTIDDLKDQIVDLTVGNNKTLLDIDNTRMTLDDFRIKFEMEQNLRQGVDADINGLRQVLDNLTMEKSDLEMQYETLQEELMALKKNHKEEMSQLTGQNSGDVNVEINVAPGKDLTKTLNDMRQEYEQLIAKNRKDIENQYETQITQIEHEVSSSGQEVQSSAKEVTQLRHGVQELEIELQSQLSKKAALEKSLE…	6861	6686	1	1	1	767.041	3	-0.0114	272	290	1	63.59	0.0089	K	SDLEMQYETLQEELMALKK	N						File: ~Z:\CORE\RAW_DATA_2020_QE\P775_Sigrun_Lange\P775_Sigrun_Lange_H_EV.raw~; SpectrumID: ~6824~; PrecursorID: ~0~; scans: ~10636~
4	1::sp|cRAP041|P35527|K1C9_HUMAN	Keratin, type I cytoskeletal 9 OS=Homo sapiens GN=KRT9 PE=1 SV=3	2573	79	1.9e-251	62255	112	67	31	24	71.1	5.14	MSCRQFSSSYLSRSGGGGGGGLGSGGSIRSSYSRFSSSGGGGGGGRFSSSSGYGGGSSRVCGRGGGGSFGYSYGGGSGGGFSASSLGGGFGGGSRGFGGASGGGYSSSGGFGGGFGGGSGGGFGGGYGSGFGGFGGFGGGAGGGDGGILTANEKSTMQELNSRLASYLDKVQALEEANNDLENKIQDWYDKKGPAAIQKNYSPYYNTIDDLKDQIVDLTVGNNKTLLDIDNTRMTLDDFRIKFEMEQNLRQGVDADINGLRQVLDNLTMEKSDLEMQYETLQEELMALKKNHKEEMSQLTGQNSGDVNVEINVAPGKDLTKTLNDMRQEYEQLIAKNRKDIENQYETQITQIEHEVSSSGQEVQSSAKEVTQLRHGVQELEIELQSQLSKKAALEKSLE…	6924	6645	1	1	1	772.376	3	-0.0018	272	290	1	54.22	0.076	K	SDLEMQYETLQEELMALKK	N		Oxidation (M)	0.0000300000000000000.0			File: ~Z:\CORE\RAW_DATA_2020_QE\P775_Sigrun_Lange\P775_Sigrun_Lange_H_EV.raw~; SpectrumID: ~6782~; PrecursorID: ~0~; scans: ~10592~
4	1::sp|cRAP041|P35527|K1C9_HUMAN	Keratin, type I cytoskeletal 9 OS=Homo sapiens GN=KRT9 PE=1 SV=3	2573	79	1.9e-251	62255	112	67	31	24	71.1	5.14	MSCRQFSSSYLSRSGGGGGGGLGSGGSIRSSYSRFSSSGGGGGGGRFSSSSGYGGGSSRVCGRGGGGSFGYSYGGGSGGGFSASSLGGGFGGGSRGFGGASGGGYSSSGGFGGGFGGGSGGGFGGGYGSGFGGFGGFGGGAGGGDGGILTANEKSTMQELNSRLASYLDKVQALEEANNDLENKIQDWYDKKGPAAIQKNYSPYYNTIDDLKDQIVDLTVGNNKTLLDIDNTRMTLDDFRIKFEMEQNLRQGVDADINGLRQVLDNLTMEKSDLEMQYETLQEELMALKKNHKEEMSQLTGQNSGDVNVEINVAPGKDLTKTLNDMRQEYEQLIAKNRKDIENQYETQITQIEHEVSSSGQEVQSSAKEVTQLRHGVQELEIELQSQLSKKAALEKSLE…	6925	6467	1	1	1	772.376	3	-0.0009	272	290	1	63.48	0.009	K	SDLEMQYETLQEELMALKK	N		Oxidation (M)	0.0000000000000030000.0			File: ~Z:\CORE\RAW_DATA_2020_QE\P775_Sigrun_Lange\P775_Sigrun_Lange_H_EV.raw~; SpectrumID: ~6600~; PrecursorID: ~0~; scans: ~10401~
4	1::sp|cRAP041|P35527|K1C9_HUMAN	Keratin, type I cytoskeletal 9 OS=Homo sapiens GN=KRT9 PE=1 SV=3	2573	79	1.9e-251	62255	112	67	31	24	71.1	5.14	MSCRQFSSSYLSRSGGGGGGGLGSGGSIRSSYSRFSSSGGGGGGGRFSSSSGYGGGSSRVCGRGGGGSFGYSYGGGSGGGFSASSLGGGFGGGSRGFGGASGGGYSSSGGFGGGFGGGSGGGFGGGYGSGFGGFGGFGGGAGGGDGGILTANEKSTMQELNSRLASYLDKVQALEEANNDLENKIQDWYDKKGPAAIQKNYSPYYNTIDDLKDQIVDLTVGNNKTLLDIDNTRMTLDDFRIKFEMEQNLRQGVDADINGLRQVLDNLTMEKSDLEMQYETLQEELMALKKNHKEEMSQLTGQNSGDVNVEINVAPGKDLTKTLNDMRQEYEQLIAKNRKDIENQYETQITQIEHEVSSSGQEVQSSAKEVTQLRHGVQELEIELQSQLSKKAALEKSLE…	6978	6387	1	1	1	777.706	3	-0.005	272	290	1	80.87	0.00016	K	SDLEMQYETLQEELMALKK	N		2 Oxidation (M)	0.0000300000000030000.0			File: ~Z:\CORE\RAW_DATA_2020_QE\P775_Sigrun_Lange\P775_Sigrun_Lange_H_EV.raw~; SpectrumID: ~6517~; PrecursorID: ~0~; scans: ~10314~
4	1::sp|cRAP041|P35527|K1C9_HUMAN	Keratin, type I cytoskeletal 9 OS=Homo sapiens GN=KRT9 PE=1 SV=3	2573	79	1.9e-251	62255	112	67	31	24	71.1	5.14	MSCRQFSSSYLSRSGGGGGGGLGSGGSIRSSYSRFSSSGGGGGGGRFSSSSGYGGGSSRVCGRGGGGSFGYSYGGGSGGGFSASSLGGGFGGGSRGFGGASGGGYSSSGGFGGGFGGGSGGGFGGGYGSGFGGFGGFGGGAGGGDGGILTANEKSTMQELNSRLASYLDKVQALEEANNDLENKIQDWYDKKGPAAIQKNYSPYYNTIDDLKDQIVDLTVGNNKTLLDIDNTRMTLDDFRIKFEMEQNLRQGVDADINGLRQVLDNLTMEKSDLEMQYETLQEELMALKKNHKEEMSQLTGQNSGDVNVEINVAPGKDLTKTLNDMRQEYEQLIAKNRKDIENQYETQITQIEHEVSSSGQEVQSSAKEVTQLRHGVQELEIELQSQLSKKAALEKSLE…	7084	5300	1	1	1	793.067	3	-0.0022	164	184	1	108.48	3e-07	R	LASYLDKVQALEEANNDLENK	I						File: ~Z:\CORE\RAW_DATA_2020_QE\P775_Sigrun_Lange\P775_Sigrun_Lange_H_EV.raw~; SpectrumID: ~5413~; PrecursorID: ~0~; scans: ~9155~
4	1::sp|cRAP041|P35527|K1C9_HUMAN	Keratin, type I cytoskeletal 9 OS=Homo sapiens GN=KRT9 PE=1 SV=3	2573	79	1.9e-251	62255	112	67	31	24	71.1	5.14	MSCRQFSSSYLSRSGGGGGGGLGSGGSIRSSYSRFSSSGGGGGGGRFSSSSGYGGGSSRVCGRGGGGSFGYSYGGGSGGGFSASSLGGGFGGGSRGFGGASGGGYSSSGGFGGGFGGGSGGGFGGGYGSGFGGFGGFGGGAGGGDGGILTANEKSTMQELNSRLASYLDKVQALEEANNDLENKIQDWYDKKGPAAIQKNYSPYYNTIDDLKDQIVDLTVGNNKTLLDIDNTRMTLDDFRIKFEMEQNLRQGVDADINGLRQVLDNLTMEKSDLEMQYETLQEELMALKKNHKEEMSQLTGQNSGDVNVEINVAPGKDLTKTLNDMRQEYEQLIAKNRKDIENQYETQITQIEHEVSSSGQEVQSSAKEVTQLRHGVQELEIELQSQLSKKAALEKSLE…	7085	5217	1	1	1	1189.1	2	0.0024	164	184	1	92.63	1.2e-05	R	LASYLDKVQALEEANNDLENK	I						File: ~Z:\CORE\RAW_DATA_2020_QE\P775_Sigrun_Lange\P775_Sigrun_Lange_H_EV.raw~; SpectrumID: ~5329~; PrecursorID: ~0~; scans: ~9066~
4	1::sp|cRAP041|P35527|K1C9_HUMAN	Keratin, type I cytoskeletal 9 OS=Homo sapiens GN=KRT9 PE=1 SV=3	2573	79	1.9e-251	62255	112	67	31	24	71.1	5.14	MSCRQFSSSYLSRSGGGGGGGLGSGGSIRSSYSRFSSSGGGGGGGRFSSSSGYGGGSSRVCGRGGGGSFGYSYGGGSGGGFSASSLGGGFGGGSRGFGGASGGGYSSSGGFGGGFGGGSGGGFGGGYGSGFGGFGGFGGGAGGGDGGILTANEKSTMQELNSRLASYLDKVQALEEANNDLENKIQDWYDKKGPAAIQKNYSPYYNTIDDLKDQIVDLTVGNNKTLLDIDNTRMTLDDFRIKFEMEQNLRQGVDADINGLRQVLDNLTMEKSDLEMQYETLQEELMALKKNHKEEMSQLTGQNSGDVNVEINVAPGKDLTKTLNDMRQEYEQLIAKNRKDIENQYETQITQIEHEVSSSGQEVQSSAKEVTQLRHGVQELEIELQSQLSKKAALEKSLE…	7336	4538	1	1	1	837.381	3	-0.0022	450	472	0	92.26	7.8e-06	K	EIETYHNLLEGGQEDFESSGAGK	I						File: ~Z:\CORE\RAW_DATA_2020_QE\P775_Sigrun_Lange\P775_Sigrun_Lange_H_EV.raw~; SpectrumID: ~4650~; PrecursorID: ~0~; scans: ~8353~
4	1::sp|cRAP041|P35527|K1C9_HUMAN	Keratin, type I cytoskeletal 9 OS=Homo sapiens GN=KRT9 PE=1 SV=3	2573	79	1.9e-251	62255	112	67	31	24	71.1	5.14	MSCRQFSSSYLSRSGGGGGGGLGSGGSIRSSYSRFSSSGGGGGGGRFSSSSGYGGGSSRVCGRGGGGSFGYSYGGGSGGGFSASSLGGGFGGGSRGFGGASGGGYSSSGGFGGGFGGGSGGGFGGGYGSGFGGFGGFGGGAGGGDGGILTANEKSTMQELNSRLASYLDKVQALEEANNDLENKIQDWYDKKGPAAIQKNYSPYYNTIDDLKDQIVDLTVGNNKTLLDIDNTRMTLDDFRIKFEMEQNLRQGVDADINGLRQVLDNLTMEKSDLEMQYETLQEELMALKKNHKEEMSQLTGQNSGDVNVEINVAPGKDLTKTLNDMRQEYEQLIAKNRKDIENQYETQITQIEHEVSSSGQEVQSSAKEVTQLRHGVQELEIELQSQLSKKAALEKSLE…	7339	4593	1	1	1	1255.57	2	0.005	450	472	0	130.09	1.4e-09	K	EIETYHNLLEGGQEDFESSGAGK	I						File: ~Z:\CORE\RAW_DATA_2020_QE\P775_Sigrun_Lange\P775_Sigrun_Lange_H_EV.raw~; SpectrumID: ~4705~; PrecursorID: ~0~; scans: ~8411~
4	1::sp|cRAP041|P35527|K1C9_HUMAN	Keratin, type I cytoskeletal 9 OS=Homo sapiens GN=KRT9 PE=1 SV=3	2573	79	1.9e-251	62255	112	67	31	24	71.1	5.14	MSCRQFSSSYLSRSGGGGGGGLGSGGSIRSSYSRFSSSGGGGGGGRFSSSSGYGGGSSRVCGRGGGGSFGYSYGGGSGGGFSASSLGGGFGGGSRGFGGASGGGYSSSGGFGGGFGGGSGGGFGGGYGSGFGGFGGFGGGAGGGDGGILTANEKSTMQELNSRLASYLDKVQALEEANNDLENKIQDWYDKKGPAAIQKNYSPYYNTIDDLKDQIVDLTVGNNKTLLDIDNTRMTLDDFRIKFEMEQNLRQGVDADINGLRQVLDNLTMEKSDLEMQYETLQEELMALKKNHKEEMSQLTGQNSGDVNVEINVAPGKDLTKTLNDMRQEYEQLIAKNRKDIENQYETQITQIEHEVSSSGQEVQSSAKEVTQLRHGVQELEIELQSQLSKKAALEKSLE…	7630	5394	1	1	1	902.391	3	-0.0017	64	95	0	113.92	2.6e-08	R	GGGGSFGYSYGGGSGGGFSASSLGGGFGGGSR	G						File: ~Z:\CORE\RAW_DATA_2020_QE\P775_Sigrun_Lange\P775_Sigrun_Lange_H_EV.raw~; SpectrumID: ~5507~; PrecursorID: ~0~; scans: ~9253~
4	1::sp|cRAP041|P35527|K1C9_HUMAN	Keratin, type I cytoskeletal 9 OS=Homo sapiens GN=KRT9 PE=1 SV=3	2573	79	1.9e-251	62255	112	67	31	24	71.1	5.14	MSCRQFSSSYLSRSGGGGGGGLGSGGSIRSSYSRFSSSGGGGGGGRFSSSSGYGGGSSRVCGRGGGGSFGYSYGGGSGGGFSASSLGGGFGGGSRGFGGASGGGYSSSGGFGGGFGGGSGGGFGGGYGSGFGGFGGFGGGAGGGDGGILTANEKSTMQELNSRLASYLDKVQALEEANNDLENKIQDWYDKKGPAAIQKNYSPYYNTIDDLKDQIVDLTVGNNKTLLDIDNTRMTLDDFRIKFEMEQNLRQGVDADINGLRQVLDNLTMEKSDLEMQYETLQEELMALKKNHKEEMSQLTGQNSGDVNVEINVAPGKDLTKTLNDMRQEYEQLIAKNRKDIENQYETQITQIEHEVSSSGQEVQSSAKEVTQLRHGVQELEIELQSQLSKKAALEKSLE…	7631	5411	1	1	1	1353.08	2	0.0012	64	95	0	207.08	1.3e-17	R	GGGGSFGYSYGGGSGGGFSASSLGGGFGGGSR	G						File: ~Z:\CORE\RAW_DATA_2020_QE\P775_Sigrun_Lange\P775_Sigrun_Lange_H_EV.raw~; SpectrumID: ~5524~; PrecursorID: ~0~; scans: ~9271~
4	1::sp|cRAP041|P35527|K1C9_HUMAN	Keratin, type I cytoskeletal 9 OS=Homo sapiens GN=KRT9 PE=1 SV=3	2573	79	1.9e-251	62255	112	67	31	24	71.1	5.14	MSCRQFSSSYLSRSGGGGGGGLGSGGSIRSSYSRFSSSGGGGGGGRFSSSSGYGGGSSRVCGRGGGGSFGYSYGGGSGGGFSASSLGGGFGGGSRGFGGASGGGYSSSGGFGGGFGGGSGGGFGGGYGSGFGGFGGFGGGAGGGDGGILTANEKSTMQELNSRLASYLDKVQALEEANNDLENKIQDWYDKKGPAAIQKNYSPYYNTIDDLKDQIVDLTVGNNKTLLDIDNTRMTLDDFRIKFEMEQNLRQGVDADINGLRQVLDNLTMEKSDLEMQYETLQEELMALKKNHKEEMSQLTGQNSGDVNVEINVAPGKDLTKTLNDMRQEYEQLIAKNRKDIENQYETQITQIEHEVSSSGQEVQSSAKEVTQLRHGVQELEIELQSQLSKKAALEKSLE…	7800	4722	1	1	1	720.842	4	-0.0053	447	472	1	53.15	0.094	R	LEKEIETYHNLLEGGQEDFESSGAGK	I						File: ~Z:\CORE\RAW_DATA_2020_QE\P775_Sigrun_Lange\P775_Sigrun_Lange_H_EV.raw~; SpectrumID: ~4834~; PrecursorID: ~0~; scans: ~8546~
4	1::sp|cRAP041|P35527|K1C9_HUMAN	Keratin, type I cytoskeletal 9 OS=Homo sapiens GN=KRT9 PE=1 SV=3	2573	79	1.9e-251	62255	112	67	31	24	71.1	5.14	MSCRQFSSSYLSRSGGGGGGGLGSGGSIRSSYSRFSSSGGGGGGGRFSSSSGYGGGSSRVCGRGGGGSFGYSYGGGSGGGFSASSLGGGFGGGSRGFGGASGGGYSSSGGFGGGFGGGSGGGFGGGYGSGFGGFGGFGGGAGGGDGGILTANEKSTMQELNSRLASYLDKVQALEEANNDLENKIQDWYDKKGPAAIQKNYSPYYNTIDDLKDQIVDLTVGNNKTLLDIDNTRMTLDDFRIKFEMEQNLRQGVDADINGLRQVLDNLTMEKSDLEMQYETLQEELMALKKNHKEEMSQLTGQNSGDVNVEINVAPGKDLTKTLNDMRQEYEQLIAKNRKDIENQYETQITQIEHEVSSSGQEVQSSAKEVTQLRHGVQELEIELQSQLSKKAALEKSLE…	7837	7291	1	1	1	968.141	3	-0.0034	200	224	1	74.5	0.00078	K	NYSPYYNTIDDLKDQIVDLTVGNNK	T						File: ~Z:\CORE\RAW_DATA_2020_QE\P775_Sigrun_Lange\P775_Sigrun_Lange_H_EV.raw~; SpectrumID: ~7455~; PrecursorID: ~0~; scans: ~11299~
4	1::sp|cRAP041|P35527|K1C9_HUMAN	Keratin, type I cytoskeletal 9 OS=Homo sapiens GN=KRT9 PE=1 SV=3	2573	79	1.9e-251	62255	112	67	31	24	71.1	5.14	MSCRQFSSSYLSRSGGGGGGGLGSGGSIRSSYSRFSSSGGGGGGGRFSSSSGYGGGSSRVCGRGGGGSFGYSYGGGSGGGFSASSLGGGFGGGSRGFGGASGGGYSSSGGFGGGFGGGSGGGFGGGYGSGFGGFGGFGGGAGGGDGGILTANEKSTMQELNSRLASYLDKVQALEEANNDLENKIQDWYDKKGPAAIQKNYSPYYNTIDDLKDQIVDLTVGNNKTLLDIDNTRMTLDDFRIKFEMEQNLRQGVDADINGLRQVLDNLTMEKSDLEMQYETLQEELMALKKNHKEEMSQLTGQNSGDVNVEINVAPGKDLTKTLNDMRQEYEQLIAKNRKDIENQYETQITQIEHEVSSSGQEVQSSAKEVTQLRHGVQELEIELQSQLSKKAALEKSLE…	8185	1946	1	1	1	1075.1	3	0.0059	580	619	0	162.66	7.9e-14	R	GGSGGSHGGGSGFGGESGGSYGGGEEASGSGGGYGGGSGK	S						File: ~Z:\CORE\RAW_DATA_2020_QE\P775_Sigrun_Lange\P775_Sigrun_Lange_H_EV.raw~; SpectrumID: ~2054~; PrecursorID: ~0~; scans: ~5505~
4	1::sp|cRAP041|P35527|K1C9_HUMAN	Keratin, type I cytoskeletal 9 OS=Homo sapiens GN=KRT9 PE=1 SV=3	2573	79	1.9e-251	62255	112	67	31	24	71.1	5.14	MSCRQFSSSYLSRSGGGGGGGLGSGGSIRSSYSRFSSSGGGGGGGRFSSSSGYGGGSSRVCGRGGGGSFGYSYGGGSGGGFSASSLGGGFGGGSRGFGGASGGGYSSSGGFGGGFGGGSGGGFGGGYGSGFGGFGGFGGGAGGGDGGILTANEKSTMQELNSRLASYLDKVQALEEANNDLENKIQDWYDKKGPAAIQKNYSPYYNTIDDLKDQIVDLTVGNNKTLLDIDNTRMTLDDFRIKFEMEQNLRQGVDADINGLRQVLDNLTMEKSDLEMQYETLQEELMALKKNHKEEMSQLTGQNSGDVNVEINVAPGKDLTKTLNDMRQEYEQLIAKNRKDIENQYETQITQIEHEVSSSGQEVQSSAKEVTQLRHGVQELEIELQSQLSKKAALEKSLE…	8199	6290	1	1	1	816.883	4	-0.0025	340	368	0	95.45	5e-06	K	DIENQYETQITQIEHEVSSSGQEVQSSAK	E						File: ~Z:\CORE\RAW_DATA_2020_QE\P775_Sigrun_Lange\P775_Sigrun_Lange_H_EV.raw~; SpectrumID: ~6418~; PrecursorID: ~0~; scans: ~10210~
4	1::sp|cRAP041|P35527|K1C9_HUMAN	Keratin, type I cytoskeletal 9 OS=Homo sapiens GN=KRT9 PE=1 SV=3	2573	79	1.9e-251	62255	112	67	31	24	71.1	5.14	MSCRQFSSSYLSRSGGGGGGGLGSGGSIRSSYSRFSSSGGGGGGGRFSSSSGYGGGSSRVCGRGGGGSFGYSYGGGSGGGFSASSLGGGFGGGSRGFGGASGGGYSSSGGFGGGFGGGSGGGFGGGYGSGFGGFGGFGGGAGGGDGGILTANEKSTMQELNSRLASYLDKVQALEEANNDLENKIQDWYDKKGPAAIQKNYSPYYNTIDDLKDQIVDLTVGNNKTLLDIDNTRMTLDDFRIKFEMEQNLRQGVDADINGLRQVLDNLTMEKSDLEMQYETLQEELMALKKNHKEEMSQLTGQNSGDVNVEINVAPGKDLTKTLNDMRQEYEQLIAKNRKDIENQYETQITQIEHEVSSSGQEVQSSAKEVTQLRHGVQELEIELQSQLSKKAALEKSLE…	8200	6367	1	1	1	1088.84	3	0.0029	340	368	0	107.93	3e-07	K	DIENQYETQITQIEHEVSSSGQEVQSSAK	E						File: ~Z:\CORE\RAW_DATA_2020_QE\P775_Sigrun_Lange\P775_Sigrun_Lange_H_EV.raw~; SpectrumID: ~6495~; PrecursorID: ~0~; scans: ~10291~
4	1::sp|cRAP041|P35527|K1C9_HUMAN	Keratin, type I cytoskeletal 9 OS=Homo sapiens GN=KRT9 PE=1 SV=3	2573	79	1.9e-251	62255	112	67	31	24	71.1	5.14	MSCRQFSSSYLSRSGGGGGGGLGSGGSIRSSYSRFSSSGGGGGGGRFSSSSGYGGGSSRVCGRGGGGSFGYSYGGGSGGGFSASSLGGGFGGGSRGFGGASGGGYSSSGGFGGGFGGGSGGGFGGGYGSGFGGFGGFGGGAGGGDGGILTANEKSTMQELNSRLASYLDKVQALEEANNDLENKIQDWYDKKGPAAIQKNYSPYYNTIDDLKDQIVDLTVGNNKTLLDIDNTRMTLDDFRIKFEMEQNLRQGVDADINGLRQVLDNLTMEKSDLEMQYETLQEELMALKKNHKEEMSQLTGQNSGDVNVEINVAPGKDLTKTLNDMRQEYEQLIAKNRKDIENQYETQITQIEHEVSSSGQEVQSSAKEVTQLRHGVQELEIELQSQLSKKAALEKSLE…	8202	6514	1	1	1	1089.18	3	0.0182	340	368	0	93.53	8e-06	K	DIENQYETQITQIEHEVSSSGQEVQSSAK	E		Deamidated (NQ)	0.00000000000100000000000000000.0			File: ~Z:\CORE\RAW_DATA_2020_QE\P775_Sigrun_Lange\P775_Sigrun_Lange_H_EV.raw~; SpectrumID: ~6648~; PrecursorID: ~0~; scans: ~10451~
4	1::sp|cRAP041|P35527|K1C9_HUMAN	Keratin, type I cytoskeletal 9 OS=Homo sapiens GN=KRT9 PE=1 SV=3	2573	79	1.9e-251	62255	112	67	31	24	71.1	5.14	MSCRQFSSSYLSRSGGGGGGGLGSGGSIRSSYSRFSSSGGGGGGGRFSSSSGYGGGSSRVCGRGGGGSFGYSYGGGSGGGFSASSLGGGFGGGSRGFGGASGGGYSSSGGFGGGFGGGSGGGFGGGYGSGFGGFGGFGGGAGGGDGGILTANEKSTMQELNSRLASYLDKVQALEEANNDLENKIQDWYDKKGPAAIQKNYSPYYNTIDDLKDQIVDLTVGNNKTLLDIDNTRMTLDDFRIKFEMEQNLRQGVDADINGLRQVLDNLTMEKSDLEMQYETLQEELMALKKNHKEEMSQLTGQNSGDVNVEINVAPGKDLTKTLNDMRQEYEQLIAKNRKDIENQYETQITQIEHEVSSSGQEVQSSAKEVTQLRHGVQELEIELQSQLSKKAALEKSLE…	8679	7407	1	1	1	1216.53	4	0.0142	96	154	0	25.28	9.9	R	GFGGASGGGYSSSGGFGGGFGGGSGGGFGGGYGSGFGGFGGFGGGAGGGDGGILTANEK	S		Deamidated (NQ)	0.00000000000000000000000000000000000000000000000000000000100.0			File: ~Z:\CORE\RAW_DATA_2020_QE\P775_Sigrun_Lange\P775_Sigrun_Lange_H_EV.raw~; SpectrumID: ~7587~; PrecursorID: ~0~; scans: ~11437~	emPAI	11.58
5	1::sp|cRAP039|P13645|K1C10_HUMAN	Keratin, type I cytoskeletal 10 OS=Homo sapiens GN=KRT10 PE=1 SV=6	2508	79	6.8e-245	59020	111	63	35	22	55.8	5.13	MSVRYSSSKHYSSSRSGGGGGGGGCGGGGGVSSLRISSSKGSLGGGFSSGGFSGGSFSRGSSGGGCFGGSSGGYGGLGGFGGGSFRGSYGSSSFGGSYGGIFGGGSFGGGSFGGGSFGGGGFGGGGFGGGFGGGFGGDGGLLSGNEKVTMQNLNDRLASYLDKVRALEESNYELEGKIKEWYEKHGNSHQGEPRDYSKYYKTIDDLKNQILNLTTDNANILLQIDNARLAADDFRLKYENEVALRQSVEADINGLRRVLDELTLTKADLEMQIESLTEELAYLKKNHEEEMKDLRNVSTGDVNVEMNAAPGVDLTQLLNNMRSQYEQLAEQNRKDAEAWFNEKSKELTTEIDNNIEQISSYKSEITELRRNVQALEIELQSQLALKQSLEASLAETEGR…	204	2658	1	1	0	404.203	2	-0.0002	229	235	0	33.29	2.6	R	LAADDFR	L						File: ~Z:\CORE\RAW_DATA_2020_QE\P775_Sigrun_Lange\P775_Sigrun_Lange_H_EV.raw~; SpectrumID: ~2768~; PrecursorID: ~0~; scans: ~6329~
5	1::sp|cRAP039|P13645|K1C10_HUMAN	Keratin, type I cytoskeletal 10 OS=Homo sapiens GN=KRT10 PE=1 SV=6	2508	79	6.8e-245	59020	111	63	35	22	55.8	5.13	MSVRYSSSKHYSSSRSGGGGGGGGCGGGGGVSSLRISSSKGSLGGGFSSGGFSGGSFSRGSSGGGCFGGSSGGYGGLGGFGGGSFRGSYGSSSFGGSYGGIFGGGSFGGGSFGGGSFGGGGFGGGGFGGGFGGGFGGDGGLLSGNEKVTMQNLNDRLASYLDKVRALEESNYELEGKIKEWYEKHGNSHQGEPRDYSKYYKTIDDLKNQILNLTTDNANILLQIDNARLAADDFRLKYENEVALRQSVEADINGLRRVLDELTLTKADLEMQIESLTEELAYLKKNHEEEMKDLRNVSTGDVNVEMNAAPGVDLTQLLNNMRSQYEQLAEQNRKDAEAWFNEKSKELTTEIDNNIEQISSYKSEITELRRNVQALEIELQSQLALKQSLEASLAETEGR…	216	2504	1	0	0	405.224	2	-0.0001	157	163	0	39.75	0.22	R	LASYLDK	V						File: ~Z:\CORE\RAW_DATA_2020_QE\P775_Sigrun_Lange\P775_Sigrun_Lange_H_EV.raw~; SpectrumID: ~2614~; PrecursorID: ~0~; scans: ~6156~
5	1::sp|cRAP039|P13645|K1C10_HUMAN	Keratin, type I cytoskeletal 10 OS=Homo sapiens GN=KRT10 PE=1 SV=6	2508	79	6.8e-245	59020	111	63	35	22	55.8	5.13	MSVRYSSSKHYSSSRSGGGGGGGGCGGGGGVSSLRISSSKGSLGGGFSSGGFSGGSFSRGSSGGGCFGGSSGGYGGLGGFGGGSFRGSYGSSSFGGSYGGIFGGGSFGGGSFGGGSFGGGGFGGGGFGGGFGGGFGGDGGLLSGNEKVTMQNLNDRLASYLDKVRALEESNYELEGKIKEWYEKHGNSHQGEPRDYSKYYKTIDDLKNQILNLTTDNANILLQIDNARLAADDFRLKYENEVALRQSVEADINGLRRVLDELTLTKADLEMQIESLTEELAYLKKNHEEEMKDLRNVSTGDVNVEMNAAPGVDLTQLLNNMRSQYEQLAEQNRKDAEAWFNEKSKELTTEIDNNIEQISSYKSEITELRRNVQALEIELQSQLALKQSLEASLAETEGR…	485	2535	1	1	0	424.23	2	0.0001	363	369	0	37.52	2.2	K	SEITELR	R						File: ~Z:\CORE\RAW_DATA_2020_QE\P775_Sigrun_Lange\P775_Sigrun_Lange_H_EV.raw~; SpectrumID: ~2645~; PrecursorID: ~0~; scans: ~6191~
5	1::sp|cRAP039|P13645|K1C10_HUMAN	Keratin, type I cytoskeletal 10 OS=Homo sapiens GN=KRT10 PE=1 SV=6	2508	79	6.8e-245	59020	111	63	35	22	55.8	5.13	MSVRYSSSKHYSSSRSGGGGGGGGCGGGGGVSSLRISSSKGSLGGGFSSGGFSGGSFSRGSSGGGCFGGSSGGYGGLGGFGGGSFRGSYGSSSFGGSYGGIFGGGSFGGGSFGGGSFGGGGFGGGGFGGGFGGGFGGDGGLLSGNEKVTMQNLNDRLASYLDKVRALEESNYELEGKIKEWYEKHGNSHQGEPRDYSKYYKTIDDLKNQILNLTTDNANILLQIDNARLAADDFRLKYENEVALRQSVEADINGLRRVLDELTLTKADLEMQIESLTEELAYLKKNHEEEMKDLRNVSTGDVNVEMNAAPGVDLTQLLNNMRSQYEQLAEQNRKDAEAWFNEKSKELTTEIDNNIEQISSYKSEITELRRNVQALEIELQSQLALKQSLEASLAETEGR…	1274	2473	1	1	1	497.254	2	0	238	245	0	49.32	0.13	K	YENEVALR	Q						File: ~Z:\CORE\RAW_DATA_2020_QE\P775_Sigrun_Lange\P775_Sigrun_Lange_H_EV.raw~; SpectrumID: ~2583~; PrecursorID: ~0~; scans: ~6118~
5	1::sp|cRAP039|P13645|K1C10_HUMAN	Keratin, type I cytoskeletal 10 OS=Homo sapiens GN=KRT10 PE=1 SV=6	2508	79	6.8e-245	59020	111	63	35	22	55.8	5.13	MSVRYSSSKHYSSSRSGGGGGGGGCGGGGGVSSLRISSSKGSLGGGFSSGGFSGGSFSRGSSGGGCFGGSSGGYGGLGGFGGGSFRGSYGSSSFGGSYGGIFGGGSFGGGSFGGGSFGGGGFGGGGFGGGFGGGFGGDGGLLSGNEKVTMQNLNDRLASYLDKVRALEESNYELEGKIKEWYEKHGNSHQGEPRDYSKYYKTIDDLKNQILNLTTDNANILLQIDNARLAADDFRLKYENEVALRQSVEADINGLRRVLDELTLTKADLEMQIESLTEELAYLKKNHEEEMKDLRNVSTGDVNVEMNAAPGVDLTQLLNNMRSQYEQLAEQNRKDAEAWFNEKSKELTTEIDNNIEQISSYKSEITELRRNVQALEIELQSQLALKQSLEASLAETEGR…	1279	2735	1	1	1	497.745	2	-0.0002	238	245	0	25.34	29	K	YENEVALR	Q		Deamidated (NQ)	0.00100000.0			File: ~Z:\CORE\RAW_DATA_2020_QE\P775_Sigrun_Lange\P775_Sigrun_Lange_H_EV.raw~; SpectrumID: ~2845~; PrecursorID: ~0~; scans: ~6410~
5	1::sp|cRAP039|P13645|K1C10_HUMAN	Keratin, type I cytoskeletal 10 OS=Homo sapiens GN=KRT10 PE=1 SV=6	2508	79	6.8e-245	59020	111	63	35	22	55.8	5.13	MSVRYSSSKHYSSSRSGGGGGGGGCGGGGGVSSLRISSSKGSLGGGFSSGGFSGGSFSRGSSGGGCFGGSSGGYGGLGGFGGGSFRGSYGSSSFGGSYGGIFGGGSFGGGSFGGGSFGGGGFGGGGFGGGFGGGFGGDGGLLSGNEKVTMQNLNDRLASYLDKVRALEESNYELEGKIKEWYEKHGNSHQGEPRDYSKYYKTIDDLKNQILNLTTDNANILLQIDNARLAADDFRLKYENEVALRQSVEADINGLRRVLDELTLTKADLEMQIESLTEELAYLKKNHEEEMKDLRNVSTGDVNVEMNAAPGVDLTQLLNNMRSQYEQLAEQNRKDAEAWFNEKSKELTTEIDNNIEQISSYKSEITELRRNVQALEIELQSQLALKQSLEASLAETEGR…	1284	2170	1	1	1	498.263	2	-0.0011	178	184	1	48.79	0.12	K	IKEWYEK	H						File: ~Z:\CORE\RAW_DATA_2020_QE\P775_Sigrun_Lange\P775_Sigrun_Lange_H_EV.raw~; SpectrumID: ~2280~; PrecursorID: ~0~; scans: ~5771~
5	1::sp|cRAP039|P13645|K1C10_HUMAN	Keratin, type I cytoskeletal 10 OS=Homo sapiens GN=KRT10 PE=1 SV=6	2508	79	6.8e-245	59020	111	63	35	22	55.8	5.13	MSVRYSSSKHYSSSRSGGGGGGGGCGGGGGVSSLRISSSKGSLGGGFSSGGFSGGSFSRGSSGGGCFGGSSGGYGGLGGFGGGSFRGSYGSSSFGGSYGGIFGGGSFGGGSFGGGSFGGGGFGGGGFGGGFGGGFGGDGGLLSGNEKVTMQNLNDRLASYLDKVRALEESNYELEGKIKEWYEKHGNSHQGEPRDYSKYYKTIDDLKNQILNLTTDNANILLQIDNARLAADDFRLKYENEVALRQSVEADINGLRRVLDELTLTKADLEMQIESLTEELAYLKKNHEEEMKDLRNVSTGDVNVEMNAAPGVDLTQLLNNMRSQYEQLAEQNRKDAEAWFNEKSKELTTEIDNNIEQISSYKSEITELRRNVQALEIELQSQLALKQSLEASLAETEGR…	1335	1648	3	1	0	502.28	2	0	363	370	1	20.37	130	K	SEITELRR	N						File: ~Z:\CORE\RAW_DATA_2020_QE\P775_Sigrun_Lange\P775_Sigrun_Lange_H_EV.raw~; SpectrumID: ~1755~; PrecursorID: ~0~; scans: ~5170~
5	1::sp|cRAP039|P13645|K1C10_HUMAN	Keratin, type I cytoskeletal 10 OS=Homo sapiens GN=KRT10 PE=1 SV=6	2508	79	6.8e-245	59020	111	63	35	22	55.8	5.13	MSVRYSSSKHYSSSRSGGGGGGGGCGGGGGVSSLRISSSKGSLGGGFSSGGFSGGSFSRGSSGGGCFGGSSGGYGGLGGFGGGSFRGSYGSSSFGGSYGGIFGGGSFGGGSFGGGSFGGGGFGGGGFGGGFGGGFGGDGGLLSGNEKVTMQNLNDRLASYLDKVRALEESNYELEGKIKEWYEKHGNSHQGEPRDYSKYYKTIDDLKNQILNLTTDNANILLQIDNARLAADDFRLKYENEVALRQSVEADINGLRRVLDELTLTKADLEMQIESLTEELAYLKKNHEEEMKDLRNVSTGDVNVEMNAAPGVDLTQLLNNMRSQYEQLAEQNRKDAEAWFNEKSKELTTEIDNNIEQISSYKSEITELRRNVQALEIELQSQLALKQSLEASLAETEGR…	1502	4334	1	1	0	516.303	2	-0.0005	258	266	0	62.7	0.0043	R	VLDELTLTK	A						File: ~Z:\CORE\RAW_DATA_2020_QE\P775_Sigrun_Lange\P775_Sigrun_Lange_H_EV.raw~; SpectrumID: ~4446~; PrecursorID: ~0~; scans: ~8139~
5	1::sp|cRAP039|P13645|K1C10_HUMAN	Keratin, type I cytoskeletal 10 OS=Homo sapiens GN=KRT10 PE=1 SV=6	2508	79	6.8e-245	59020	111	63	35	22	55.8	5.13	MSVRYSSSKHYSSSRSGGGGGGGGCGGGGGVSSLRISSSKGSLGGGFSSGGFSGGSFSRGSSGGGCFGGSSGGYGGLGGFGGGSFRGSYGSSSFGGSYGGIFGGGSFGGGSFGGGSFGGGGFGGGGFGGGFGGGFGGDGGLLSGNEKVTMQNLNDRLASYLDKVRALEESNYELEGKIKEWYEKHGNSHQGEPRDYSKYYKTIDDLKNQILNLTTDNANILLQIDNARLAADDFRLKYENEVALRQSVEADINGLRRVLDELTLTKADLEMQIESLTEELAYLKKNHEEEMKDLRNVSTGDVNVEMNAAPGVDLTQLLNNMRSQYEQLAEQNRKDAEAWFNEKSKELTTEIDNNIEQISSYKSEITELRRNVQALEIELQSQLALKQSLEASLAETEGR…	1687	2615	1	1	0	532.808	2	-0.0003	157	165	1	48.7	0.061	R	LASYLDKVR	A						File: ~Z:\CORE\RAW_DATA_2020_QE\P775_Sigrun_Lange\P775_Sigrun_Lange_H_EV.raw~; SpectrumID: ~2725~; PrecursorID: ~0~; scans: ~6281~
5	1::sp|cRAP039|P13645|K1C10_HUMAN	Keratin, type I cytoskeletal 10 OS=Homo sapiens GN=KRT10 PE=1 SV=6	2508	79	6.8e-245	59020	111	63	35	22	55.8	5.13	MSVRYSSSKHYSSSRSGGGGGGGGCGGGGGVSSLRISSSKGSLGGGFSSGGFSGGSFSRGSSGGGCFGGSSGGYGGLGGFGGGSFRGSYGSSSFGGSYGGIFGGGSFGGGSFGGGSFGGGGFGGGGFGGGFGGGFGGDGGLLSGNEKVTMQNLNDRLASYLDKVRALEESNYELEGKIKEWYEKHGNSHQGEPRDYSKYYKTIDDLKNQILNLTTDNANILLQIDNARLAADDFRLKYENEVALRQSVEADINGLRRVLDELTLTKADLEMQIESLTEELAYLKKNHEEEMKDLRNVSTGDVNVEMNAAPGVDLTQLLNNMRSQYEQLAEQNRKDAEAWFNEKSKELTTEIDNNIEQISSYKSEITELRRNVQALEIELQSQLALKQSLEASLAETEGR…	1813	2104	1	1	0	545.768	2	-0.0019	148	156	0	58.03	0.026	K	VTMQNLNDR	L						File: ~Z:\CORE\RAW_DATA_2020_QE\P775_Sigrun_Lange\P775_Sigrun_Lange_H_EV.raw~; SpectrumID: ~2213~; PrecursorID: ~0~; scans: ~5688~
5	1::sp|cRAP039|P13645|K1C10_HUMAN	Keratin, type I cytoskeletal 10 OS=Homo sapiens GN=KRT10 PE=1 SV=6	2508	79	6.8e-245	59020	111	63	35	22	55.8	5.13	MSVRYSSSKHYSSSRSGGGGGGGGCGGGGGVSSLRISSSKGSLGGGFSSGGFSGGSFSRGSSGGGCFGGSSGGYGGLGGFGGGSFRGSYGSSSFGGSYGGIFGGGSFGGGSFGGGSFGGGGFGGGGFGGGFGGGFGGDGGLLSGNEKVTMQNLNDRLASYLDKVRALEESNYELEGKIKEWYEKHGNSHQGEPRDYSKYYKTIDDLKNQILNLTTDNANILLQIDNARLAADDFRLKYENEVALRQSVEADINGLRRVLDELTLTKADLEMQIESLTEELAYLKKNHEEEMKDLRNVSTGDVNVEMNAAPGVDLTQLLNNMRSQYEQLAEQNRKDAEAWFNEKSKELTTEIDNNIEQISSYKSEITELRRNVQALEIELQSQLALKQSLEASLAETEGR…	1821	2345	1	1	0	546.26	2	-0.0021	148	156	0	61.06	0.011	K	VTMQNLNDR	L		Deamidated (NQ)	0.000000100.0			File: ~Z:\CORE\RAW_DATA_2020_QE\P775_Sigrun_Lange\P775_Sigrun_Lange_H_EV.raw~; SpectrumID: ~2455~; PrecursorID: ~0~; scans: ~5968~
5	1::sp|cRAP039|P13645|K1C10_HUMAN	Keratin, type I cytoskeletal 10 OS=Homo sapiens GN=KRT10 PE=1 SV=6	2508	79	6.8e-245	59020	111	63	35	22	55.8	5.13	MSVRYSSSKHYSSSRSGGGGGGGGCGGGGGVSSLRISSSKGSLGGGFSSGGFSGGSFSRGSSGGGCFGGSSGGYGGLGGFGGGSFRGSYGSSSFGGSYGGIFGGGSFGGGSFGGGSFGGGGFGGGGFGGGFGGGFGGDGGLLSGNEKVTMQNLNDRLASYLDKVRALEESNYELEGKIKEWYEKHGNSHQGEPRDYSKYYKTIDDLKNQILNLTTDNANILLQIDNARLAADDFRLKYENEVALRQSVEADINGLRRVLDELTLTKADLEMQIESLTEELAYLKKNHEEEMKDLRNVSTGDVNVEMNAAPGVDLTQLLNNMRSQYEQLAEQNRKDAEAWFNEKSKELTTEIDNNIEQISSYKSEITELRRNVQALEIELQSQLALKQSLEASLAETEGR…	1895	955	1	1	0	553.766	2	-0.0011	148	156	0	76.97	0.00027	K	VTMQNLNDR	L		Oxidation (M)	0.003000000.0			File: ~Z:\CORE\RAW_DATA_2020_QE\P775_Sigrun_Lange\P775_Sigrun_Lange_H_EV.raw~; SpectrumID: ~1027~; PrecursorID: ~0~; scans: ~4295~
5	1::sp|cRAP039|P13645|K1C10_HUMAN	Keratin, type I cytoskeletal 10 OS=Homo sapiens GN=KRT10 PE=1 SV=6	2508	79	6.8e-245	59020	111	63	35	22	55.8	5.13	MSVRYSSSKHYSSSRSGGGGGGGGCGGGGGVSSLRISSSKGSLGGGFSSGGFSGGSFSRGSSGGGCFGGSSGGYGGLGGFGGGSFRGSYGSSSFGGSYGGIFGGGSFGGGSFGGGSFGGGGFGGGGFGGGFGGGFGGDGGLLSGNEKVTMQNLNDRLASYLDKVRALEESNYELEGKIKEWYEKHGNSHQGEPRDYSKYYKTIDDLKNQILNLTTDNANILLQIDNARLAADDFRLKYENEVALRQSVEADINGLRRVLDELTLTKADLEMQIESLTEELAYLKKNHEEEMKDLRNVSTGDVNVEMNAAPGVDLTQLLNNMRSQYEQLAEQNRKDAEAWFNEKSKELTTEIDNNIEQISSYKSEITELRRNVQALEIELQSQLALKQSLEASLAETEGR…	1905	1836	1	1	0	554.266	2	0.0149	148	156	0	46.01	0.35	K	VTMQNLNDR	L		Deamidated (NQ); Oxidation (M)	0.003100000.0			File: ~Z:\CORE\RAW_DATA_2020_QE\P775_Sigrun_Lange\P775_Sigrun_Lange_H_EV.raw~; SpectrumID: ~1944~; PrecursorID: ~0~; scans: ~5383~
5	1::sp|cRAP039|P13645|K1C10_HUMAN	Keratin, type I cytoskeletal 10 OS=Homo sapiens GN=KRT10 PE=1 SV=6	2508	79	6.8e-245	59020	111	63	35	22	55.8	5.13	MSVRYSSSKHYSSSRSGGGGGGGGCGGGGGVSSLRISSSKGSLGGGFSSGGFSGGSFSRGSSGGGCFGGSSGGYGGLGGFGGGSFRGSYGSSSFGGSYGGIFGGGSFGGGSFGGGSFGGGGFGGGGFGGGFGGGFGGDGGLLSGNEKVTMQNLNDRLASYLDKVRALEESNYELEGKIKEWYEKHGNSHQGEPRDYSKYYKTIDDLKNQILNLTTDNANILLQIDNARLAADDFRLKYENEVALRQSVEADINGLRRVLDELTLTKADLEMQIESLTEELAYLKKNHEEEMKDLRNVSTGDVNVEMNAAPGVDLTQLLNNMRSQYEQLAEQNRKDAEAWFNEKSKELTTEIDNNIEQISSYKSEITELRRNVQALEIELQSQLALKQSLEASLAETEGR…	1916	4751	1	1	1	555.248	2	-0.0002	335	343	0	46.77	0.15	K	DAEAWFNEK	S						File: ~Z:\CORE\RAW_DATA_2020_QE\P775_Sigrun_Lange\P775_Sigrun_Lange_H_EV.raw~; SpectrumID: ~4863~; PrecursorID: ~0~; scans: ~8577~
5	1::sp|cRAP039|P13645|K1C10_HUMAN	Keratin, type I cytoskeletal 10 OS=Homo sapiens GN=KRT10 PE=1 SV=6	2508	79	6.8e-245	59020	111	63	35	22	55.8	5.13	MSVRYSSSKHYSSSRSGGGGGGGGCGGGGGVSSLRISSSKGSLGGGFSSGGFSGGSFSRGSSGGGCFGGSSGGYGGLGGFGGGSFRGSYGSSSFGGSYGGIFGGGSFGGGSFGGGSFGGGGFGGGGFGGGFGGGFGGDGGLLSGNEKVTMQNLNDRLASYLDKVRALEESNYELEGKIKEWYEKHGNSHQGEPRDYSKYYKTIDDLKNQILNLTTDNANILLQIDNARLAADDFRLKYENEVALRQSVEADINGLRRVLDELTLTKADLEMQIESLTEELAYLKKNHEEEMKDLRNVSTGDVNVEMNAAPGVDLTQLLNNMRSQYEQLAEQNRKDAEAWFNEKSKELTTEIDNNIEQISSYKSEITELRRNVQALEIELQSQLALKQSLEASLAETEGR…	1955	194	1	1	1	559.758	2	0	185	194	0	35.5	1.9	K	HGNSHQGEPR	D						File: ~Z:\CORE\RAW_DATA_2020_QE\P775_Sigrun_Lange\P775_Sigrun_Lange_H_EV.raw~; SpectrumID: ~200~; PrecursorID: ~0~; scans: ~3315~
5	1::sp|cRAP039|P13645|K1C10_HUMAN	Keratin, type I cytoskeletal 10 OS=Homo sapiens GN=KRT10 PE=1 SV=6	2508	79	6.8e-245	59020	111	63	35	22	55.8	5.13	MSVRYSSSKHYSSSRSGGGGGGGGCGGGGGVSSLRISSSKGSLGGGFSSGGFSGGSFSRGSSGGGCFGGSSGGYGGLGGFGGGSFRGSYGSSSFGGSYGGIFGGGSFGGGSFGGGSFGGGGFGGGGFGGGFGGGFGGDGGLLSGNEKVTMQNLNDRLASYLDKVRALEESNYELEGKIKEWYEKHGNSHQGEPRDYSKYYKTIDDLKNQILNLTTDNANILLQIDNARLAADDFRLKYENEVALRQSVEADINGLRRVLDELTLTKADLEMQIESLTEELAYLKKNHEEEMKDLRNVSTGDVNVEMNAAPGVDLTQLLNNMRSQYEQLAEQNRKDAEAWFNEKSKELTTEIDNNIEQISSYKSEITELRRNVQALEIELQSQLALKQSLEASLAETEGR…	2216	2625	1	1	1	583.296	2	-0.0002	442	450	0	70.78	0.0011	R	LENEIQTYR	S						File: ~Z:\CORE\RAW_DATA_2020_QE\P775_Sigrun_Lange\P775_Sigrun_Lange_H_EV.raw~; SpectrumID: ~2735~; PrecursorID: ~0~; scans: ~6292~
5	1::sp|cRAP039|P13645|K1C10_HUMAN	Keratin, type I cytoskeletal 10 OS=Homo sapiens GN=KRT10 PE=1 SV=6	2508	79	6.8e-245	59020	111	63	35	22	55.8	5.13	MSVRYSSSKHYSSSRSGGGGGGGGCGGGGGVSSLRISSSKGSLGGGFSSGGFSGGSFSRGSSGGGCFGGSSGGYGGLGGFGGGSFRGSYGSSSFGGSYGGIFGGGSFGGGSFGGGSFGGGGFGGGGFGGGFGGGFGGDGGLLSGNEKVTMQNLNDRLASYLDKVRALEESNYELEGKIKEWYEKHGNSHQGEPRDYSKYYKTIDDLKNQILNLTTDNANILLQIDNARLAADDFRLKYENEVALRQSVEADINGLRRVLDELTLTKADLEMQIESLTEELAYLKKNHEEEMKDLRNVSTGDVNVEMNAAPGVDLTQLLNNMRSQYEQLAEQNRKDAEAWFNEKSKELTTEIDNNIEQISSYKSEITELRRNVQALEIELQSQLALKQSLEASLAETEGR…	2330	3819	1	1	0	594.353	2	-0.0011	257	266	1	45.32	0.13	R	RVLDELTLTK	A						File: ~Z:\CORE\RAW_DATA_2020_QE\P775_Sigrun_Lange\P775_Sigrun_Lange_H_EV.raw~; SpectrumID: ~3931~; PrecursorID: ~0~; scans: ~7597~
5	1::sp|cRAP039|P13645|K1C10_HUMAN	Keratin, type I cytoskeletal 10 OS=Homo sapiens GN=KRT10 PE=1 SV=6	2508	79	6.8e-245	59020	111	63	35	22	55.8	5.13	MSVRYSSSKHYSSSRSGGGGGGGGCGGGGGVSSLRISSSKGSLGGGFSSGGFSGGSFSRGSSGGGCFGGSSGGYGGLGGFGGGSFRGSYGSSSFGGSYGGIFGGGSFGGGSFGGGSFGGGGFGGGGFGGGFGGGFGGDGGLLSGNEKVTMQNLNDRLASYLDKVRALEESNYELEGKIKEWYEKHGNSHQGEPRDYSKYYKTIDDLKNQILNLTTDNANILLQIDNARLAADDFRLKYENEVALRQSVEADINGLRRVLDELTLTKADLEMQIESLTEELAYLKKNHEEEMKDLRNVSTGDVNVEMNAAPGVDLTQLLNNMRSQYEQLAEQNRKDAEAWFNEKSKELTTEIDNNIEQISSYKSEITELRRNVQALEIELQSQLALKQSLEASLAETEGR…	2414	3582	1	1	0	601.312	2	-0.0003	246	256	0	88.2	1.8e-05	R	QSVEADINGLR	R						File: ~Z:\CORE\RAW_DATA_2020_QE\P775_Sigrun_Lange\P775_Sigrun_Lange_H_EV.raw~; SpectrumID: ~3693~; PrecursorID: ~0~; scans: ~7345~
5	1::sp|cRAP039|P13645|K1C10_HUMAN	Keratin, type I cytoskeletal 10 OS=Homo sapiens GN=KRT10 PE=1 SV=6	2508	79	6.8e-245	59020	111	63	35	22	55.8	5.13	MSVRYSSSKHYSSSRSGGGGGGGGCGGGGGVSSLRISSSKGSLGGGFSSGGFSGGSFSRGSSGGGCFGGSSGGYGGLGGFGGGSFRGSYGSSSFGGSYGGIFGGGSFGGGSFGGGSFGGGGFGGGGFGGGFGGGFGGDGGLLSGNEKVTMQNLNDRLASYLDKVRALEESNYELEGKIKEWYEKHGNSHQGEPRDYSKYYKTIDDLKNQILNLTTDNANILLQIDNARLAADDFRLKYENEVALRQSVEADINGLRRVLDELTLTKADLEMQIESLTEELAYLKKNHEEEMKDLRNVSTGDVNVEMNAAPGVDLTQLLNNMRSQYEQLAEQNRKDAEAWFNEKSKELTTEIDNNIEQISSYKSEITELRRNVQALEIELQSQLALKQSLEASLAETEGR…	2425	3127	1	1	0	601.804	2	-0.0005	246	256	0	84.78	4.5e-05	R	QSVEADINGLR	R		Deamidated (NQ)	0.00000001000.0			File: ~Z:\CORE\RAW_DATA_2020_QE\P775_Sigrun_Lange\P775_Sigrun_Lange_H_EV.raw~; SpectrumID: ~3238~; PrecursorID: ~0~; scans: ~6860~
5	1::sp|cRAP039|P13645|K1C10_HUMAN	Keratin, type I cytoskeletal 10 OS=Homo sapiens GN=KRT10 PE=1 SV=6	2508	79	6.8e-245	59020	111	63	35	22	55.8	5.13	MSVRYSSSKHYSSSRSGGGGGGGGCGGGGGVSSLRISSSKGSLGGGFSSGGFSGGSFSRGSSGGGCFGGSSGGYGGLGGFGGGSFRGSYGSSSFGGSYGGIFGGGSFGGGSFGGGSFGGGGFGGGGFGGGFGGGFGGDGGLLSGNEKVTMQNLNDRLASYLDKVRALEESNYELEGKIKEWYEKHGNSHQGEPRDYSKYYKTIDDLKNQILNLTTDNANILLQIDNARLAADDFRLKYENEVALRQSVEADINGLRRVLDELTLTKADLEMQIESLTEELAYLKKNHEEEMKDLRNVSTGDVNVEMNAAPGVDLTQLLNNMRSQYEQLAEQNRKDAEAWFNEKSKELTTEIDNNIEQISSYKSEITELRRNVQALEIELQSQLALKQSLEASLAETEGR…	2599	2676	1	1	1	617.843	2	-0.0008	236	245	1	67.66	0.0017	R	LKYENEVALR	Q						File: ~Z:\CORE\RAW_DATA_2020_QE\P775_Sigrun_Lange\P775_Sigrun_Lange_H_EV.raw~; SpectrumID: ~2786~; PrecursorID: ~0~; scans: ~6348~
5	1::sp|cRAP039|P13645|K1C10_HUMAN	Keratin, type I cytoskeletal 10 OS=Homo sapiens GN=KRT10 PE=1 SV=6	2508	79	6.8e-245	59020	111	63	35	22	55.8	5.13	MSVRYSSSKHYSSSRSGGGGGGGGCGGGGGVSSLRISSSKGSLGGGFSSGGFSGGSFSRGSSGGGCFGGSSGGYGGLGGFGGGSFRGSYGSSSFGGSYGGIFGGGSFGGGSFGGGSFGGGGFGGGGFGGGFGGGFGGDGGLLSGNEKVTMQNLNDRLASYLDKVRALEESNYELEGKIKEWYEKHGNSHQGEPRDYSKYYKTIDDLKNQILNLTTDNANILLQIDNARLAADDFRLKYENEVALRQSVEADINGLRRVLDELTLTKADLEMQIESLTEELAYLKKNHEEEMKDLRNVSTGDVNVEMNAAPGVDLTQLLNNMRSQYEQLAEQNRKDAEAWFNEKSKELTTEIDNNIEQISSYKSEITELRRNVQALEIELQSQLALKQSLEASLAETEGR…	2604	2556	1	1	1	412.231	3	0.0003	236	245	1	72.97	0.00044	R	LKYENEVALR	Q						File: ~Z:\CORE\RAW_DATA_2020_QE\P775_Sigrun_Lange\P775_Sigrun_Lange_H_EV.raw~; SpectrumID: ~2666~; PrecursorID: ~0~; scans: ~6215~
5	1::sp|cRAP039|P13645|K1C10_HUMAN	Keratin, type I cytoskeletal 10 OS=Homo sapiens GN=KRT10 PE=1 SV=6	2508	79	6.8e-245	59020	111	63	35	22	55.8	5.13	MSVRYSSSKHYSSSRSGGGGGGGGCGGGGGVSSLRISSSKGSLGGGFSSGGFSGGSFSRGSSGGGCFGGSSGGYGGLGGFGGGSFRGSYGSSSFGGSYGGIFGGGSFGGGSFGGGSFGGGGFGGGGFGGGFGGGFGGDGGLLSGNEKVTMQNLNDRLASYLDKVRALEESNYELEGKIKEWYEKHGNSHQGEPRDYSKYYKTIDDLKNQILNLTTDNANILLQIDNARLAADDFRLKYENEVALRQSVEADINGLRRVLDELTLTKADLEMQIESLTEELAYLKKNHEEEMKDLRNVSTGDVNVEMNAAPGVDLTQLLNNMRSQYEQLAEQNRKDAEAWFNEKSKELTTEIDNNIEQISSYKSEITELRRNVQALEIELQSQLALKQSLEASLAETEGR…	2615	3054	1	1	1	618.343	2	0.0153	236	245	1	26.63	18	R	LKYENEVALR	Q		Deamidated (NQ)	0.0000100000.0			File: ~Z:\CORE\RAW_DATA_2020_QE\P775_Sigrun_Lange\P775_Sigrun_Lange_H_EV.raw~; SpectrumID: ~3165~; PrecursorID: ~0~; scans: ~6774~
5	1::sp|cRAP039|P13645|K1C10_HUMAN	Keratin, type I cytoskeletal 10 OS=Homo sapiens GN=KRT10 PE=1 SV=6	2508	79	6.8e-245	59020	111	63	35	22	55.8	5.13	MSVRYSSSKHYSSSRSGGGGGGGGCGGGGGVSSLRISSSKGSLGGGFSSGGFSGGSFSRGSSGGGCFGGSSGGYGGLGGFGGGSFRGSYGSSSFGGSYGGIFGGGSFGGGSFGGGSFGGGGFGGGGFGGGFGGGFGGDGGLLSGNEKVTMQNLNDRLASYLDKVRALEESNYELEGKIKEWYEKHGNSHQGEPRDYSKYYKTIDDLKNQILNLTTDNANILLQIDNARLAADDFRLKYENEVALRQSVEADINGLRRVLDELTLTKADLEMQIESLTEELAYLKKNHEEEMKDLRNVSTGDVNVEMNAAPGVDLTQLLNNMRSQYEQLAEQNRKDAEAWFNEKSKELTTEIDNNIEQISSYKSEITELRRNVQALEIELQSQLALKQSLEASLAETEGR…	2623	3051	1	1	1	413.199	3	-0.0012	334	343	1	30.01	13	R	KDAEAWFNEK	S						File: ~Z:\CORE\RAW_DATA_2020_QE\P775_Sigrun_Lange\P775_Sigrun_Lange_H_EV.raw~; SpectrumID: ~3162~; PrecursorID: ~0~; scans: ~6771~
5	1::sp|cRAP039|P13645|K1C10_HUMAN	Keratin, type I cytoskeletal 10 OS=Homo sapiens GN=KRT10 PE=1 SV=6	2508	79	6.8e-245	59020	111	63	35	22	55.8	5.13	MSVRYSSSKHYSSSRSGGGGGGGGCGGGGGVSSLRISSSKGSLGGGFSSGGFSGGSFSRGSSGGGCFGGSSGGYGGLGGFGGGSFRGSYGSSSFGGSYGGIFGGGSFGGGSFGGGSFGGGGFGGGGFGGGFGGGFGGDGGLLSGNEKVTMQNLNDRLASYLDKVRALEESNYELEGKIKEWYEKHGNSHQGEPRDYSKYYKTIDDLKNQILNLTTDNANILLQIDNARLAADDFRLKYENEVALRQSVEADINGLRRVLDELTLTKADLEMQIESLTEELAYLKKNHEEEMKDLRNVSTGDVNVEMNAAPGVDLTQLLNNMRSQYEQLAEQNRKDAEAWFNEKSKELTTEIDNNIEQISSYKSEITELRRNVQALEIELQSQLALKQSLEASLAETEGR…	2769	2465	1	1	1	631.801	2	-0.0016	451	464	0	75.37	0.00037	R	SLLEGEGSSGGGGR	G						File: ~Z:\CORE\RAW_DATA_2020_QE\P775_Sigrun_Lange\P775_Sigrun_Lange_H_EV.raw~; SpectrumID: ~2575~; PrecursorID: ~0~; scans: ~6109~
5	1::sp|cRAP039|P13645|K1C10_HUMAN	Keratin, type I cytoskeletal 10 OS=Homo sapiens GN=KRT10 PE=1 SV=6	2508	79	6.8e-245	59020	111	63	35	22	55.8	5.13	MSVRYSSSKHYSSSRSGGGGGGGGCGGGGGVSSLRISSSKGSLGGGFSSGGFSGGSFSRGSSGGGCFGGSSGGYGGLGGFGGGSFRGSYGSSSFGGSYGGIFGGGSFGGGSFGGGSFGGGGFGGGGFGGGFGGGFGGDGGLLSGNEKVTMQNLNDRLASYLDKVRALEESNYELEGKIKEWYEKHGNSHQGEPRDYSKYYKTIDDLKNQILNLTTDNANILLQIDNARLAADDFRLKYENEVALRQSVEADINGLRRVLDELTLTKADLEMQIESLTEELAYLKKNHEEEMKDLRNVSTGDVNVEMNAAPGVDLTQLLNNMRSQYEQLAEQNRKDAEAWFNEKSKELTTEIDNNIEQISSYKSEITELRRNVQALEIELQSQLALKQSLEASLAETEGR…	3028	2690	1	1	1	434.202	3	-0.0042	286	295	1	21.93	47	K	NHEEEMKDLR	N						File: ~Z:\CORE\RAW_DATA_2020_QE\P775_Sigrun_Lange\P775_Sigrun_Lange_H_EV.raw~; SpectrumID: ~2800~; PrecursorID: ~0~; scans: ~6362~
5	1::sp|cRAP039|P13645|K1C10_HUMAN	Keratin, type I cytoskeletal 10 OS=Homo sapiens GN=KRT10 PE=1 SV=6	2508	79	6.8e-245	59020	111	63	35	22	55.8	5.13	MSVRYSSSKHYSSSRSGGGGGGGGCGGGGGVSSLRISSSKGSLGGGFSSGGFSGGSFSRGSSGGGCFGGSSGGYGGLGGFGGGSFRGSYGSSSFGGSYGGIFGGGSFGGGSFGGGSFGGGGFGGGGFGGGFGGGFGGDGGLLSGNEKVTMQNLNDRLASYLDKVRALEESNYELEGKIKEWYEKHGNSHQGEPRDYSKYYKTIDDLKNQILNLTTDNANILLQIDNARLAADDFRLKYENEVALRQSVEADINGLRRVLDELTLTKADLEMQIESLTEELAYLKKNHEEEMKDLRNVSTGDVNVEMNAAPGVDLTQLLNNMRSQYEQLAEQNRKDAEAWFNEKSKELTTEIDNNIEQISSYKSEITELRRNVQALEIELQSQLALKQSLEASLAETEGR…	3350	2796	1	1	0	453.244	3	-0.0018	246	257	1	40.7	1.1	R	QSVEADINGLRR	V						File: ~Z:\CORE\RAW_DATA_2020_QE\P775_Sigrun_Lange\P775_Sigrun_Lange_H_EV.raw~; SpectrumID: ~2906~; PrecursorID: ~0~; scans: ~6475~
5	1::sp|cRAP039|P13645|K1C10_HUMAN	Keratin, type I cytoskeletal 10 OS=Homo sapiens GN=KRT10 PE=1 SV=6	2508	79	6.8e-245	59020	111	63	35	22	55.8	5.13	MSVRYSSSKHYSSSRSGGGGGGGGCGGGGGVSSLRISSSKGSLGGGFSSGGFSGGSFSRGSSGGGCFGGSSGGYGGLGGFGGGSFRGSYGSSSFGGSYGGIFGGGSFGGGSFGGGSFGGGGFGGGGFGGGFGGGFGGDGGLLSGNEKVTMQNLNDRLASYLDKVRALEESNYELEGKIKEWYEKHGNSHQGEPRDYSKYYKTIDDLKNQILNLTTDNANILLQIDNARLAADDFRLKYENEVALRQSVEADINGLRRVLDELTLTKADLEMQIESLTEELAYLKKNHEEEMKDLRNVSTGDVNVEMNAAPGVDLTQLLNNMRSQYEQLAEQNRKDAEAWFNEKSKELTTEIDNNIEQISSYKSEITELRRNVQALEIELQSQLALKQSLEASLAETEGR…	3351	2827	1	1	0	679.362	2	-0.0017	246	257	1	64.41	0.0048	R	QSVEADINGLRR	V						File: ~Z:\CORE\RAW_DATA_2020_QE\P775_Sigrun_Lange\P775_Sigrun_Lange_H_EV.raw~; SpectrumID: ~2938~; PrecursorID: ~0~; scans: ~6510~
5	1::sp|cRAP039|P13645|K1C10_HUMAN	Keratin, type I cytoskeletal 10 OS=Homo sapiens GN=KRT10 PE=1 SV=6	2508	79	6.8e-245	59020	111	63	35	22	55.8	5.13	MSVRYSSSKHYSSSRSGGGGGGGGCGGGGGVSSLRISSSKGSLGGGFSSGGFSGGSFSRGSSGGGCFGGSSGGYGGLGGFGGGSFRGSYGSSSFGGSYGGIFGGGSFGGGSFGGGSFGGGGFGGGGFGGGFGGGFGGDGGLLSGNEKVTMQNLNDRLASYLDKVRALEESNYELEGKIKEWYEKHGNSHQGEPRDYSKYYKTIDDLKNQILNLTTDNANILLQIDNARLAADDFRLKYENEVALRQSVEADINGLRRVLDELTLTKADLEMQIESLTEELAYLKKNHEEEMKDLRNVSTGDVNVEMNAAPGVDLTQLLNNMRSQYEQLAEQNRKDAEAWFNEKSKELTTEIDNNIEQISSYKSEITELRRNVQALEIELQSQLALKQSLEASLAETEGR…	3360	2466	4	1	0	679.852	2	-0.0057	246	257	1	21.68	99	R	QSVEADINGLRR	V		Deamidated (NQ)	0.000000010000.0			File: ~Z:\CORE\RAW_DATA_2020_QE\P775_Sigrun_Lange\P775_Sigrun_Lange_H_EV.raw~; SpectrumID: ~2576~; PrecursorID: ~0~; scans: ~6110~
5	1::sp|cRAP039|P13645|K1C10_HUMAN	Keratin, type I cytoskeletal 10 OS=Homo sapiens GN=KRT10 PE=1 SV=6	2508	79	6.8e-245	59020	111	63	35	22	55.8	5.13	MSVRYSSSKHYSSSRSGGGGGGGGCGGGGGVSSLRISSSKGSLGGGFSSGGFSGGSFSRGSSGGGCFGGSSGGYGGLGGFGGGSFRGSYGSSSFGGSYGGIFGGGSFGGGSFGGGSFGGGGFGGGGFGGGFGGGFGGDGGLLSGNEKVTMQNLNDRLASYLDKVRALEESNYELEGKIKEWYEKHGNSHQGEPRDYSKYYKTIDDLKNQILNLTTDNANILLQIDNARLAADDFRLKYENEVALRQSVEADINGLRRVLDELTLTKADLEMQIESLTEELAYLKKNHEEEMKDLRNVSTGDVNVEMNAAPGVDLTQLLNNMRSQYEQLAEQNRKDAEAWFNEKSKELTTEIDNNIEQISSYKSEITELRRNVQALEIELQSQLALKQSLEASLAETEGR…	3361	2391	1	1	0	453.571	3	-0.0042	246	257	1	38.89	1.8	R	QSVEADINGLRR	V		Deamidated (R)	0.000000000020.0			File: ~Z:\CORE\RAW_DATA_2020_QE\P775_Sigrun_Lange\P775_Sigrun_Lange_H_EV.raw~; SpectrumID: ~2501~; PrecursorID: ~0~; scans: ~6020~
5	1::sp|cRAP039|P13645|K1C10_HUMAN	Keratin, type I cytoskeletal 10 OS=Homo sapiens GN=KRT10 PE=1 SV=6	2508	79	6.8e-245	59020	111	63	35	22	55.8	5.13	MSVRYSSSKHYSSSRSGGGGGGGGCGGGGGVSSLRISSSKGSLGGGFSSGGFSGGSFSRGSSGGGCFGGSSGGYGGLGGFGGGSFRGSYGSSSFGGSYGGIFGGGSFGGGSFGGGSFGGGGFGGGGFGGGFGGGFGGDGGLLSGNEKVTMQNLNDRLASYLDKVRALEESNYELEGKIKEWYEKHGNSHQGEPRDYSKYYKTIDDLKNQILNLTTDNANILLQIDNARLAADDFRLKYENEVALRQSVEADINGLRRVLDELTLTKADLEMQIESLTEELAYLKKNHEEEMKDLRNVSTGDVNVEMNAAPGVDLTQLLNNMRSQYEQLAEQNRKDAEAWFNEKSKELTTEIDNNIEQISSYKSEITELRRNVQALEIELQSQLALKQSLEASLAETEGR…	3362	2906	4	1	0	453.579	3	0.0186	246	257	1	25.75	40	R	QSVEADINGLRR	V		Deamidated (NQ)	0.100000000000.0			File: ~Z:\CORE\RAW_DATA_2020_QE\P775_Sigrun_Lange\P775_Sigrun_Lange_H_EV.raw~; SpectrumID: ~3017~; PrecursorID: ~0~; scans: ~6606~
5	1::sp|cRAP039|P13645|K1C10_HUMAN	Keratin, type I cytoskeletal 10 OS=Homo sapiens GN=KRT10 PE=1 SV=6	2508	79	6.8e-245	59020	111	63	35	22	55.8	5.13	MSVRYSSSKHYSSSRSGGGGGGGGCGGGGGVSSLRISSSKGSLGGGFSSGGFSGGSFSRGSSGGGCFGGSSGGYGGLGGFGGGSFRGSYGSSSFGGSYGGIFGGGSFGGGSFGGGSFGGGGFGGGGFGGGFGGGFGGDGGLLSGNEKVTMQNLNDRLASYLDKVRALEESNYELEGKIKEWYEKHGNSHQGEPRDYSKYYKTIDDLKNQILNLTTDNANILLQIDNARLAADDFRLKYENEVALRQSVEADINGLRRVLDELTLTKADLEMQIESLTEELAYLKKNHEEEMKDLRNVSTGDVNVEMNAAPGVDLTQLLNNMRSQYEQLAEQNRKDAEAWFNEKSKELTTEIDNNIEQISSYKSEITELRRNVQALEIELQSQLALKQSLEASLAETEGR…	3422	2167	1	1	1	455.884	3	-0.0022	323	333	0	33.25	6.3	R	SQYEQLAEQNR	K						File: ~Z:\CORE\RAW_DATA_2020_QE\P775_Sigrun_Lange\P775_Sigrun_Lange_H_EV.raw~; SpectrumID: ~2277~; PrecursorID: ~0~; scans: ~5768~
5	1::sp|cRAP039|P13645|K1C10_HUMAN	Keratin, type I cytoskeletal 10 OS=Homo sapiens GN=KRT10 PE=1 SV=6	2508	79	6.8e-245	59020	111	63	35	22	55.8	5.13	MSVRYSSSKHYSSSRSGGGGGGGGCGGGGGVSSLRISSSKGSLGGGFSSGGFSGGSFSRGSSGGGCFGGSSGGYGGLGGFGGGSFRGSYGSSSFGGSYGGIFGGGSFGGGSFGGGSFGGGGFGGGGFGGGFGGGFGGDGGLLSGNEKVTMQNLNDRLASYLDKVRALEESNYELEGKIKEWYEKHGNSHQGEPRDYSKYYKTIDDLKNQILNLTTDNANILLQIDNARLAADDFRLKYENEVALRQSVEADINGLRRVLDELTLTKADLEMQIESLTEELAYLKKNHEEEMKDLRNVSTGDVNVEMNAAPGVDLTQLLNNMRSQYEQLAEQNRKDAEAWFNEKSKELTTEIDNNIEQISSYKSEITELRRNVQALEIELQSQLALKQSLEASLAETEGR…	3424	2266	1	1	1	683.323	2	-0.0001	323	333	0	68.12	0.0022	R	SQYEQLAEQNR	K						File: ~Z:\CORE\RAW_DATA_2020_QE\P775_Sigrun_Lange\P775_Sigrun_Lange_H_EV.raw~; SpectrumID: ~2376~; PrecursorID: ~0~; scans: ~5876~
5	1::sp|cRAP039|P13645|K1C10_HUMAN	Keratin, type I cytoskeletal 10 OS=Homo sapiens GN=KRT10 PE=1 SV=6	2508	79	6.8e-245	59020	111	63	35	22	55.8	5.13	MSVRYSSSKHYSSSRSGGGGGGGGCGGGGGVSSLRISSSKGSLGGGFSSGGFSGGSFSRGSSGGGCFGGSSGGYGGLGGFGGGSFRGSYGSSSFGGSYGGIFGGGSFGGGSFGGGSFGGGGFGGGGFGGGFGGGFGGDGGLLSGNEKVTMQNLNDRLASYLDKVRALEESNYELEGKIKEWYEKHGNSHQGEPRDYSKYYKTIDDLKNQILNLTTDNANILLQIDNARLAADDFRLKYENEVALRQSVEADINGLRRVLDELTLTKADLEMQIESLTEELAYLKKNHEEEMKDLRNVSTGDVNVEMNAAPGVDLTQLLNNMRSQYEQLAEQNRKDAEAWFNEKSKELTTEIDNNIEQISSYKSEITELRRNVQALEIELQSQLALKQSLEASLAETEGR…	3509	2879	1	1	1	691.328	2	0.0012	166	177	0	81.17	9.7e-05	R	ALEESNYELEGK	I						File: ~Z:\CORE\RAW_DATA_2020_QE\P775_Sigrun_Lange\P775_Sigrun_Lange_H_EV.raw~; SpectrumID: ~2990~; PrecursorID: ~0~; scans: ~6567~
5	1::sp|cRAP039|P13645|K1C10_HUMAN	Keratin, type I cytoskeletal 10 OS=Homo sapiens GN=KRT10 PE=1 SV=6	2508	79	6.8e-245	59020	111	63	35	22	55.8	5.13	MSVRYSSSKHYSSSRSGGGGGGGGCGGGGGVSSLRISSSKGSLGGGFSSGGFSGGSFSRGSSGGGCFGGSSGGYGGLGGFGGGSFRGSYGSSSFGGSYGGIFGGGSFGGGSFGGGSFGGGGFGGGGFGGGFGGGFGGDGGLLSGNEKVTMQNLNDRLASYLDKVRALEESNYELEGKIKEWYEKHGNSHQGEPRDYSKYYKTIDDLKNQILNLTTDNANILLQIDNARLAADDFRLKYENEVALRQSVEADINGLRRVLDELTLTKADLEMQIESLTEELAYLKKNHEEEMKDLRNVSTGDVNVEMNAAPGVDLTQLLNNMRSQYEQLAEQNRKDAEAWFNEKSKELTTEIDNNIEQISSYKSEITELRRNVQALEIELQSQLALKQSLEASLAETEGR…	3559	3731	1	1	1	695.843	2	-0.0012	387	399	0	89.1	2.2e-05	K	QSLEASLAETEGR	Y						File: ~Z:\CORE\RAW_DATA_2020_QE\P775_Sigrun_Lange\P775_Sigrun_Lange_H_EV.raw~; SpectrumID: ~3843~; PrecursorID: ~0~; scans: ~7505~
5	1::sp|cRAP039|P13645|K1C10_HUMAN	Keratin, type I cytoskeletal 10 OS=Homo sapiens GN=KRT10 PE=1 SV=6	2508	79	6.8e-245	59020	111	63	35	22	55.8	5.13	MSVRYSSSKHYSSSRSGGGGGGGGCGGGGGVSSLRISSSKGSLGGGFSSGGFSGGSFSRGSSGGGCFGGSSGGYGGLGGFGGGSFRGSYGSSSFGGSYGGIFGGGSFGGGSFGGGSFGGGGFGGGGFGGGFGGGFGGDGGLLSGNEKVTMQNLNDRLASYLDKVRALEESNYELEGKIKEWYEKHGNSHQGEPRDYSKYYKTIDDLKNQILNLTTDNANILLQIDNARLAADDFRLKYENEVALRQSVEADINGLRRVLDELTLTKADLEMQIESLTEELAYLKKNHEEEMKDLRNVSTGDVNVEMNAAPGVDLTQLLNNMRSQYEQLAEQNRKDAEAWFNEKSKELTTEIDNNIEQISSYKSEITELRRNVQALEIELQSQLALKQSLEASLAETEGR…	3827	3390	1	1	1	717.888	2	-0.0015	440	450	1	36.85	2.6	K	IRLENEIQTYR	S						File: ~Z:\CORE\RAW_DATA_2020_QE\P775_Sigrun_Lange\P775_Sigrun_Lange_H_EV.raw~; SpectrumID: ~3501~; PrecursorID: ~0~; scans: ~7141~
5	1::sp|cRAP039|P13645|K1C10_HUMAN	Keratin, type I cytoskeletal 10 OS=Homo sapiens GN=KRT10 PE=1 SV=6	2508	79	6.8e-245	59020	111	63	35	22	55.8	5.13	MSVRYSSSKHYSSSRSGGGGGGGGCGGGGGVSSLRISSSKGSLGGGFSSGGFSGGSFSRGSSGGGCFGGSSGGYGGLGGFGGGSFRGSYGSSSFGGSYGGIFGGGSFGGGSFGGGSFGGGGFGGGGFGGGFGGGFGGDGGLLSGNEKVTMQNLNDRLASYLDKVRALEESNYELEGKIKEWYEKHGNSHQGEPRDYSKYYKTIDDLKNQILNLTTDNANILLQIDNARLAADDFRLKYENEVALRQSVEADINGLRRVLDELTLTKADLEMQIESLTEELAYLKKNHEEEMKDLRNVSTGDVNVEMNAAPGVDLTQLLNNMRSQYEQLAEQNRKDAEAWFNEKSKELTTEIDNNIEQISSYKSEITELRRNVQALEIELQSQLALKQSLEASLAETEGR…	3829	3458	1	1	1	478.928	3	0.0007	440	450	1	41.69	0.82	K	IRLENEIQTYR	S						File: ~Z:\CORE\RAW_DATA_2020_QE\P775_Sigrun_Lange\P775_Sigrun_Lange_H_EV.raw~; SpectrumID: ~3569~; PrecursorID: ~0~; scans: ~7213~
5	1::sp|cRAP039|P13645|K1C10_HUMAN	Keratin, type I cytoskeletal 10 OS=Homo sapiens GN=KRT10 PE=1 SV=6	2508	79	6.8e-245	59020	111	63	35	22	55.8	5.13	MSVRYSSSKHYSSSRSGGGGGGGGCGGGGGVSSLRISSSKGSLGGGFSSGGFSGGSFSRGSSGGGCFGGSSGGYGGLGGFGGGSFRGSYGSSSFGGSYGGIFGGGSFGGGSFGGGSFGGGGFGGGGFGGGFGGGFGGDGGLLSGNEKVTMQNLNDRLASYLDKVRALEESNYELEGKIKEWYEKHGNSHQGEPRDYSKYYKTIDDLKNQILNLTTDNANILLQIDNARLAADDFRLKYENEVALRQSVEADINGLRRVLDELTLTKADLEMQIESLTEELAYLKKNHEEEMKDLRNVSTGDVNVEMNAAPGVDLTQLLNNMRSQYEQLAEQNRKDAEAWFNEKSKELTTEIDNNIEQISSYKSEITELRRNVQALEIELQSQLALKQSLEASLAETEGR…	4184	1475	1	1	1	747.37	2	-0.0008	323	334	1	61.96	0.011	R	SQYEQLAEQNRK	D						File: ~Z:\CORE\RAW_DATA_2020_QE\P775_Sigrun_Lange\P775_Sigrun_Lange_H_EV.raw~; SpectrumID: ~1579~; PrecursorID: ~0~; scans: ~4958~
5	1::sp|cRAP039|P13645|K1C10_HUMAN	Keratin, type I cytoskeletal 10 OS=Homo sapiens GN=KRT10 PE=1 SV=6	2508	79	6.8e-245	59020	111	63	35	22	55.8	5.13	MSVRYSSSKHYSSSRSGGGGGGGGCGGGGGVSSLRISSSKGSLGGGFSSGGFSGGSFSRGSSGGGCFGGSSGGYGGLGGFGGGSFRGSYGSSSFGGSYGGIFGGGSFGGGSFGGGSFGGGGFGGGGFGGGFGGGFGGDGGLLSGNEKVTMQNLNDRLASYLDKVRALEESNYELEGKIKEWYEKHGNSHQGEPRDYSKYYKTIDDLKNQILNLTTDNANILLQIDNARLAADDFRLKYENEVALRQSVEADINGLRRVLDELTLTKADLEMQIESLTEELAYLKKNHEEEMKDLRNVSTGDVNVEMNAAPGVDLTQLLNNMRSQYEQLAEQNRKDAEAWFNEKSKELTTEIDNNIEQISSYKSEITELRRNVQALEIELQSQLALKQSLEASLAETEGR…	4185	1565	1	1	1	498.583	3	-0.0007	323	334	1	44.27	0.66	R	SQYEQLAEQNRK	D						File: ~Z:\CORE\RAW_DATA_2020_QE\P775_Sigrun_Lange\P775_Sigrun_Lange_H_EV.raw~; SpectrumID: ~1672~; PrecursorID: ~0~; scans: ~5071~
5	1::sp|cRAP039|P13645|K1C10_HUMAN	Keratin, type I cytoskeletal 10 OS=Homo sapiens GN=KRT10 PE=1 SV=6	2508	79	6.8e-245	59020	111	63	35	22	55.8	5.13	MSVRYSSSKHYSSSRSGGGGGGGGCGGGGGVSSLRISSSKGSLGGGFSSGGFSGGSFSRGSSGGGCFGGSSGGYGGLGGFGGGSFRGSYGSSSFGGSYGGIFGGGSFGGGSFGGGSFGGGGFGGGGFGGGFGGGFGGDGGLLSGNEKVTMQNLNDRLASYLDKVRALEESNYELEGKIKEWYEKHGNSHQGEPRDYSKYYKTIDDLKNQILNLTTDNANILLQIDNARLAADDFRLKYENEVALRQSVEADINGLRRVLDELTLTKADLEMQIESLTEELAYLKKNHEEEMKDLRNVSTGDVNVEMNAAPGVDLTQLLNNMRSQYEQLAEQNRKDAEAWFNEKSKELTTEIDNNIEQISSYKSEITELRRNVQALEIELQSQLALKQSLEASLAETEGR…	4424	1659	1	1	1	775.343	2	0.0006	16	35	0	109.65	7.8e-08	R	SGGGGGGGGCGGGGGVSSLR	I						File: ~Z:\CORE\RAW_DATA_2020_QE\P775_Sigrun_Lange\P775_Sigrun_Lange_H_EV.raw~; SpectrumID: ~1766~; PrecursorID: ~0~; scans: ~5182~
5	1::sp|cRAP039|P13645|K1C10_HUMAN	Keratin, type I cytoskeletal 10 OS=Homo sapiens GN=KRT10 PE=1 SV=6	2508	79	6.8e-245	59020	111	63	35	22	55.8	5.13	MSVRYSSSKHYSSSRSGGGGGGGGCGGGGGVSSLRISSSKGSLGGGFSSGGFSGGSFSRGSSGGGCFGGSSGGYGGLGGFGGGSFRGSYGSSSFGGSYGGIFGGGSFGGGSFGGGSFGGGGFGGGGFGGGFGGGFGGDGGLLSGNEKVTMQNLNDRLASYLDKVRALEESNYELEGKIKEWYEKHGNSHQGEPRDYSKYYKTIDDLKNQILNLTTDNANILLQIDNARLAADDFRLKYENEVALRQSVEADINGLRRVLDELTLTKADLEMQIESLTEELAYLKKNHEEEMKDLRNVSTGDVNVEMNAAPGVDLTQLLNNMRSQYEQLAEQNRKDAEAWFNEKSKELTTEIDNNIEQISSYKSEITELRRNVQALEIELQSQLALKQSLEASLAETEGR…	5048	4594	1	1	1	854.389	2	-0.0007	41	59	0	145.29	3.5e-11	K	GSLGGGFSSGGFSGGSFSR	G						File: ~Z:\CORE\RAW_DATA_2020_QE\P775_Sigrun_Lange\P775_Sigrun_Lange_H_EV.raw~; SpectrumID: ~4706~; PrecursorID: ~0~; scans: ~8412~
5	1::sp|cRAP039|P13645|K1C10_HUMAN	Keratin, type I cytoskeletal 10 OS=Homo sapiens GN=KRT10 PE=1 SV=6	2508	79	6.8e-245	59020	111	63	35	22	55.8	5.13	MSVRYSSSKHYSSSRSGGGGGGGGCGGGGGVSSLRISSSKGSLGGGFSSGGFSGGSFSRGSSGGGCFGGSSGGYGGLGGFGGGSFRGSYGSSSFGGSYGGIFGGGSFGGGSFGGGSFGGGGFGGGGFGGGFGGGFGGDGGLLSGNEKVTMQNLNDRLASYLDKVRALEESNYELEGKIKEWYEKHGNSHQGEPRDYSKYYKTIDDLKNQILNLTTDNANILLQIDNARLAADDFRLKYENEVALRQSVEADINGLRRVLDELTLTKADLEMQIESLTEELAYLKKNHEEEMKDLRNVSTGDVNVEMNAAPGVDLTQLLNNMRSQYEQLAEQNRKDAEAWFNEKSKELTTEIDNNIEQISSYKSEITELRRNVQALEIELQSQLALKQSLEASLAETEGR…	5049	4606	1	1	1	569.929	3	0.0012	41	59	0	55.38	0.034	K	GSLGGGFSSGGFSGGSFSR	G						File: ~Z:\CORE\RAW_DATA_2020_QE\P775_Sigrun_Lange\P775_Sigrun_Lange_H_EV.raw~; SpectrumID: ~4718~; PrecursorID: ~0~; scans: ~8424~
5	1::sp|cRAP039|P13645|K1C10_HUMAN	Keratin, type I cytoskeletal 10 OS=Homo sapiens GN=KRT10 PE=1 SV=6	2508	79	6.8e-245	59020	111	63	35	22	55.8	5.13	MSVRYSSSKHYSSSRSGGGGGGGGCGGGGGVSSLRISSSKGSLGGGFSSGGFSGGSFSRGSSGGGCFGGSSGGYGGLGGFGGGSFRGSYGSSSFGGSYGGIFGGGSFGGGSFGGGSFGGGGFGGGGFGGGFGGGFGGDGGLLSGNEKVTMQNLNDRLASYLDKVRALEESNYELEGKIKEWYEKHGNSHQGEPRDYSKYYKTIDDLKNQILNLTTDNANILLQIDNARLAADDFRLKYENEVALRQSVEADINGLRRVLDELTLTKADLEMQIESLTEELAYLKKNHEEEMKDLRNVSTGDVNVEMNAAPGVDLTQLLNNMRSQYEQLAEQNRKDAEAWFNEKSKELTTEIDNNIEQISSYKSEITELRRNVQALEIELQSQLALKQSLEASLAETEGR…	5446	6794	1	1	1	599.675	3	-0.0006	371	386	0	72.05	0.00034	R	NVQALEIELQSQLALK	Q						File: ~Z:\CORE\RAW_DATA_2020_QE\P775_Sigrun_Lange\P775_Sigrun_Lange_H_EV.raw~; SpectrumID: ~6934~; PrecursorID: ~0~; scans: ~10752~
5	1::sp|cRAP039|P13645|K1C10_HUMAN	Keratin, type I cytoskeletal 10 OS=Homo sapiens GN=KRT10 PE=1 SV=6	2508	79	6.8e-245	59020	111	63	35	22	55.8	5.13	MSVRYSSSKHYSSSRSGGGGGGGGCGGGGGVSSLRISSSKGSLGGGFSSGGFSGGSFSRGSSGGGCFGGSSGGYGGLGGFGGGSFRGSYGSSSFGGSYGGIFGGGSFGGGSFGGGSFGGGGFGGGGFGGGFGGGFGGDGGLLSGNEKVTMQNLNDRLASYLDKVRALEESNYELEGKIKEWYEKHGNSHQGEPRDYSKYYKTIDDLKNQILNLTTDNANILLQIDNARLAADDFRLKYENEVALRQSVEADINGLRRVLDELTLTKADLEMQIESLTEELAYLKKNHEEEMKDLRNVSTGDVNVEMNAAPGVDLTQLLNNMRSQYEQLAEQNRKDAEAWFNEKSKELTTEIDNNIEQISSYKSEITELRRNVQALEIELQSQLALKQSLEASLAETEGR…	5447	6759	1	1	1	899.01	2	0.0012	371	386	0	81.41	3.5e-05	R	NVQALEIELQSQLALK	Q						File: ~Z:\CORE\RAW_DATA_2020_QE\P775_Sigrun_Lange\P775_Sigrun_Lange_H_EV.raw~; SpectrumID: ~6898~; PrecursorID: ~0~; scans: ~10714~
5	1::sp|cRAP039|P13645|K1C10_HUMAN	Keratin, type I cytoskeletal 10 OS=Homo sapiens GN=KRT10 PE=1 SV=6	2508	79	6.8e-245	59020	111	63	35	22	55.8	5.13	MSVRYSSSKHYSSSRSGGGGGGGGCGGGGGVSSLRISSSKGSLGGGFSSGGFSGGSFSRGSSGGGCFGGSSGGYGGLGGFGGGSFRGSYGSSSFGGSYGGIFGGGSFGGGSFGGGSFGGGGFGGGGFGGGFGGGFGGDGGLLSGNEKVTMQNLNDRLASYLDKVRALEESNYELEGKIKEWYEKHGNSHQGEPRDYSKYYKTIDDLKNQILNLTTDNANILLQIDNARLAADDFRLKYENEVALRQSVEADINGLRRVLDELTLTKADLEMQIESLTEELAYLKKNHEEEMKDLRNVSTGDVNVEMNAAPGVDLTQLLNNMRSQYEQLAEQNRKDAEAWFNEKSKELTTEIDNNIEQISSYKSEITELRRNVQALEIELQSQLALKQSLEASLAETEGR…	6008	5641	1	1	1	998.989	2	-0.0002	346	362	0	108.56	2.8e-07	K	ELTTEIDNNIEQISSYK	S						File: ~Z:\CORE\RAW_DATA_2020_QE\P775_Sigrun_Lange\P775_Sigrun_Lange_H_EV.raw~; SpectrumID: ~5761~; PrecursorID: ~0~; scans: ~9520~
5	1::sp|cRAP039|P13645|K1C10_HUMAN	Keratin, type I cytoskeletal 10 OS=Homo sapiens GN=KRT10 PE=1 SV=6	2508	79	6.8e-245	59020	111	63	35	22	55.8	5.13	MSVRYSSSKHYSSSRSGGGGGGGGCGGGGGVSSLRISSSKGSLGGGFSSGGFSGGSFSRGSSGGGCFGGSSGGYGGLGGFGGGSFRGSYGSSSFGGSYGGIFGGGSFGGGSFGGGSFGGGGFGGGGFGGGFGGGFGGDGGLLSGNEKVTMQNLNDRLASYLDKVRALEESNYELEGKIKEWYEKHGNSHQGEPRDYSKYYKTIDDLKNQILNLTTDNANILLQIDNARLAADDFRLKYENEVALRQSVEADINGLRRVLDELTLTKADLEMQIESLTEELAYLKKNHEEEMKDLRNVSTGDVNVEMNAAPGVDLTQLLNNMRSQYEQLAEQNRKDAEAWFNEKSKELTTEIDNNIEQISSYKSEITELRRNVQALEIELQSQLALKQSLEASLAETEGR…	6009	5657	1	1	1	666.329	3	0.0004	346	362	0	86.15	4.8e-05	K	ELTTEIDNNIEQISSYK	S						File: ~Z:\CORE\RAW_DATA_2020_QE\P775_Sigrun_Lange\P775_Sigrun_Lange_H_EV.raw~; SpectrumID: ~5777~; PrecursorID: ~0~; scans: ~9537~
5	1::sp|cRAP039|P13645|K1C10_HUMAN	Keratin, type I cytoskeletal 10 OS=Homo sapiens GN=KRT10 PE=1 SV=6	2508	79	6.8e-245	59020	111	63	35	22	55.8	5.13	MSVRYSSSKHYSSSRSGGGGGGGGCGGGGGVSSLRISSSKGSLGGGFSSGGFSGGSFSRGSSGGGCFGGSSGGYGGLGGFGGGSFRGSYGSSSFGGSYGGIFGGGSFGGGSFGGGSFGGGGFGGGGFGGGFGGGFGGDGGLLSGNEKVTMQNLNDRLASYLDKVRALEESNYELEGKIKEWYEKHGNSHQGEPRDYSKYYKTIDDLKNQILNLTTDNANILLQIDNARLAADDFRLKYENEVALRQSVEADINGLRRVLDELTLTKADLEMQIESLTEELAYLKKNHEEEMKDLRNVSTGDVNVEMNAAPGVDLTQLLNNMRSQYEQLAEQNRKDAEAWFNEKSKELTTEIDNNIEQISSYKSEITELRRNVQALEIELQSQLALKQSLEASLAETEGR…	6011	5040	1	1	1	999.479	2	-0.0044	346	362	0	87.87	3e-05	K	ELTTEIDNNIEQISSYK	S		Deamidated (NQ)	0.00000001000000000.0			File: ~Z:\CORE\RAW_DATA_2020_QE\P775_Sigrun_Lange\P775_Sigrun_Lange_H_EV.raw~; SpectrumID: ~5152~; PrecursorID: ~0~; scans: ~8880~
5	1::sp|cRAP039|P13645|K1C10_HUMAN	Keratin, type I cytoskeletal 10 OS=Homo sapiens GN=KRT10 PE=1 SV=6	2508	79	6.8e-245	59020	111	63	35	22	55.8	5.13	MSVRYSSSKHYSSSRSGGGGGGGGCGGGGGVSSLRISSSKGSLGGGFSSGGFSGGSFSRGSSGGGCFGGSSGGYGGLGGFGGGSFRGSYGSSSFGGSYGGIFGGGSFGGGSFGGGSFGGGGFGGGGFGGGFGGGFGGDGGLLSGNEKVTMQNLNDRLASYLDKVRALEESNYELEGKIKEWYEKHGNSHQGEPRDYSKYYKTIDDLKNQILNLTTDNANILLQIDNARLAADDFRLKYENEVALRQSVEADINGLRRVLDELTLTKADLEMQIESLTEELAYLKKNHEEEMKDLRNVSTGDVNVEMNAAPGVDLTQLLNNMRSQYEQLAEQNRKDAEAWFNEKSKELTTEIDNNIEQISSYKSEITELRRNVQALEIELQSQLALKQSLEASLAETEGR…	6199	5170	1	1	1	1041.99	2	-0.0016	423	439	0	150.43	1.5e-11	R	AETECQNTEYQQLLDIK	I						File: ~Z:\CORE\RAW_DATA_2020_QE\P775_Sigrun_Lange\P775_Sigrun_Lange_H_EV.raw~; SpectrumID: ~5282~; PrecursorID: ~0~; scans: ~9017~
5	1::sp|cRAP039|P13645|K1C10_HUMAN	Keratin, type I cytoskeletal 10 OS=Homo sapiens GN=KRT10 PE=1 SV=6	2508	79	6.8e-245	59020	111	63	35	22	55.8	5.13	MSVRYSSSKHYSSSRSGGGGGGGGCGGGGGVSSLRISSSKGSLGGGFSSGGFSGGSFSRGSSGGGCFGGSSGGYGGLGGFGGGSFRGSYGSSSFGGSYGGIFGGGSFGGGSFGGGSFGGGGFGGGGFGGGFGGGFGGDGGLLSGNEKVTMQNLNDRLASYLDKVRALEESNYELEGKIKEWYEKHGNSHQGEPRDYSKYYKTIDDLKNQILNLTTDNANILLQIDNARLAADDFRLKYENEVALRQSVEADINGLRRVLDELTLTKADLEMQIESLTEELAYLKKNHEEEMKDLRNVSTGDVNVEMNAAPGVDLTQLLNNMRSQYEQLAEQNRKDAEAWFNEKSKELTTEIDNNIEQISSYKSEITELRRNVQALEIELQSQLALKQSLEASLAETEGR…	6200	5174	1	1	1	694.994	3	0.0018	423	439	0	63.93	0.0067	R	AETECQNTEYQQLLDIK	I						File: ~Z:\CORE\RAW_DATA_2020_QE\P775_Sigrun_Lange\P775_Sigrun_Lange_H_EV.raw~; SpectrumID: ~5286~; PrecursorID: ~0~; scans: ~9021~
5	1::sp|cRAP039|P13645|K1C10_HUMAN	Keratin, type I cytoskeletal 10 OS=Homo sapiens GN=KRT10 PE=1 SV=6	2508	79	6.8e-245	59020	111	63	35	22	55.8	5.13	MSVRYSSSKHYSSSRSGGGGGGGGCGGGGGVSSLRISSSKGSLGGGFSSGGFSGGSFSRGSSGGGCFGGSSGGYGGLGGFGGGSFRGSYGSSSFGGSYGGIFGGGSFGGGSFGGGSFGGGGFGGGGFGGGFGGGFGGDGGLLSGNEKVTMQNLNDRLASYLDKVRALEESNYELEGKIKEWYEKHGNSHQGEPRDYSKYYKTIDDLKNQILNLTTDNANILLQIDNARLAADDFRLKYENEVALRQSVEADINGLRRVLDELTLTKADLEMQIESLTEELAYLKKNHEEEMKDLRNVSTGDVNVEMNAAPGVDLTQLLNNMRSQYEQLAEQNRKDAEAWFNEKSKELTTEIDNNIEQISSYKSEITELRRNVQALEIELQSQLALKQSLEASLAETEGR…	6276	7845	1	1	1	704.683	3	-0.0074	267	284	0	39.78	2.1	K	ADLEMQIESLTEELAYLK	K		Oxidation (M)	0.000030000000000000.0			File: ~Z:\CORE\RAW_DATA_2020_QE\P775_Sigrun_Lange\P775_Sigrun_Lange_H_EV.raw~; SpectrumID: ~8210~; PrecursorID: ~0~; scans: ~12091~
5	1::sp|cRAP039|P13645|K1C10_HUMAN	Keratin, type I cytoskeletal 10 OS=Homo sapiens GN=KRT10 PE=1 SV=6	2508	79	6.8e-245	59020	111	63	35	22	55.8	5.13	MSVRYSSSKHYSSSRSGGGGGGGGCGGGGGVSSLRISSSKGSLGGGFSSGGFSGGSFSRGSSGGGCFGGSSGGYGGLGGFGGGSFRGSYGSSSFGGSYGGIFGGGSFGGGSFGGGSFGGGGFGGGGFGGGFGGGFGGDGGLLSGNEKVTMQNLNDRLASYLDKVRALEESNYELEGKIKEWYEKHGNSHQGEPRDYSKYYKTIDDLKNQILNLTTDNANILLQIDNARLAADDFRLKYENEVALRQSVEADINGLRRVLDELTLTKADLEMQIESLTEELAYLKKNHEEEMKDLRNVSTGDVNVEMNAAPGVDLTQLLNNMRSQYEQLAEQNRKDAEAWFNEKSKELTTEIDNNIEQISSYKSEITELRRNVQALEIELQSQLALKQSLEASLAETEGR…	6277	7841	1	1	1	1056.52	2	0.0007	267	284	0	85.5	5.6e-05	K	ADLEMQIESLTEELAYLK	K		Oxidation (M)	0.000030000000000000.0			File: ~Z:\CORE\RAW_DATA_2020_QE\P775_Sigrun_Lange\P775_Sigrun_Lange_H_EV.raw~; SpectrumID: ~8206~; PrecursorID: ~0~; scans: ~12087~
5	1::sp|cRAP039|P13645|K1C10_HUMAN	Keratin, type I cytoskeletal 10 OS=Homo sapiens GN=KRT10 PE=1 SV=6	2508	79	6.8e-245	59020	111	63	35	22	55.8	5.13	MSVRYSSSKHYSSSRSGGGGGGGGCGGGGGVSSLRISSSKGSLGGGFSSGGFSGGSFSRGSSGGGCFGGSSGGYGGLGGFGGGSFRGSYGSSSFGGSYGGIFGGGSFGGGSFGGGSFGGGGFGGGGFGGGFGGGFGGDGGLLSGNEKVTMQNLNDRLASYLDKVRALEESNYELEGKIKEWYEKHGNSHQGEPRDYSKYYKTIDDLKNQILNLTTDNANILLQIDNARLAADDFRLKYENEVALRQSVEADINGLRRVLDELTLTKADLEMQIESLTEELAYLKKNHEEEMKDLRNVSTGDVNVEMNAAPGVDLTQLLNNMRSQYEQLAEQNRKDAEAWFNEKSKELTTEIDNNIEQISSYKSEITELRRNVQALEIELQSQLALKQSLEASLAETEGR…	6559	4067	1	1	1	738.363	3	-0.0063	344	362	1	58.82	0.027	K	SKELTTEIDNNIEQISSYK	S		Deamidated (NQ)	0.0000000000100000000.0			File: ~Z:\CORE\RAW_DATA_2020_QE\P775_Sigrun_Lange\P775_Sigrun_Lange_H_EV.raw~; SpectrumID: ~4179~; PrecursorID: ~0~; scans: ~7858~
5	1::sp|cRAP039|P13645|K1C10_HUMAN	Keratin, type I cytoskeletal 10 OS=Homo sapiens GN=KRT10 PE=1 SV=6	2508	79	6.8e-245	59020	111	63	35	22	55.8	5.13	MSVRYSSSKHYSSSRSGGGGGGGGCGGGGGVSSLRISSSKGSLGGGFSSGGFSGGSFSRGSSGGGCFGGSSGGYGGLGGFGGGSFRGSYGSSSFGGSYGGIFGGGSFGGGSFGGGSFGGGGFGGGGFGGGFGGGFGGDGGLLSGNEKVTMQNLNDRLASYLDKVRALEESNYELEGKIKEWYEKHGNSHQGEPRDYSKYYKTIDDLKNQILNLTTDNANILLQIDNARLAADDFRLKYENEVALRQSVEADINGLRRVLDELTLTKADLEMQIESLTEELAYLKKNHEEEMKDLRNVSTGDVNVEMNAAPGVDLTQLLNNMRSQYEQLAEQNRKDAEAWFNEKSKELTTEIDNNIEQISSYKSEITELRRNVQALEIELQSQLALKQSLEASLAETEGR…	6582	7556	1	1	1	742.053	3	0.0022	267	285	1	82.53	9.3e-05	K	ADLEMQIESLTEELAYLKK	N						File: ~Z:\CORE\RAW_DATA_2020_QE\P775_Sigrun_Lange\P775_Sigrun_Lange_H_EV.raw~; SpectrumID: ~7799~; PrecursorID: ~0~; scans: ~11660~
5	1::sp|cRAP039|P13645|K1C10_HUMAN	Keratin, type I cytoskeletal 10 OS=Homo sapiens GN=KRT10 PE=1 SV=6	2508	79	6.8e-245	59020	111	63	35	22	55.8	5.13	MSVRYSSSKHYSSSRSGGGGGGGGCGGGGGVSSLRISSSKGSLGGGFSSGGFSGGSFSRGSSGGGCFGGSSGGYGGLGGFGGGSFRGSYGSSSFGGSYGGIFGGGSFGGGSFGGGSFGGGGFGGGGFGGGFGGGFGGDGGLLSGNEKVTMQNLNDRLASYLDKVRALEESNYELEGKIKEWYEKHGNSHQGEPRDYSKYYKTIDDLKNQILNLTTDNANILLQIDNARLAADDFRLKYENEVALRQSVEADINGLRRVLDELTLTKADLEMQIESLTEELAYLKKNHEEEMKDLRNVSTGDVNVEMNAAPGVDLTQLLNNMRSQYEQLAEQNRKDAEAWFNEKSKELTTEIDNNIEQISSYKSEITELRRNVQALEIELQSQLALKQSLEASLAETEGR…	6648	7586	1	1	1	747.382	3	-0.0044	267	285	1	89.25	2.2e-05	K	ADLEMQIESLTEELAYLKK	N		Oxidation (M)	0.0000300000000000000.0			File: ~Z:\CORE\RAW_DATA_2020_QE\P775_Sigrun_Lange\P775_Sigrun_Lange_H_EV.raw~; SpectrumID: ~7845~; PrecursorID: ~0~; scans: ~11708~
5	1::sp|cRAP039|P13645|K1C10_HUMAN	Keratin, type I cytoskeletal 10 OS=Homo sapiens GN=KRT10 PE=1 SV=6	2508	79	6.8e-245	59020	111	63	35	22	55.8	5.13	MSVRYSSSKHYSSSRSGGGGGGGGCGGGGGVSSLRISSSKGSLGGGFSSGGFSGGSFSRGSSGGGCFGGSSGGYGGLGGFGGGSFRGSYGSSSFGGSYGGIFGGGSFGGGSFGGGSFGGGGFGGGGFGGGFGGGFGGDGGLLSGNEKVTMQNLNDRLASYLDKVRALEESNYELEGKIKEWYEKHGNSHQGEPRDYSKYYKTIDDLKNQILNLTTDNANILLQIDNARLAADDFRLKYENEVALRQSVEADINGLRRVLDELTLTKADLEMQIESLTEELAYLKKNHEEEMKDLRNVSTGDVNVEMNAAPGVDLTQLLNNMRSQYEQLAEQNRKDAEAWFNEKSKELTTEIDNNIEQISSYKSEITELRRNVQALEIELQSQLALKQSLEASLAETEGR…	7062	7163	1	1	1	1184.13	2	-0.0009	208	228	0	135.46	3.1e-10	K	NQILNLTTDNANILLQIDNAR	L						File: ~Z:\CORE\RAW_DATA_2020_QE\P775_Sigrun_Lange\P775_Sigrun_Lange_H_EV.raw~; SpectrumID: ~7320~; PrecursorID: ~0~; scans: ~11157~
5	1::sp|cRAP039|P13645|K1C10_HUMAN	Keratin, type I cytoskeletal 10 OS=Homo sapiens GN=KRT10 PE=1 SV=6	2508	79	6.8e-245	59020	111	63	35	22	55.8	5.13	MSVRYSSSKHYSSSRSGGGGGGGGCGGGGGVSSLRISSSKGSLGGGFSSGGFSGGSFSRGSSGGGCFGGSSGGYGGLGGFGGGSFRGSYGSSSFGGSYGGIFGGGSFGGGSFGGGSFGGGGFGGGGFGGGFGGGFGGDGGLLSGNEKVTMQNLNDRLASYLDKVRALEESNYELEGKIKEWYEKHGNSHQGEPRDYSKYYKTIDDLKNQILNLTTDNANILLQIDNARLAADDFRLKYENEVALRQSVEADINGLRRVLDELTLTKADLEMQIESLTEELAYLKKNHEEEMKDLRNVSTGDVNVEMNAAPGVDLTQLLNNMRSQYEQLAEQNRKDAEAWFNEKSKELTTEIDNNIEQISSYKSEITELRRNVQALEIELQSQLALKQSLEASLAETEGR…	7063	7158	1	1	1	789.759	3	0.0009	208	228	0	85.4	3e-05	K	NQILNLTTDNANILLQIDNAR	L						File: ~Z:\CORE\RAW_DATA_2020_QE\P775_Sigrun_Lange\P775_Sigrun_Lange_H_EV.raw~; SpectrumID: ~7315~; PrecursorID: ~0~; scans: ~11152~
5	1::sp|cRAP039|P13645|K1C10_HUMAN	Keratin, type I cytoskeletal 10 OS=Homo sapiens GN=KRT10 PE=1 SV=6	2508	79	6.8e-245	59020	111	63	35	22	55.8	5.13	MSVRYSSSKHYSSSRSGGGGGGGGCGGGGGVSSLRISSSKGSLGGGFSSGGFSGGSFSRGSSGGGCFGGSSGGYGGLGGFGGGSFRGSYGSSSFGGSYGGIFGGGSFGGGSFGGGSFGGGGFGGGGFGGGFGGGFGGDGGLLSGNEKVTMQNLNDRLASYLDKVRALEESNYELEGKIKEWYEKHGNSHQGEPRDYSKYYKTIDDLKNQILNLTTDNANILLQIDNARLAADDFRLKYENEVALRQSVEADINGLRRVLDELTLTKADLEMQIESLTEELAYLKKNHEEEMKDLRNVSTGDVNVEMNAAPGVDLTQLLNNMRSQYEQLAEQNRKDAEAWFNEKSKELTTEIDNNIEQISSYKSEITELRRNVQALEIELQSQLALKQSLEASLAETEGR…	7793	7664	1	1	1	1436.7	2	-0.0011	296	322	0	134.86	7.2e-10	R	NVSTGDVNVEMNAAPGVDLTQLLNNMR	S						File: ~Z:\CORE\RAW_DATA_2020_QE\P775_Sigrun_Lange\P775_Sigrun_Lange_H_EV.raw~; SpectrumID: ~7958~; PrecursorID: ~0~; scans: ~11827~
5	1::sp|cRAP039|P13645|K1C10_HUMAN	Keratin, type I cytoskeletal 10 OS=Homo sapiens GN=KRT10 PE=1 SV=6	2508	79	6.8e-245	59020	111	63	35	22	55.8	5.13	MSVRYSSSKHYSSSRSGGGGGGGGCGGGGGVSSLRISSSKGSLGGGFSSGGFSGGSFSRGSSGGGCFGGSSGGYGGLGGFGGGSFRGSYGSSSFGGSYGGIFGGGSFGGGSFGGGSFGGGGFGGGGFGGGFGGGFGGDGGLLSGNEKVTMQNLNDRLASYLDKVRALEESNYELEGKIKEWYEKHGNSHQGEPRDYSKYYKTIDDLKNQILNLTTDNANILLQIDNARLAADDFRLKYENEVALRQSVEADINGLRRVLDELTLTKADLEMQIESLTEELAYLKKNHEEEMKDLRNVSTGDVNVEMNAAPGVDLTQLLNNMRSQYEQLAEQNRKDAEAWFNEKSKELTTEIDNNIEQISSYKSEITELRRNVQALEIELQSQLALKQSLEASLAETEGR…	7796	7650	1	1	1	958.137	3	0.0041	296	322	0	111.22	1.6e-07	R	NVSTGDVNVEMNAAPGVDLTQLLNNMR	S						File: ~Z:\CORE\RAW_DATA_2020_QE\P775_Sigrun_Lange\P775_Sigrun_Lange_H_EV.raw~; SpectrumID: ~7938~; PrecursorID: ~0~; scans: ~11806~
5	1::sp|cRAP039|P13645|K1C10_HUMAN	Keratin, type I cytoskeletal 10 OS=Homo sapiens GN=KRT10 PE=1 SV=6	2508	79	6.8e-245	59020	111	63	35	22	55.8	5.13	MSVRYSSSKHYSSSRSGGGGGGGGCGGGGGVSSLRISSSKGSLGGGFSSGGFSGGSFSRGSSGGGCFGGSSGGYGGLGGFGGGSFRGSYGSSSFGGSYGGIFGGGSFGGGSFGGGSFGGGGFGGGGFGGGFGGGFGGDGGLLSGNEKVTMQNLNDRLASYLDKVRALEESNYELEGKIKEWYEKHGNSHQGEPRDYSKYYKTIDDLKNQILNLTTDNANILLQIDNARLAADDFRLKYENEVALRQSVEADINGLRRVLDELTLTKADLEMQIESLTEELAYLKKNHEEEMKDLRNVSTGDVNVEMNAAPGVDLTQLLNNMRSQYEQLAEQNRKDAEAWFNEKSKELTTEIDNNIEQISSYKSEITELRRNVQALEIELQSQLALKQSLEASLAETEGR…	7813	7405	1	1	1	1444.7	2	-0.0048	296	322	0	91.8	1.4e-05	R	NVSTGDVNVEMNAAPGVDLTQLLNNMR	S		Oxidation (M)	0.000000000030000000000000000.0			File: ~Z:\CORE\RAW_DATA_2020_QE\P775_Sigrun_Lange\P775_Sigrun_Lange_H_EV.raw~; SpectrumID: ~7585~; PrecursorID: ~0~; scans: ~11435~
5	1::sp|cRAP039|P13645|K1C10_HUMAN	Keratin, type I cytoskeletal 10 OS=Homo sapiens GN=KRT10 PE=1 SV=6	2508	79	6.8e-245	59020	111	63	35	22	55.8	5.13	MSVRYSSSKHYSSSRSGGGGGGGGCGGGGGVSSLRISSSKGSLGGGFSSGGFSGGSFSRGSSGGGCFGGSSGGYGGLGGFGGGSFRGSYGSSSFGGSYGGIFGGGSFGGGSFGGGSFGGGGFGGGGFGGGFGGGFGGDGGLLSGNEKVTMQNLNDRLASYLDKVRALEESNYELEGKIKEWYEKHGNSHQGEPRDYSKYYKTIDDLKNQILNLTTDNANILLQIDNARLAADDFRLKYENEVALRQSVEADINGLRRVLDELTLTKADLEMQIESLTEELAYLKKNHEEEMKDLRNVSTGDVNVEMNAAPGVDLTQLLNNMRSQYEQLAEQNRKDAEAWFNEKSKELTTEIDNNIEQISSYKSEITELRRNVQALEIELQSQLALKQSLEASLAETEGR…	7814	7397	1	1	1	963.467	3	0.0002	296	322	0	84.86	6.9e-05	R	NVSTGDVNVEMNAAPGVDLTQLLNNMR	S		Oxidation (M)	0.000000000030000000000000000.0			File: ~Z:\CORE\RAW_DATA_2020_QE\P775_Sigrun_Lange\P775_Sigrun_Lange_H_EV.raw~; SpectrumID: ~7575~; PrecursorID: ~0~; scans: ~11425~
5	1::sp|cRAP039|P13645|K1C10_HUMAN	Keratin, type I cytoskeletal 10 OS=Homo sapiens GN=KRT10 PE=1 SV=6	2508	79	6.8e-245	59020	111	63	35	22	55.8	5.13	MSVRYSSSKHYSSSRSGGGGGGGGCGGGGGVSSLRISSSKGSLGGGFSSGGFSGGSFSRGSSGGGCFGGSSGGYGGLGGFGGGSFRGSYGSSSFGGSYGGIFGGGSFGGGSFGGGSFGGGGFGGGGFGGGFGGGFGGDGGLLSGNEKVTMQNLNDRLASYLDKVRALEESNYELEGKIKEWYEKHGNSHQGEPRDYSKYYKTIDDLKNQILNLTTDNANILLQIDNARLAADDFRLKYENEVALRQSVEADINGLRRVLDELTLTKADLEMQIESLTEELAYLKKNHEEEMKDLRNVSTGDVNVEMNAAPGVDLTQLLNNMRSQYEQLAEQNRKDAEAWFNEKSKELTTEIDNNIEQISSYKSEITELRRNVQALEIELQSQLALKQSLEASLAETEGR…	7815	6937	1	1	1	963.468	3	0.0013	296	322	0	93.01	1.1e-05	R	NVSTGDVNVEMNAAPGVDLTQLLNNMR	S		Oxidation (M)	0.000000000000000000000000030.0			File: ~Z:\CORE\RAW_DATA_2020_QE\P775_Sigrun_Lange\P775_Sigrun_Lange_H_EV.raw~; SpectrumID: ~7079~; PrecursorID: ~0~; scans: ~10904~
5	1::sp|cRAP039|P13645|K1C10_HUMAN	Keratin, type I cytoskeletal 10 OS=Homo sapiens GN=KRT10 PE=1 SV=6	2508	79	6.8e-245	59020	111	63	35	22	55.8	5.13	MSVRYSSSKHYSSSRSGGGGGGGGCGGGGGVSSLRISSSKGSLGGGFSSGGFSGGSFSRGSSGGGCFGGSSGGYGGLGGFGGGSFRGSYGSSSFGGSYGGIFGGGSFGGGSFGGGSFGGGGFGGGGFGGGFGGGFGGDGGLLSGNEKVTMQNLNDRLASYLDKVRALEESNYELEGKIKEWYEKHGNSHQGEPRDYSKYYKTIDDLKNQILNLTTDNANILLQIDNARLAADDFRLKYENEVALRQSVEADINGLRRVLDELTLTKADLEMQIESLTEELAYLKKNHEEEMKDLRNVSTGDVNVEMNAAPGVDLTQLLNNMRSQYEQLAEQNRKDAEAWFNEKSKELTTEIDNNIEQISSYKSEITELRRNVQALEIELQSQLALKQSLEASLAETEGR…	7816	7662	1	1	1	963.812	3	0.0513	296	322	0	90.85	1.8e-05	R	NVSTGDVNVEMNAAPGVDLTQLLNNMR	S		Deamidated (NQ); Oxidation (M)	0.000000010030000000000000000.0			File: ~Z:\CORE\RAW_DATA_2020_QE\P775_Sigrun_Lange\P775_Sigrun_Lange_H_EV.raw~; SpectrumID: ~7956~; PrecursorID: ~0~; scans: ~11825~
5	1::sp|cRAP039|P13645|K1C10_HUMAN	Keratin, type I cytoskeletal 10 OS=Homo sapiens GN=KRT10 PE=1 SV=6	2508	79	6.8e-245	59020	111	63	35	22	55.8	5.13	MSVRYSSSKHYSSSRSGGGGGGGGCGGGGGVSSLRISSSKGSLGGGFSSGGFSGGSFSRGSSGGGCFGGSSGGYGGLGGFGGGSFRGSYGSSSFGGSYGGIFGGGSFGGGSFGGGSFGGGGFGGGGFGGGFGGGFGGDGGLLSGNEKVTMQNLNDRLASYLDKVRALEESNYELEGKIKEWYEKHGNSHQGEPRDYSKYYKTIDDLKNQILNLTTDNANILLQIDNARLAADDFRLKYENEVALRQSVEADINGLRRVLDELTLTKADLEMQIESLTEELAYLKKNHEEEMKDLRNVSTGDVNVEMNAAPGVDLTQLLNNMRSQYEQLAEQNRKDAEAWFNEKSKELTTEIDNNIEQISSYKSEITELRRNVQALEIELQSQLALKQSLEASLAETEGR…	7846	6445	1	1	1	968.799	3	-0.0003	296	322	0	74.81	0.00069	R	NVSTGDVNVEMNAAPGVDLTQLLNNMR	S		2 Oxidation (M)	0.000000000030000000000000030.0			File: ~Z:\CORE\RAW_DATA_2020_QE\P775_Sigrun_Lange\P775_Sigrun_Lange_H_EV.raw~; SpectrumID: ~6578~; PrecursorID: ~0~; scans: ~10378~
5	1::sp|cRAP039|P13645|K1C10_HUMAN	Keratin, type I cytoskeletal 10 OS=Homo sapiens GN=KRT10 PE=1 SV=6	2508	79	6.8e-245	59020	111	63	35	22	55.8	5.13	MSVRYSSSKHYSSSRSGGGGGGGGCGGGGGVSSLRISSSKGSLGGGFSSGGFSGGSFSRGSSGGGCFGGSSGGYGGLGGFGGGSFRGSYGSSSFGGSYGGIFGGGSFGGGSFGGGSFGGGGFGGGGFGGGFGGGFGGDGGLLSGNEKVTMQNLNDRLASYLDKVRALEESNYELEGKIKEWYEKHGNSHQGEPRDYSKYYKTIDDLKNQILNLTTDNANILLQIDNARLAADDFRLKYENEVALRQSVEADINGLRRVLDELTLTKADLEMQIESLTEELAYLKKNHEEEMKDLRNVSTGDVNVEMNAAPGVDLTQLLNNMRSQYEQLAEQNRKDAEAWFNEKSKELTTEIDNNIEQISSYKSEITELRRNVQALEIELQSQLALKQSLEASLAETEGR…	8058	7851	1	1	1	763.912	4	-0.0021	202	228	1	29.81	8.8	K	TIDDLKNQILNLTTDNANILLQIDNAR	L						File: ~Z:\CORE\RAW_DATA_2020_QE\P775_Sigrun_Lange\P775_Sigrun_Lange_H_EV.raw~; SpectrumID: ~8216~; PrecursorID: ~0~; scans: ~12098~
5	1::sp|cRAP039|P13645|K1C10_HUMAN	Keratin, type I cytoskeletal 10 OS=Homo sapiens GN=KRT10 PE=1 SV=6	2508	79	6.8e-245	59020	111	63	35	22	55.8	5.13	MSVRYSSSKHYSSSRSGGGGGGGGCGGGGGVSSLRISSSKGSLGGGFSSGGFSGGSFSRGSSGGGCFGGSSGGYGGLGGFGGGSFRGSYGSSSFGGSYGGIFGGGSFGGGSFGGGSFGGGGFGGGGFGGGFGGGFGGDGGLLSGNEKVTMQNLNDRLASYLDKVRALEESNYELEGKIKEWYEKHGNSHQGEPRDYSKYYKTIDDLKNQILNLTTDNANILLQIDNARLAADDFRLKYENEVALRQSVEADINGLRRVLDELTLTKADLEMQIESLTEELAYLKKNHEEEMKDLRNVSTGDVNVEMNAAPGVDLTQLLNNMRSQYEQLAEQNRKDAEAWFNEKSKELTTEIDNNIEQISSYKSEITELRRNVQALEIELQSQLALKQSLEASLAETEGR…	8059	7836	1	1	1	1018.22	3	0.0086	202	228	1	98.94	9.1e-07	K	TIDDLKNQILNLTTDNANILLQIDNAR	L						File: ~Z:\CORE\RAW_DATA_2020_QE\P775_Sigrun_Lange\P775_Sigrun_Lange_H_EV.raw~; SpectrumID: ~8201~; PrecursorID: ~0~; scans: ~12082~
5	1::sp|cRAP039|P13645|K1C10_HUMAN	Keratin, type I cytoskeletal 10 OS=Homo sapiens GN=KRT10 PE=1 SV=6	2508	79	6.8e-245	59020	111	63	35	22	55.8	5.13	MSVRYSSSKHYSSSRSGGGGGGGGCGGGGGVSSLRISSSKGSLGGGFSSGGFSGGSFSRGSSGGGCFGGSSGGYGGLGGFGGGSFRGSYGSSSFGGSYGGIFGGGSFGGGSFGGGSFGGGGFGGGGFGGGFGGGFGGDGGLLSGNEKVTMQNLNDRLASYLDKVRALEESNYELEGKIKEWYEKHGNSHQGEPRDYSKYYKTIDDLKNQILNLTTDNANILLQIDNARLAADDFRLKYENEVALRQSVEADINGLRRVLDELTLTKADLEMQIESLTEELAYLKKNHEEEMKDLRNVSTGDVNVEMNAAPGVDLTQLLNNMRSQYEQLAEQNRKDAEAWFNEKSKELTTEIDNNIEQISSYKSEITELRRNVQALEIELQSQLALKQSLEASLAETEGR…	8060	7892	1	1	1	1018.55	3	0.0185	202	228	1	61.39	0.0056	K	TIDDLKNQILNLTTDNANILLQIDNAR	L		Deamidated (NQ)	0.000000000010000000000000000.0			File: ~Z:\CORE\RAW_DATA_2020_QE\P775_Sigrun_Lange\P775_Sigrun_Lange_H_EV.raw~; SpectrumID: ~8261~; PrecursorID: ~0~; scans: ~12182~
5	1::sp|cRAP039|P13645|K1C10_HUMAN	Keratin, type I cytoskeletal 10 OS=Homo sapiens GN=KRT10 PE=1 SV=6	2508	79	6.8e-245	59020	111	63	35	22	55.8	5.13	MSVRYSSSKHYSSSRSGGGGGGGGCGGGGGVSSLRISSSKGSLGGGFSSGGFSGGSFSRGSSGGGCFGGSSGGYGGLGGFGGGSFRGSYGSSSFGGSYGGIFGGGSFGGGSFGGGSFGGGGFGGGGFGGGFGGGFGGDGGLLSGNEKVTMQNLNDRLASYLDKVRALEESNYELEGKIKEWYEKHGNSHQGEPRDYSKYYKTIDDLKNQILNLTTDNANILLQIDNARLAADDFRLKYENEVALRQSVEADINGLRRVLDELTLTKADLEMQIESLTEELAYLKKNHEEEMKDLRNVSTGDVNVEMNAAPGVDLTQLLNNMRSQYEQLAEQNRKDAEAWFNEKSKELTTEIDNNIEQISSYKSEITELRRNVQALEIELQSQLALKQSLEASLAETEGR…	8065	7900	1	1	1	1019.22	3	0.0538	202	228	1	45.3	0.22	K	TIDDLKNQILNLTTDNANILLQIDNAR	L		3 Deamidated (NQ)	0.000000010010000000000100000.0			File: ~Z:\CORE\RAW_DATA_2020_QE\P775_Sigrun_Lange\P775_Sigrun_Lange_H_EV.raw~; SpectrumID: ~8270~; PrecursorID: ~0~; scans: ~12196~	emPAI	11.28
6	1::sp|cRAP053|P35908|K22E_HUMAN	Keratin, type II cytoskeletal 2 epidermal OS=Homo sapiens GN=KRT2 PE=1 SV=2	2356	79	9.2e-230	65678	76	43	34	23	66.7	8.07	MSCQISCKSRGRGGGGGGFRGFSSGSAVVSGGSRRSTSSFSCLSRHGGGGGGFGGGGFGSRSLVGLGGTKSISISVAGGGGGFGAAGGFGGRGGGFGGGSSFGGGSGFSGGGFGGGGFGGGRFGGFGGPGGVGGLGGPGGFGPGGYPGGIHEVSVNQSLLQPLNVKVDPEIQNVKAQEREQIKTLNNKFASFIDKVRFLEQQNQVLQTKWELLQQMNVGTRPINLEPIFQGYIDSLKRYLDGLTAERTSQNSELNNMQDLVEDYKKKYEDEINKRTAAENDFVTLKKDVDNAYMIKVELQSKVDLLNQEIEFLKVLYDAEISQIHQSVTDTNVILSMDNSRNLDLDSIIAEVKAQYEEIAQRSKEEAEALYHSKYEELQVTVGRHGDSLKEIKIEISEL…	87	1050	1	1	1	390.193	2	-0.0005	516	524	0	50.68	0.024	K	AAFGGSGGR	G						File: ~Z:\CORE\RAW_DATA_2020_QE\P775_Sigrun_Lange\P775_Sigrun_Lange_H_EV.raw~; SpectrumID: ~1129~; PrecursorID: ~0~; scans: ~4422~
6	1::sp|cRAP053|P35908|K22E_HUMAN	Keratin, type II cytoskeletal 2 epidermal OS=Homo sapiens GN=KRT2 PE=1 SV=2	2356	79	9.2e-230	65678	76	43	34	23	66.7	8.07	MSCQISCKSRGRGGGGGGFRGFSSGSAVVSGGSRRSTSSFSCLSRHGGGGGGFGGGGFGSRSLVGLGGTKSISISVAGGGGGFGAAGGFGGRGGGFGGGSSFGGGSGFSGGGFGGGGFGGGRFGGFGGPGGVGGLGGPGGFGPGGYPGGIHEVSVNQSLLQPLNVKVDPEIQNVKAQEREQIKTLNNKFASFIDKVRFLEQQNQVLQTKWELLQQMNVGTRPINLEPIFQGYIDSLKRYLDGLTAERTSQNSELNNMQDLVEDYKKKYEDEINKRTAAENDFVTLKKDVDNAYMIKVELQSKVDLLNQEIEFLKVLYDAEISQIHQSVTDTNVILSMDNSRNLDLDSIIAEVKAQYEEIAQRSKEEAEALYHSKYEELQVTVGRHGDSLKEIKIEISEL…	326	3909	1	1	0	414.219	2	-0.0001	189	195	0	47.69	0.047	K	FASFIDK	V						File: ~Z:\CORE\RAW_DATA_2020_QE\P775_Sigrun_Lange\P775_Sigrun_Lange_H_EV.raw~; SpectrumID: ~4021~; PrecursorID: ~0~; scans: ~7692~
6	1::sp|cRAP053|P35908|K22E_HUMAN	Keratin, type II cytoskeletal 2 epidermal OS=Homo sapiens GN=KRT2 PE=1 SV=2	2356	79	9.2e-230	65678	76	43	34	23	66.7	8.07	MSCQISCKSRGRGGGGGGFRGFSSGSAVVSGGSRRSTSSFSCLSRHGGGGGGFGGGGFGSRSLVGLGGTKSISISVAGGGGGFGAAGGFGGRGGGFGGGSSFGGGSGFSGGGFGGGGFGGGRFGGFGGPGGVGGLGGPGGFGPGGYPGGIHEVSVNQSLLQPLNVKVDPEIQNVKAQEREQIKTLNNKFASFIDKVRFLEQQNQVLQTKWELLQQMNVGTRPINLEPIFQGYIDSLKRYLDGLTAERTSQNSELNNMQDLVEDYKKKYEDEINKRTAAENDFVTLKKDVDNAYMIKVELQSKVDLLNQEIEFLKVLYDAEISQIHQSVTDTNVILSMDNSRNLDLDSIIAEVKAQYEEIAQRSKEEAEALYHSKYEELQVTVGRHGDSLKEIKIEISEL…	856	1304	1	0	0	455.711	2	-0.0005	268	274	0	37	1.2	K	YEDEINK	R						File: ~Z:\CORE\RAW_DATA_2020_QE\P775_Sigrun_Lange\P775_Sigrun_Lange_H_EV.raw~; SpectrumID: ~1399~; PrecursorID: ~0~; scans: ~4749~
6	1::sp|cRAP053|P35908|K22E_HUMAN	Keratin, type II cytoskeletal 2 epidermal OS=Homo sapiens GN=KRT2 PE=1 SV=2	2356	79	9.2e-230	65678	76	43	34	23	66.7	8.07	MSCQISCKSRGRGGGGGGFRGFSSGSAVVSGGSRRSTSSFSCLSRHGGGGGGFGGGGFGSRSLVGLGGTKSISISVAGGGGGFGAAGGFGGRGGGFGGGSSFGGGSGFSGGGFGGGGFGGGRFGGFGGPGGVGGLGGPGGFGPGGYPGGIHEVSVNQSLLQPLNVKVDPEIQNVKAQEREQIKTLNNKFASFIDKVRFLEQQNQVLQTKWELLQQMNVGTRPINLEPIFQGYIDSLKRYLDGLTAERTSQNSELNNMQDLVEDYKKKYEDEINKRTAAENDFVTLKKDVDNAYMIKVELQSKVDLLNQEIEFLKVLYDAEISQIHQSVTDTNVILSMDNSRNLDLDSIIAEVKAQYEEIAQRSKEEAEALYHSKYEELQVTVGRHGDSLKEIKIEISEL…	1180	3288	1	0	0	487.269	2	0.0002	394	401	0	54.96	0.051	K	IEISELNR	V						File: ~Z:\CORE\RAW_DATA_2020_QE\P775_Sigrun_Lange\P775_Sigrun_Lange_H_EV.raw~; SpectrumID: ~3399~; PrecursorID: ~0~; scans: ~7033~
6	1::sp|cRAP053|P35908|K22E_HUMAN	Keratin, type II cytoskeletal 2 epidermal OS=Homo sapiens GN=KRT2 PE=1 SV=2	2356	79	9.2e-230	65678	76	43	34	23	66.7	8.07	MSCQISCKSRGRGGGGGGFRGFSSGSAVVSGGSRRSTSSFSCLSRHGGGGGGFGGGGFGSRSLVGLGGTKSISISVAGGGGGFGAAGGFGGRGGGFGGGSSFGGGSGFSGGGFGGGGFGGGRFGGFGGPGGVGGLGGPGGFGPGGYPGGIHEVSVNQSLLQPLNVKVDPEIQNVKAQEREQIKTLNNKFASFIDKVRFLEQQNQVLQTKWELLQQMNVGTRPINLEPIFQGYIDSLKRYLDGLTAERTSQNSELNNMQDLVEDYKKKYEDEINKRTAAENDFVTLKKDVDNAYMIKVELQSKVDLLNQEIEFLKVLYDAEISQIHQSVTDTNVILSMDNSRNLDLDSIIAEVKAQYEEIAQRSKEEAEALYHSKYEELQVTVGRHGDSLKEIKIEISEL…	1280	1410	1	1	1	497.787	2	-0.0006	406	414	0	50.46	0.034	R	LQGEIAHVK	K						File: ~Z:\CORE\RAW_DATA_2020_QE\P775_Sigrun_Lange\P775_Sigrun_Lange_H_EV.raw~; SpectrumID: ~1510~; PrecursorID: ~0~; scans: ~4878~
6	1::sp|cRAP053|P35908|K22E_HUMAN	Keratin, type II cytoskeletal 2 epidermal OS=Homo sapiens GN=KRT2 PE=1 SV=2	2356	79	9.2e-230	65678	76	43	34	23	66.7	8.07	MSCQISCKSRGRGGGGGGFRGFSSGSAVVSGGSRRSTSSFSCLSRHGGGGGGFGGGGFGSRSLVGLGGTKSISISVAGGGGGFGAAGGFGGRGGGFGGGSSFGGGSGFSGGGFGGGGFGGGRFGGFGGPGGVGGLGGPGGFGPGGYPGGIHEVSVNQSLLQPLNVKVDPEIQNVKAQEREQIKTLNNKFASFIDKVRFLEQQNQVLQTKWELLQQMNVGTRPINLEPIFQGYIDSLKRYLDGLTAERTSQNSELNNMQDLVEDYKKKYEDEINKRTAAENDFVTLKKDVDNAYMIKVELQSKVDLLNQEIEFLKVLYDAEISQIHQSVTDTNVILSMDNSRNLDLDSIIAEVKAQYEEIAQRSKEEAEALYHSKYEELQVTVGRHGDSLKEIKIEISEL…	1346	1806	1	1	0	503.237	2	-0.0004	483	490	0	44.76	0.41	K	LLEGEECR	M						File: ~Z:\CORE\RAW_DATA_2020_QE\P775_Sigrun_Lange\P775_Sigrun_Lange_H_EV.raw~; SpectrumID: ~1914~; PrecursorID: ~0~; scans: ~5351~
6	1::sp|cRAP053|P35908|K22E_HUMAN	Keratin, type II cytoskeletal 2 epidermal OS=Homo sapiens GN=KRT2 PE=1 SV=2	2356	79	9.2e-230	65678	76	43	34	23	66.7	8.07	MSCQISCKSRGRGGGGGGFRGFSSGSAVVSGGSRRSTSSFSCLSRHGGGGGGFGGGGFGSRSLVGLGGTKSISISVAGGGGGFGAAGGFGGRGGGFGGGSSFGGGSGFSGGGFGGGGFGGGRFGGFGGPGGVGGLGGPGGFGPGGYPGGIHEVSVNQSLLQPLNVKVDPEIQNVKAQEREQIKTLNNKFASFIDKVRFLEQQNQVLQTKWELLQQMNVGTRPINLEPIFQGYIDSLKRYLDGLTAERTSQNSELNNMQDLVEDYKKKYEDEINKRTAAENDFVTLKKDVDNAYMIKVELQSKVDLLNQEIEFLKVLYDAEISQIHQSVTDTNVILSMDNSRNLDLDSIIAEVKAQYEEIAQRSKEEAEALYHSKYEELQVTVGRHGDSLKEIKIEISEL…	1524	3524	1	1	1	519.267	2	-0.0003	239	247	0	54.35	0.04	R	YLDGLTAER	T						File: ~Z:\CORE\RAW_DATA_2020_QE\P775_Sigrun_Lange\P775_Sigrun_Lange_H_EV.raw~; SpectrumID: ~3635~; PrecursorID: ~0~; scans: ~7284~
6	1::sp|cRAP053|P35908|K22E_HUMAN	Keratin, type II cytoskeletal 2 epidermal OS=Homo sapiens GN=KRT2 PE=1 SV=2	2356	79	9.2e-230	65678	76	43	34	23	66.7	8.07	MSCQISCKSRGRGGGGGGFRGFSSGSAVVSGGSRRSTSSFSCLSRHGGGGGGFGGGGFGSRSLVGLGGTKSISISVAGGGGGFGAAGGFGGRGGGFGGGSSFGGGSGFSGGGFGGGGFGGGRFGGFGGPGGVGGLGGPGGFGPGGYPGGIHEVSVNQSLLQPLNVKVDPEIQNVKAQEREQIKTLNNKFASFIDKVRFLEQQNQVLQTKWELLQQMNVGTRPINLEPIFQGYIDSLKRYLDGLTAERTSQNSELNNMQDLVEDYKKKYEDEINKRTAAENDFVTLKKDVDNAYMIKVELQSKVDLLNQEIEFLKVLYDAEISQIHQSVTDTNVILSMDNSRNLDLDSIIAEVKAQYEEIAQRSKEEAEALYHSKYEELQVTVGRHGDSLKEIKIEISEL…	1698	964	1	0	0	533.762	2	0.0006	268	275	1	44.66	0.36	K	YEDEINKR	T						File: ~Z:\CORE\RAW_DATA_2020_QE\P775_Sigrun_Lange\P775_Sigrun_Lange_H_EV.raw~; SpectrumID: ~1038~; PrecursorID: ~0~; scans: ~4309~
6	1::sp|cRAP053|P35908|K22E_HUMAN	Keratin, type II cytoskeletal 2 epidermal OS=Homo sapiens GN=KRT2 PE=1 SV=2	2356	79	9.2e-230	65678	76	43	34	23	66.7	8.07	MSCQISCKSRGRGGGGGGFRGFSSGSAVVSGGSRRSTSSFSCLSRHGGGGGGFGGGGFGSRSLVGLGGTKSISISVAGGGGGFGAAGGFGGRGGGFGGGSSFGGGSGFSGGGFGGGGFGGGRFGGFGGPGGVGGLGGPGGFGPGGYPGGIHEVSVNQSLLQPLNVKVDPEIQNVKAQEREQIKTLNNKFASFIDKVRFLEQQNQVLQTKWELLQQMNVGTRPINLEPIFQGYIDSLKRYLDGLTAERTSQNSELNNMQDLVEDYKKKYEDEINKRTAAENDFVTLKKDVDNAYMIKVELQSKVDLLNQEIEFLKVLYDAEISQIHQSVTDTNVILSMDNSRNLDLDSIIAEVKAQYEEIAQRSKEEAEALYHSKYEELQVTVGRHGDSLKEIKIEISEL…	1707	3698	1	1	1	534.755	2	-0.0004	288	296	0	47.65	0.14	K	DVDNAYMIK	V						File: ~Z:\CORE\RAW_DATA_2020_QE\P775_Sigrun_Lange\P775_Sigrun_Lange_H_EV.raw~; SpectrumID: ~3810~; PrecursorID: ~0~; scans: ~7470~
6	1::sp|cRAP053|P35908|K22E_HUMAN	Keratin, type II cytoskeletal 2 epidermal OS=Homo sapiens GN=KRT2 PE=1 SV=2	2356	79	9.2e-230	65678	76	43	34	23	66.7	8.07	MSCQISCKSRGRGGGGGGFRGFSSGSAVVSGGSRRSTSSFSCLSRHGGGGGGFGGGGFGSRSLVGLGGTKSISISVAGGGGGFGAAGGFGGRGGGFGGGSSFGGGSGFSGGGFGGGGFGGGRFGGFGGPGGVGGLGGPGGFGPGGYPGGIHEVSVNQSLLQPLNVKVDPEIQNVKAQEREQIKTLNNKFASFIDKVRFLEQQNQVLQTKWELLQQMNVGTRPINLEPIFQGYIDSLKRYLDGLTAERTSQNSELNNMQDLVEDYKKKYEDEINKRTAAENDFVTLKKDVDNAYMIKVELQSKVDLLNQEIEFLKVLYDAEISQIHQSVTDTNVILSMDNSRNLDLDSIIAEVKAQYEEIAQRSKEEAEALYHSKYEELQVTVGRHGDSLKEIKIEISEL…	1774	3768	1	1	0	541.802	2	-0.0017	189	197	1	27.22	11	K	FASFIDKVR	F						File: ~Z:\CORE\RAW_DATA_2020_QE\P775_Sigrun_Lange\P775_Sigrun_Lange_H_EV.raw~; SpectrumID: ~3880~; PrecursorID: ~0~; scans: ~7543~
6	1::sp|cRAP053|P35908|K22E_HUMAN	Keratin, type II cytoskeletal 2 epidermal OS=Homo sapiens GN=KRT2 PE=1 SV=2	2356	79	9.2e-230	65678	76	43	34	23	66.7	8.07	MSCQISCKSRGRGGGGGGFRGFSSGSAVVSGGSRRSTSSFSCLSRHGGGGGGFGGGGFGSRSLVGLGGTKSISISVAGGGGGFGAAGGFGGRGGGFGGGSSFGGGSGFSGGGFGGGGFGGGRFGGFGGPGGVGGLGGPGGFGPGGYPGGIHEVSVNQSLLQPLNVKVDPEIQNVKAQEREQIKTLNNKFASFIDKVRFLEQQNQVLQTKWELLQQMNVGTRPINLEPIFQGYIDSLKRYLDGLTAERTSQNSELNNMQDLVEDYKKKYEDEINKRTAAENDFVTLKKDVDNAYMIKVELQSKVDLLNQEIEFLKVLYDAEISQIHQSVTDTNVILSMDNSRNLDLDSIIAEVKAQYEEIAQRSKEEAEALYHSKYEELQVTVGRHGDSLKEIKIEISEL…	1782	2988	1	1	1	542.754	2	0.0018	288	296	0	36.87	1.5	K	DVDNAYMIK	V		Oxidation (M)	0.000000300.0			File: ~Z:\CORE\RAW_DATA_2020_QE\P775_Sigrun_Lange\P775_Sigrun_Lange_H_EV.raw~; SpectrumID: ~3099~; PrecursorID: ~0~; scans: ~6704~
6	1::sp|cRAP053|P35908|K22E_HUMAN	Keratin, type II cytoskeletal 2 epidermal OS=Homo sapiens GN=KRT2 PE=1 SV=2	2356	79	9.2e-230	65678	76	43	34	23	66.7	8.07	MSCQISCKSRGRGGGGGGFRGFSSGSAVVSGGSRRSTSSFSCLSRHGGGGGGFGGGGFGSRSLVGLGGTKSISISVAGGGGGFGAAGGFGGRGGGFGGGSSFGGGSGFSGGGFGGGGFGGGRFGGFGGPGGVGGLGGPGGFGPGGYPGGIHEVSVNQSLLQPLNVKVDPEIQNVKAQEREQIKTLNNKFASFIDKVRFLEQQNQVLQTKWELLQQMNVGTRPINLEPIFQGYIDSLKRYLDGLTAERTSQNSELNNMQDLVEDYKKKYEDEINKRTAAENDFVTLKKDVDNAYMIKVELQSKVDLLNQEIEFLKVLYDAEISQIHQSVTDTNVILSMDNSRNLDLDSIIAEVKAQYEEIAQRSKEEAEALYHSKYEELQVTVGRHGDSLKEIKIEISEL…	1789	2883	1	1	1	543.252	2	0.0157	288	296	0	37.91	0.97	K	DVDNAYMIK	V		Deamidated (NQ); Oxidation (M)	0.000100300.0			File: ~Z:\CORE\RAW_DATA_2020_QE\P775_Sigrun_Lange\P775_Sigrun_Lange_H_EV.raw~; SpectrumID: ~2994~; PrecursorID: ~0~; scans: ~6572~
6	1::sp|cRAP053|P35908|K22E_HUMAN	Keratin, type II cytoskeletal 2 epidermal OS=Homo sapiens GN=KRT2 PE=1 SV=2	2356	79	9.2e-230	65678	76	43	34	23	66.7	8.07	MSCQISCKSRGRGGGGGGFRGFSSGSAVVSGGSRRSTSSFSCLSRHGGGGGGFGGGGFGSRSLVGLGGTKSISISVAGGGGGFGAAGGFGGRGGGFGGGSSFGGGSGFSGGGFGGGGFGGGRFGGFGGPGGVGGLGGPGGFGPGGYPGGIHEVSVNQSLLQPLNVKVDPEIQNVKAQEREQIKTLNNKFASFIDKVRFLEQQNQVLQTKWELLQQMNVGTRPINLEPIFQGYIDSLKRYLDGLTAERTSQNSELNNMQDLVEDYKKKYEDEINKRTAAENDFVTLKKDVDNAYMIKVELQSKVDLLNQEIEFLKVLYDAEISQIHQSVTDTNVILSMDNSRNLDLDSIIAEVKAQYEEIAQRSKEEAEALYHSKYEELQVTVGRHGDSLKEIKIEISEL…	1907	1996	1	1	1	554.275	2	0.0006	354	362	0	45.63	0.36	K	AQYEEIAQR	S						File: ~Z:\CORE\RAW_DATA_2020_QE\P775_Sigrun_Lange\P775_Sigrun_Lange_H_EV.raw~; SpectrumID: ~2105~; PrecursorID: ~0~; scans: ~5565~
6	1::sp|cRAP053|P35908|K22E_HUMAN	Keratin, type II cytoskeletal 2 epidermal OS=Homo sapiens GN=KRT2 PE=1 SV=2	2356	79	9.2e-230	65678	76	43	34	23	66.7	8.07	MSCQISCKSRGRGGGGGGFRGFSSGSAVVSGGSRRSTSSFSCLSRHGGGGGGFGGGGFGSRSLVGLGGTKSISISVAGGGGGFGAAGGFGGRGGGFGGGSSFGGGSGFSGGGFGGGGFGGGRFGGFGGPGGVGGLGGPGGFGPGGYPGGIHEVSVNQSLLQPLNVKVDPEIQNVKAQEREQIKTLNNKFASFIDKVRFLEQQNQVLQTKWELLQQMNVGTRPINLEPIFQGYIDSLKRYLDGLTAERTSQNSELNNMQDLVEDYKKKYEDEINKRTAAENDFVTLKKDVDNAYMIKVELQSKVDLLNQEIEFLKVLYDAEISQIHQSVTDTNVILSMDNSRNLDLDSIIAEVKAQYEEIAQRSKEEAEALYHSKYEELQVTVGRHGDSLKEIKIEISEL…	2085	4301	1	1	0	570.274	2	0	462	470	0	36.73	2.2	R	DYQELMNVK	L						File: ~Z:\CORE\RAW_DATA_2020_QE\P775_Sigrun_Lange\P775_Sigrun_Lange_H_EV.raw~; SpectrumID: ~4413~; PrecursorID: ~0~; scans: ~8104~
6	1::sp|cRAP053|P35908|K22E_HUMAN	Keratin, type II cytoskeletal 2 epidermal OS=Homo sapiens GN=KRT2 PE=1 SV=2	2356	79	9.2e-230	65678	76	43	34	23	66.7	8.07	MSCQISCKSRGRGGGGGGFRGFSSGSAVVSGGSRRSTSSFSCLSRHGGGGGGFGGGGFGSRSLVGLGGTKSISISVAGGGGGFGAAGGFGGRGGGFGGGSSFGGGSGFSGGGFGGGGFGGGRFGGFGGPGGVGGLGGPGGFGPGGYPGGIHEVSVNQSLLQPLNVKVDPEIQNVKAQEREQIKTLNNKFASFIDKVRFLEQQNQVLQTKWELLQQMNVGTRPINLEPIFQGYIDSLKRYLDGLTAERTSQNSELNNMQDLVEDYKKKYEDEINKRTAAENDFVTLKKDVDNAYMIKVELQSKVDLLNQEIEFLKVLYDAEISQIHQSVTDTNVILSMDNSRNLDLDSIIAEVKAQYEEIAQRSKEEAEALYHSKYEELQVTVGRHGDSLKEIKIEISEL…	2169	4327	2	1	0	578.271	2	-0.0009	462	470	0	24.48	29	R	DYQELMNVK	L		Oxidation (M)	0.000003000.0			File: ~Z:\CORE\RAW_DATA_2020_QE\P775_Sigrun_Lange\P775_Sigrun_Lange_H_EV.raw~; SpectrumID: ~4439~; PrecursorID: ~0~; scans: ~8131~
6	1::sp|cRAP053|P35908|K22E_HUMAN	Keratin, type II cytoskeletal 2 epidermal OS=Homo sapiens GN=KRT2 PE=1 SV=2	2356	79	9.2e-230	65678	76	43	34	23	66.7	8.07	MSCQISCKSRGRGGGGGGFRGFSSGSAVVSGGSRRSTSSFSCLSRHGGGGGGFGGGGFGSRSLVGLGGTKSISISVAGGGGGFGAAGGFGGRGGGFGGGSSFGGGSGFSGGGFGGGGFGGGRFGGFGGPGGVGGLGGPGGFGPGGYPGGIHEVSVNQSLLQPLNVKVDPEIQNVKAQEREQIKTLNNKFASFIDKVRFLEQQNQVLQTKWELLQQMNVGTRPINLEPIFQGYIDSLKRYLDGLTAERTSQNSELNNMQDLVEDYKKKYEDEINKRTAAENDFVTLKKDVDNAYMIKVELQSKVDLLNQEIEFLKVLYDAEISQIHQSVTDTNVILSMDNSRNLDLDSIIAEVKAQYEEIAQRSKEEAEALYHSKYEELQVTVGRHGDSLKEIKIEISEL…	2373	3642	1	1	1	597.311	2	-0.0011	375	384	0	65.3	0.004	K	YEELQVTVGR	H						File: ~Z:\CORE\RAW_DATA_2020_QE\P775_Sigrun_Lange\P775_Sigrun_Lange_H_EV.raw~; SpectrumID: ~3753~; PrecursorID: ~0~; scans: ~7410~
6	1::sp|cRAP053|P35908|K22E_HUMAN	Keratin, type II cytoskeletal 2 epidermal OS=Homo sapiens GN=KRT2 PE=1 SV=2	2356	79	9.2e-230	65678	76	43	34	23	66.7	8.07	MSCQISCKSRGRGGGGGGFRGFSSGSAVVSGGSRRSTSSFSCLSRHGGGGGGFGGGGFGSRSLVGLGGTKSISISVAGGGGGFGAAGGFGGRGGGFGGGSSFGGGSGFSGGGFGGGGFGGGRFGGFGGPGGVGGLGGPGGFGPGGYPGGIHEVSVNQSLLQPLNVKVDPEIQNVKAQEREQIKTLNNKFASFIDKVRFLEQQNQVLQTKWELLQQMNVGTRPINLEPIFQGYIDSLKRYLDGLTAERTSQNSELNNMQDLVEDYKKKYEDEINKRTAAENDFVTLKKDVDNAYMIKVELQSKVDLLNQEIEFLKVLYDAEISQIHQSVTDTNVILSMDNSRNLDLDSIIAEVKAQYEEIAQRSKEEAEALYHSKYEELQVTVGRHGDSLKEIKIEISEL…	2379	1072	1	1	0	398.875	3	-0.0005	267	275	2	36.12	3	K	KYEDEINKR	T						File: ~Z:\CORE\RAW_DATA_2020_QE\P775_Sigrun_Lange\P775_Sigrun_Lange_H_EV.raw~; SpectrumID: ~1151~; PrecursorID: ~0~; scans: ~4448~
6	1::sp|cRAP053|P35908|K22E_HUMAN	Keratin, type II cytoskeletal 2 epidermal OS=Homo sapiens GN=KRT2 PE=1 SV=2	2356	79	9.2e-230	65678	76	43	34	23	66.7	8.07	MSCQISCKSRGRGGGGGGFRGFSSGSAVVSGGSRRSTSSFSCLSRHGGGGGGFGGGGFGSRSLVGLGGTKSISISVAGGGGGFGAAGGFGGRGGGFGGGSSFGGGSGFSGGGFGGGGFGGGRFGGFGGPGGVGGLGGPGGFGPGGYPGGIHEVSVNQSLLQPLNVKVDPEIQNVKAQEREQIKTLNNKFASFIDKVRFLEQQNQVLQTKWELLQQMNVGTRPINLEPIFQGYIDSLKRYLDGLTAERTSQNSELNNMQDLVEDYKKKYEDEINKRTAAENDFVTLKKDVDNAYMIKVELQSKVDLLNQEIEFLKVLYDAEISQIHQSVTDTNVILSMDNSRNLDLDSIIAEVKAQYEEIAQRSKEEAEALYHSKYEELQVTVGRHGDSLKEIKIEISEL…	2391	1108	1	1	1	599.278	2	-0.0004	581	595	0	75.85	0.00021	K	GGSISGGGYGSGGGK	H						File: ~Z:\CORE\RAW_DATA_2020_QE\P775_Sigrun_Lange\P775_Sigrun_Lange_H_EV.raw~; SpectrumID: ~1189~; PrecursorID: ~0~; scans: ~4498~
6	1::sp|cRAP053|P35908|K22E_HUMAN	Keratin, type II cytoskeletal 2 epidermal OS=Homo sapiens GN=KRT2 PE=1 SV=2	2356	79	9.2e-230	65678	76	43	34	23	66.7	8.07	MSCQISCKSRGRGGGGGGFRGFSSGSAVVSGGSRRSTSSFSCLSRHGGGGGGFGGGGFGSRSLVGLGGTKSISISVAGGGGGFGAAGGFGGRGGGFGGGSSFGGGSGFSGGGFGGGGFGGGRFGGFGGPGGVGGLGGPGGFGPGGYPGGIHEVSVNQSLLQPLNVKVDPEIQNVKAQEREQIKTLNNKFASFIDKVRFLEQQNQVLQTKWELLQQMNVGTRPINLEPIFQGYIDSLKRYLDGLTAERTSQNSELNNMQDLVEDYKKKYEDEINKRTAAENDFVTLKKDVDNAYMIKVELQSKVDLLNQEIEFLKVLYDAEISQIHQSVTDTNVILSMDNSRNLDLDSIIAEVKAQYEEIAQRSKEEAEALYHSKYEELQVTVGRHGDSLKEIKIEISEL…	2451	3853	1	1	1	604.812	2	0.0005	276	286	0	71.15	0.001	R	TAAENDFVTLK	K						File: ~Z:\CORE\RAW_DATA_2020_QE\P775_Sigrun_Lange\P775_Sigrun_Lange_H_EV.raw~; SpectrumID: ~3965~; PrecursorID: ~0~; scans: ~7633~
6	1::sp|cRAP053|P35908|K22E_HUMAN	Keratin, type II cytoskeletal 2 epidermal OS=Homo sapiens GN=KRT2 PE=1 SV=2	2356	79	9.2e-230	65678	76	43	34	23	66.7	8.07	MSCQISCKSRGRGGGGGGFRGFSSGSAVVSGGSRRSTSSFSCLSRHGGGGGGFGGGGFGSRSLVGLGGTKSISISVAGGGGGFGAAGGFGGRGGGFGGGSSFGGGSGFSGGGFGGGGFGGGRFGGFGGPGGVGGLGGPGGFGPGGYPGGIHEVSVNQSLLQPLNVKVDPEIQNVKAQEREQIKTLNNKFASFIDKVRFLEQQNQVLQTKWELLQQMNVGTRPINLEPIFQGYIDSLKRYLDGLTAERTSQNSELNNMQDLVEDYKKKYEDEINKRTAAENDFVTLKKDVDNAYMIKVELQSKVDLLNQEIEFLKVLYDAEISQIHQSVTDTNVILSMDNSRNLDLDSIIAEVKAQYEEIAQRSKEEAEALYHSKYEELQVTVGRHGDSLKEIKIEISEL…	2724	2175	1	1	1	627.806	2	-0.0022	21	34	0	72.79	0.00057	R	GFSSGSAVVSGGSR	R						File: ~Z:\CORE\RAW_DATA_2020_QE\P775_Sigrun_Lange\P775_Sigrun_Lange_H_EV.raw~; SpectrumID: ~2285~; PrecursorID: ~0~; scans: ~5778~
6	1::sp|cRAP053|P35908|K22E_HUMAN	Keratin, type II cytoskeletal 2 epidermal OS=Homo sapiens GN=KRT2 PE=1 SV=2	2356	79	9.2e-230	65678	76	43	34	23	66.7	8.07	MSCQISCKSRGRGGGGGGFRGFSSGSAVVSGGSRRSTSSFSCLSRHGGGGGGFGGGGFGSRSLVGLGGTKSISISVAGGGGGFGAAGGFGGRGGGFGGGSSFGGGSGFSGGGFGGGGFGGGRFGGFGGPGGVGGLGGPGGFGPGGYPGGIHEVSVNQSLLQPLNVKVDPEIQNVKAQEREQIKTLNNKFASFIDKVRFLEQQNQVLQTKWELLQQMNVGTRPINLEPIFQGYIDSLKRYLDGLTAERTSQNSELNNMQDLVEDYKKKYEDEINKRTAAENDFVTLKKDVDNAYMIKVELQSKVDLLNQEIEFLKVLYDAEISQIHQSVTDTNVILSMDNSRNLDLDSIIAEVKAQYEEIAQRSKEEAEALYHSKYEELQVTVGRHGDSLKEIKIEISEL…	2781	6493	1	1	0	632.351	2	0.0001	471	481	0	95.82	2.9e-06	K	LALDVEIATYR	K						File: ~Z:\CORE\RAW_DATA_2020_QE\P775_Sigrun_Lange\P775_Sigrun_Lange_H_EV.raw~; SpectrumID: ~6626~; PrecursorID: ~0~; scans: ~10428~
6	1::sp|cRAP053|P35908|K22E_HUMAN	Keratin, type II cytoskeletal 2 epidermal OS=Homo sapiens GN=KRT2 PE=1 SV=2	2356	79	9.2e-230	65678	76	43	34	23	66.7	8.07	MSCQISCKSRGRGGGGGGFRGFSSGSAVVSGGSRRSTSSFSCLSRHGGGGGGFGGGGFGSRSLVGLGGTKSISISVAGGGGGFGAAGGFGGRGGGFGGGSSFGGGSGFSGGGFGGGGFGGGRFGGFGGPGGVGGLGGPGGFGPGGYPGGIHEVSVNQSLLQPLNVKVDPEIQNVKAQEREQIKTLNNKFASFIDKVRFLEQQNQVLQTKWELLQQMNVGTRPINLEPIFQGYIDSLKRYLDGLTAERTSQNSELNNMQDLVEDYKKKYEDEINKRTAAENDFVTLKKDVDNAYMIKVELQSKVDLLNQEIEFLKVLYDAEISQIHQSVTDTNVILSMDNSRNLDLDSIIAEVKAQYEEIAQRSKEEAEALYHSKYEELQVTVGRHGDSLKEIKIEISEL…	3172	2299	1	1	1	660.792	2	-0.0062	46	61	0	21.75	45	R	HGGGGGGFGGGGFGSR	S						File: ~Z:\CORE\RAW_DATA_2020_QE\P775_Sigrun_Lange\P775_Sigrun_Lange_H_EV.raw~; SpectrumID: ~2409~; PrecursorID: ~0~; scans: ~5916~
6	1::sp|cRAP053|P35908|K22E_HUMAN	Keratin, type II cytoskeletal 2 epidermal OS=Homo sapiens GN=KRT2 PE=1 SV=2	2356	79	9.2e-230	65678	76	43	34	23	66.7	8.07	MSCQISCKSRGRGGGGGGFRGFSSGSAVVSGGSRRSTSSFSCLSRHGGGGGGFGGGGFGSRSLVGLGGTKSISISVAGGGGGFGAAGGFGGRGGGFGGGSSFGGGSGFSGGGFGGGGFGGGRFGGFGGPGGVGGLGGPGGFGPGGYPGGIHEVSVNQSLLQPLNVKVDPEIQNVKAQEREQIKTLNNKFASFIDKVRFLEQQNQVLQTKWELLQQMNVGTRPINLEPIFQGYIDSLKRYLDGLTAERTSQNSELNNMQDLVEDYKKKYEDEINKRTAAENDFVTLKKDVDNAYMIKVELQSKVDLLNQEIEFLKVLYDAEISQIHQSVTDTNVILSMDNSRNLDLDSIIAEVKAQYEEIAQRSKEEAEALYHSKYEELQVTVGRHGDSLKEIKIEISEL…	3173	2631	1	1	1	440.866	3	0.0001	46	61	0	51.31	0.053	R	HGGGGGGFGGGGFGSR	S						File: ~Z:\CORE\RAW_DATA_2020_QE\P775_Sigrun_Lange\P775_Sigrun_Lange_H_EV.raw~; SpectrumID: ~2741~; PrecursorID: ~0~; scans: ~6298~
6	1::sp|cRAP053|P35908|K22E_HUMAN	Keratin, type II cytoskeletal 2 epidermal OS=Homo sapiens GN=KRT2 PE=1 SV=2	2356	79	9.2e-230	65678	76	43	34	23	66.7	8.07	MSCQISCKSRGRGGGGGGFRGFSSGSAVVSGGSRRSTSSFSCLSRHGGGGGGFGGGGFGSRSLVGLGGTKSISISVAGGGGGFGAAGGFGGRGGGFGGGSSFGGGSGFSGGGFGGGGFGGGRFGGFGGPGGVGGLGGPGGFGPGGYPGGIHEVSVNQSLLQPLNVKVDPEIQNVKAQEREQIKTLNNKFASFIDKVRFLEQQNQVLQTKWELLQQMNVGTRPINLEPIFQGYIDSLKRYLDGLTAERTSQNSELNNMQDLVEDYKKKYEDEINKRTAAENDFVTLKKDVDNAYMIKVELQSKVDLLNQEIEFLKVLYDAEISQIHQSVTDTNVILSMDNSRNLDLDSIIAEVKAQYEEIAQRSKEEAEALYHSKYEELQVTVGRHGDSLKEIKIEISEL…	3224	3419	1	1	1	665.323	2	0.0001	419	430	0	62.21	0.0065	K	NVQDAIADAEQR	G						File: ~Z:\CORE\RAW_DATA_2020_QE\P775_Sigrun_Lange\P775_Sigrun_Lange_H_EV.raw~; SpectrumID: ~3530~; PrecursorID: ~0~; scans: ~7172~
6	1::sp|cRAP053|P35908|K22E_HUMAN	Keratin, type II cytoskeletal 2 epidermal OS=Homo sapiens GN=KRT2 PE=1 SV=2	2356	79	9.2e-230	65678	76	43	34	23	66.7	8.07	MSCQISCKSRGRGGGGGGFRGFSSGSAVVSGGSRRSTSSFSCLSRHGGGGGGFGGGGFGSRSLVGLGGTKSISISVAGGGGGFGAAGGFGGRGGGFGGGSSFGGGSGFSGGGFGGGGFGGGRFGGFGGPGGVGGLGGPGGFGPGGYPGGIHEVSVNQSLLQPLNVKVDPEIQNVKAQEREQIKTLNNKFASFIDKVRFLEQQNQVLQTKWELLQQMNVGTRPINLEPIFQGYIDSLKRYLDGLTAERTSQNSELNNMQDLVEDYKKKYEDEINKRTAAENDFVTLKKDVDNAYMIKVELQSKVDLLNQEIEFLKVLYDAEISQIHQSVTDTNVILSMDNSRNLDLDSIIAEVKAQYEEIAQRSKEEAEALYHSKYEELQVTVGRHGDSLKEIKIEISEL…	3225	7138	1	1	1	665.367	2	-0.0001	342	353	0	67.03	0.0026	R	NLDLDSIIAEVK	A						File: ~Z:\CORE\RAW_DATA_2020_QE\P775_Sigrun_Lange\P775_Sigrun_Lange_H_EV.raw~; SpectrumID: ~7295~; PrecursorID: ~0~; scans: ~11131~
6	1::sp|cRAP053|P35908|K22E_HUMAN	Keratin, type II cytoskeletal 2 epidermal OS=Homo sapiens GN=KRT2 PE=1 SV=2	2356	79	9.2e-230	65678	76	43	34	23	66.7	8.07	MSCQISCKSRGRGGGGGGFRGFSSGSAVVSGGSRRSTSSFSCLSRHGGGGGGFGGGGFGSRSLVGLGGTKSISISVAGGGGGFGAAGGFGGRGGGFGGGSSFGGGSGFSGGGFGGGGFGGGRFGGFGGPGGVGGLGGPGGFGPGGYPGGIHEVSVNQSLLQPLNVKVDPEIQNVKAQEREQIKTLNNKFASFIDKVRFLEQQNQVLQTKWELLQQMNVGTRPINLEPIFQGYIDSLKRYLDGLTAERTSQNSELNNMQDLVEDYKKKYEDEINKRTAAENDFVTLKKDVDNAYMIKVELQSKVDLLNQEIEFLKVLYDAEISQIHQSVTDTNVILSMDNSRNLDLDSIIAEVKAQYEEIAQRSKEEAEALYHSKYEELQVTVGRHGDSLKEIKIEISEL…	3249	2526	1	1	1	668.858	2	-0.0012	276	287	1	80.68	0.00011	R	TAAENDFVTLKK	D						File: ~Z:\CORE\RAW_DATA_2020_QE\P775_Sigrun_Lange\P775_Sigrun_Lange_H_EV.raw~; SpectrumID: ~2636~; PrecursorID: ~0~; scans: ~6181~
6	1::sp|cRAP053|P35908|K22E_HUMAN	Keratin, type II cytoskeletal 2 epidermal OS=Homo sapiens GN=KRT2 PE=1 SV=2	2356	79	9.2e-230	65678	76	43	34	23	66.7	8.07	MSCQISCKSRGRGGGGGGFRGFSSGSAVVSGGSRRSTSSFSCLSRHGGGGGGFGGGGFGSRSLVGLGGTKSISISVAGGGGGFGAAGGFGGRGGGFGGGSSFGGGSGFSGGGFGGGGFGGGRFGGFGGPGGVGGLGGPGGFGPGGYPGGIHEVSVNQSLLQPLNVKVDPEIQNVKAQEREQIKTLNNKFASFIDKVRFLEQQNQVLQTKWELLQQMNVGTRPINLEPIFQGYIDSLKRYLDGLTAERTSQNSELNNMQDLVEDYKKKYEDEINKRTAAENDFVTLKKDVDNAYMIKVELQSKVDLLNQEIEFLKVLYDAEISQIHQSVTDTNVILSMDNSRNLDLDSIIAEVKAQYEEIAQRSKEEAEALYHSKYEELQVTVGRHGDSLKEIKIEISEL…	3251	2523	1	1	1	446.242	3	0.0001	276	287	1	48.69	0.17	R	TAAENDFVTLKK	D						File: ~Z:\CORE\RAW_DATA_2020_QE\P775_Sigrun_Lange\P775_Sigrun_Lange_H_EV.raw~; SpectrumID: ~2633~; PrecursorID: ~0~; scans: ~6178~
6	1::sp|cRAP053|P35908|K22E_HUMAN	Keratin, type II cytoskeletal 2 epidermal OS=Homo sapiens GN=KRT2 PE=1 SV=2	2356	79	9.2e-230	65678	76	43	34	23	66.7	8.07	MSCQISCKSRGRGGGGGGFRGFSSGSAVVSGGSRRSTSSFSCLSRHGGGGGGFGGGGFGSRSLVGLGGTKSISISVAGGGGGFGAAGGFGGRGGGFGGGSSFGGGSGFSGGGFGGGGFGGGRFGGFGGPGGVGGLGGPGGFGPGGYPGGIHEVSVNQSLLQPLNVKVDPEIQNVKAQEREQIKTLNNKFASFIDKVRFLEQQNQVLQTKWELLQQMNVGTRPINLEPIFQGYIDSLKRYLDGLTAERTSQNSELNNMQDLVEDYKKKYEDEINKRTAAENDFVTLKKDVDNAYMIKVELQSKVDLLNQEIEFLKVLYDAEISQIHQSVTDTNVILSMDNSRNLDLDSIIAEVKAQYEEIAQRSKEEAEALYHSKYEELQVTVGRHGDSLKEIKIEISEL…	3461	4715	1	1	1	686.358	2	-0.0019	442	453	0	76.49	0.00028	K	LNDLEEALQQAK	E						File: ~Z:\CORE\RAW_DATA_2020_QE\P775_Sigrun_Lange\P775_Sigrun_Lange_H_EV.raw~; SpectrumID: ~4827~; PrecursorID: ~0~; scans: ~8539~
6	1::sp|cRAP053|P35908|K22E_HUMAN	Keratin, type II cytoskeletal 2 epidermal OS=Homo sapiens GN=KRT2 PE=1 SV=2	2356	79	9.2e-230	65678	76	43	34	23	66.7	8.07	MSCQISCKSRGRGGGGGGFRGFSSGSAVVSGGSRRSTSSFSCLSRHGGGGGGFGGGGFGSRSLVGLGGTKSISISVAGGGGGFGAAGGFGGRGGGFGGGSSFGGGSGFSGGGFGGGGFGGGRFGGFGGPGGVGGLGGPGGFGPGGYPGGIHEVSVNQSLLQPLNVKVDPEIQNVKAQEREQIKTLNNKFASFIDKVRFLEQQNQVLQTKWELLQQMNVGTRPINLEPIFQGYIDSLKRYLDGLTAERTSQNSELNNMQDLVEDYKKKYEDEINKRTAAENDFVTLKKDVDNAYMIKVELQSKVDLLNQEIEFLKVLYDAEISQIHQSVTDTNVILSMDNSRNLDLDSIIAEVKAQYEEIAQRSKEEAEALYHSKYEELQVTVGRHGDSLKEIKIEISEL…	3566	1885	1	1	1	464.565	3	-0.0006	363	374	1	28.74	24	R	SKEEAEALYHSK	Y						File: ~Z:\CORE\RAW_DATA_2020_QE\P775_Sigrun_Lange\P775_Sigrun_Lange_H_EV.raw~; SpectrumID: ~1993~; PrecursorID: ~0~; scans: ~5436~
6	1::sp|cRAP053|P35908|K22E_HUMAN	Keratin, type II cytoskeletal 2 epidermal OS=Homo sapiens GN=KRT2 PE=1 SV=2	2356	79	9.2e-230	65678	76	43	34	23	66.7	8.07	MSCQISCKSRGRGGGGGGFRGFSSGSAVVSGGSRRSTSSFSCLSRHGGGGGGFGGGGFGSRSLVGLGGTKSISISVAGGGGGFGAAGGFGGRGGGFGGGSSFGGGSGFSGGGFGGGGFGGGRFGGFGGPGGVGGLGGPGGFGPGGYPGGIHEVSVNQSLLQPLNVKVDPEIQNVKAQEREQIKTLNNKFASFIDKVRFLEQQNQVLQTKWELLQQMNVGTRPINLEPIFQGYIDSLKRYLDGLTAERTSQNSELNNMQDLVEDYKKKYEDEINKRTAAENDFVTLKKDVDNAYMIKVELQSKVDLLNQEIEFLKVLYDAEISQIHQSVTDTNVILSMDNSRNLDLDSIIAEVKAQYEEIAQRSKEEAEALYHSKYEELQVTVGRHGDSLKEIKIEISEL…	4015	7044	1	1	1	730.903	2	-0.0006	303	314	0	112.27	6.8e-08	K	VDLLNQEIEFLK	V						File: ~Z:\CORE\RAW_DATA_2020_QE\P775_Sigrun_Lange\P775_Sigrun_Lange_H_EV.raw~; SpectrumID: ~7194~; PrecursorID: ~0~; scans: ~11025~
6	1::sp|cRAP053|P35908|K22E_HUMAN	Keratin, type II cytoskeletal 2 epidermal OS=Homo sapiens GN=KRT2 PE=1 SV=2	2356	79	9.2e-230	65678	76	43	34	23	66.7	8.07	MSCQISCKSRGRGGGGGGFRGFSSGSAVVSGGSRRSTSSFSCLSRHGGGGGGFGGGGFGSRSLVGLGGTKSISISVAGGGGGFGAAGGFGGRGGGFGGGSSFGGGSGFSGGGFGGGGFGGGRFGGFGGPGGVGGLGGPGGFGPGGYPGGIHEVSVNQSLLQPLNVKVDPEIQNVKAQEREQIKTLNNKFASFIDKVRFLEQQNQVLQTKWELLQQMNVGTRPINLEPIFQGYIDSLKRYLDGLTAERTSQNSELNNMQDLVEDYKKKYEDEINKRTAAENDFVTLKKDVDNAYMIKVELQSKVDLLNQEIEFLKVLYDAEISQIHQSVTDTNVILSMDNSRNLDLDSIIAEVKAQYEEIAQRSKEEAEALYHSKYEELQVTVGRHGDSLKEIKIEISEL…	4091	3432	1	0	0	738.396	2	-0.0012	198	209	0	92.16	8.9e-06	R	FLEQQNQVLQTK	W						File: ~Z:\CORE\RAW_DATA_2020_QE\P775_Sigrun_Lange\P775_Sigrun_Lange_H_EV.raw~; SpectrumID: ~3543~; PrecursorID: ~0~; scans: ~7186~
6	1::sp|cRAP053|P35908|K22E_HUMAN	Keratin, type II cytoskeletal 2 epidermal OS=Homo sapiens GN=KRT2 PE=1 SV=2	2356	79	9.2e-230	65678	76	43	34	23	66.7	8.07	MSCQISCKSRGRGGGGGGFRGFSSGSAVVSGGSRRSTSSFSCLSRHGGGGGGFGGGGFGSRSLVGLGGTKSISISVAGGGGGFGAAGGFGGRGGGFGGGSSFGGGSGFSGGGFGGGGFGGGRFGGFGGPGGVGGLGGPGGFGPGGYPGGIHEVSVNQSLLQPLNVKVDPEIQNVKAQEREQIKTLNNKFASFIDKVRFLEQQNQVLQTKWELLQQMNVGTRPINLEPIFQGYIDSLKRYLDGLTAERTSQNSELNNMQDLVEDYKKKYEDEINKRTAAENDFVTLKKDVDNAYMIKVELQSKVDLLNQEIEFLKVLYDAEISQIHQSVTDTNVILSMDNSRNLDLDSIIAEVKAQYEEIAQRSKEEAEALYHSKYEELQVTVGRHGDSLKEIKIEISEL…	4092	3322	1	0	0	492.6	3	-0.0004	198	209	0	57.06	0.029	R	FLEQQNQVLQTK	W						File: ~Z:\CORE\RAW_DATA_2020_QE\P775_Sigrun_Lange\P775_Sigrun_Lange_H_EV.raw~; SpectrumID: ~3433~; PrecursorID: ~0~; scans: ~7070~
6	1::sp|cRAP053|P35908|K22E_HUMAN	Keratin, type II cytoskeletal 2 epidermal OS=Homo sapiens GN=KRT2 PE=1 SV=2	2356	79	9.2e-230	65678	76	43	34	23	66.7	8.07	MSCQISCKSRGRGGGGGGFRGFSSGSAVVSGGSRRSTSSFSCLSRHGGGGGGFGGGGFGSRSLVGLGGTKSISISVAGGGGGFGAAGGFGGRGGGFGGGSSFGGGSGFSGGGFGGGGFGGGRFGGFGGPGGVGGLGGPGGFGPGGYPGGIHEVSVNQSLLQPLNVKVDPEIQNVKAQEREQIKTLNNKFASFIDKVRFLEQQNQVLQTKWELLQQMNVGTRPINLEPIFQGYIDSLKRYLDGLTAERTSQNSELNNMQDLVEDYKKKYEDEINKRTAAENDFVTLKKDVDNAYMIKVELQSKVDLLNQEIEFLKVLYDAEISQIHQSVTDTNVILSMDNSRNLDLDSIIAEVKAQYEEIAQRSKEEAEALYHSKYEELQVTVGRHGDSLKEIKIEISEL…	4096	3563	1	0	0	738.892	2	0.0068	198	209	0	76.65	0.00033	R	FLEQQNQVLQTK	W		Deamidated (NQ)	0.000001000000.0			File: ~Z:\CORE\RAW_DATA_2020_QE\P775_Sigrun_Lange\P775_Sigrun_Lange_H_EV.raw~; SpectrumID: ~3674~; PrecursorID: ~0~; scans: ~7325~
6	1::sp|cRAP053|P35908|K22E_HUMAN	Keratin, type II cytoskeletal 2 epidermal OS=Homo sapiens GN=KRT2 PE=1 SV=2	2356	79	9.2e-230	65678	76	43	34	23	66.7	8.07	MSCQISCKSRGRGGGGGGFRGFSSGSAVVSGGSRRSTSSFSCLSRHGGGGGGFGGGGFGSRSLVGLGGTKSISISVAGGGGGFGAAGGFGGRGGGFGGGSSFGGGSGFSGGGFGGGGFGGGRFGGFGGPGGVGGLGGPGGFGPGGYPGGIHEVSVNQSLLQPLNVKVDPEIQNVKAQEREQIKTLNNKFASFIDKVRFLEQQNQVLQTKWELLQQMNVGTRPINLEPIFQGYIDSLKRYLDGLTAERTSQNSELNNMQDLVEDYKKKYEDEINKRTAAENDFVTLKKDVDNAYMIKVELQSKVDLLNQEIEFLKVLYDAEISQIHQSVTDTNVILSMDNSRNLDLDSIIAEVKAQYEEIAQRSKEEAEALYHSKYEELQVTVGRHGDSLKEIKIEISEL…	4566	777	1	1	1	794.841	2	-0.0094	604	623	0	124.73	1.4e-09	R	GGSSSGGGYGSGGGGSSSVK	G						File: ~Z:\CORE\RAW_DATA_2020_QE\P775_Sigrun_Lange\P775_Sigrun_Lange_H_EV.raw~; SpectrumID: ~830~; PrecursorID: ~0~; scans: ~4036~
6	1::sp|cRAP053|P35908|K22E_HUMAN	Keratin, type II cytoskeletal 2 epidermal OS=Homo sapiens GN=KRT2 PE=1 SV=2	2356	79	9.2e-230	65678	76	43	34	23	66.7	8.07	MSCQISCKSRGRGGGGGGFRGFSSGSAVVSGGSRRSTSSFSCLSRHGGGGGGFGGGGFGSRSLVGLGGTKSISISVAGGGGGFGAAGGFGGRGGGFGGGSSFGGGSGFSGGGFGGGGFGGGRFGGFGGPGGVGGLGGPGGFGPGGYPGGIHEVSVNQSLLQPLNVKVDPEIQNVKAQEREQIKTLNNKFASFIDKVRFLEQQNQVLQTKWELLQQMNVGTRPINLEPIFQGYIDSLKRYLDGLTAERTSQNSELNNMQDLVEDYKKKYEDEINKRTAAENDFVTLKKDVDNAYMIKVELQSKVDLLNQEIEFLKVLYDAEISQIHQSVTDTNVILSMDNSRNLDLDSIIAEVKAQYEEIAQRSKEEAEALYHSKYEELQVTVGRHGDSLKEIKIEISEL…	5204	1102	1	1	1	870.856	2	-0.0017	525	544	0	128.04	3.8e-10	R	GSSSGGGYSSGSSSYGSGGR	Q						File: ~Z:\CORE\RAW_DATA_2020_QE\P775_Sigrun_Lange\P775_Sigrun_Lange_H_EV.raw~; SpectrumID: ~1183~; PrecursorID: ~0~; scans: ~4491~
6	1::sp|cRAP053|P35908|K22E_HUMAN	Keratin, type II cytoskeletal 2 epidermal OS=Homo sapiens GN=KRT2 PE=1 SV=2	2356	79	9.2e-230	65678	76	43	34	23	66.7	8.07	MSCQISCKSRGRGGGGGGFRGFSSGSAVVSGGSRRSTSSFSCLSRHGGGGGGFGGGGFGSRSLVGLGGTKSISISVAGGGGGFGAAGGFGGRGGGFGGGSSFGGGSGFSGGGFGGGGFGGGRFGGFGGPGGVGGLGGPGGFGPGGYPGGIHEVSVNQSLLQPLNVKVDPEIQNVKAQEREQIKTLNNKFASFIDKVRFLEQQNQVLQTKWELLQQMNVGTRPINLEPIFQGYIDSLKRYLDGLTAERTSQNSELNNMQDLVEDYKKKYEDEINKRTAAENDFVTLKKDVDNAYMIKVELQSKVDLLNQEIEFLKVLYDAEISQIHQSVTDTNVILSMDNSRNLDLDSIIAEVKAQYEEIAQRSKEEAEALYHSKYEELQVTVGRHGDSLKEIKIEISEL…	5209	1344	1	1	1	581.253	3	-0.0035	550	572	0	20.21	59	R	GGSGGGGSISGGGYGSGGGSGGR	Y						File: ~Z:\CORE\RAW_DATA_2020_QE\P775_Sigrun_Lange\P775_Sigrun_Lange_H_EV.raw~; SpectrumID: ~1439~; PrecursorID: ~0~; scans: ~4795~
6	1::sp|cRAP053|P35908|K22E_HUMAN	Keratin, type II cytoskeletal 2 epidermal OS=Homo sapiens GN=KRT2 PE=1 SV=2	2356	79	9.2e-230	65678	76	43	34	23	66.7	8.07	MSCQISCKSRGRGGGGGGFRGFSSGSAVVSGGSRRSTSSFSCLSRHGGGGGGFGGGGFGSRSLVGLGGTKSISISVAGGGGGFGAAGGFGGRGGGFGGGSSFGGGSGFSGGGFGGGGFGGGRFGGFGGPGGVGGLGGPGGFGPGGYPGGIHEVSVNQSLLQPLNVKVDPEIQNVKAQEREQIKTLNNKFASFIDKVRFLEQQNQVLQTKWELLQQMNVGTRPINLEPIFQGYIDSLKRYLDGLTAERTSQNSELNNMQDLVEDYKKKYEDEINKRTAAENDFVTLKKDVDNAYMIKVELQSKVDLLNQEIEFLKVLYDAEISQIHQSVTDTNVILSMDNSRNLDLDSIIAEVKAQYEEIAQRSKEEAEALYHSKYEELQVTVGRHGDSLKEIKIEISEL…	5211	1326	1	1	1	871.377	2	-0.0026	550	572	0	134.25	2.3e-10	R	GGSGGGGSISGGGYGSGGGSGGR	Y						File: ~Z:\CORE\RAW_DATA_2020_QE\P775_Sigrun_Lange\P775_Sigrun_Lange_H_EV.raw~; SpectrumID: ~1421~; PrecursorID: ~0~; scans: ~4774~
6	1::sp|cRAP053|P35908|K22E_HUMAN	Keratin, type II cytoskeletal 2 epidermal OS=Homo sapiens GN=KRT2 PE=1 SV=2	2356	79	9.2e-230	65678	76	43	34	23	66.7	8.07	MSCQISCKSRGRGGGGGGFRGFSSGSAVVSGGSRRSTSSFSCLSRHGGGGGGFGGGGFGSRSLVGLGGTKSISISVAGGGGGFGAAGGFGGRGGGFGGGSSFGGGSGFSGGGFGGGGFGGGRFGGFGGPGGVGGLGGPGGFGPGGYPGGIHEVSVNQSLLQPLNVKVDPEIQNVKAQEREQIKTLNNKFASFIDKVRFLEQQNQVLQTKWELLQQMNVGTRPINLEPIFQGYIDSLKRYLDGLTAERTSQNSELNNMQDLVEDYKKKYEDEINKRTAAENDFVTLKKDVDNAYMIKVELQSKVDLLNQEIEFLKVLYDAEISQIHQSVTDTNVILSMDNSRNLDLDSIIAEVKAQYEEIAQRSKEEAEALYHSKYEELQVTVGRHGDSLKEIKIEISEL…	6700	4440	1	1	1	752.686	3	-0.0024	248	266	1	98.37	2.4e-06	R	TSQNSELNNMQDLVEDYKK	K						File: ~Z:\CORE\RAW_DATA_2020_QE\P775_Sigrun_Lange\P775_Sigrun_Lange_H_EV.raw~; SpectrumID: ~4552~; PrecursorID: ~0~; scans: ~8250~
6	1::sp|cRAP053|P35908|K22E_HUMAN	Keratin, type II cytoskeletal 2 epidermal OS=Homo sapiens GN=KRT2 PE=1 SV=2	2356	79	9.2e-230	65678	76	43	34	23	66.7	8.07	MSCQISCKSRGRGGGGGGFRGFSSGSAVVSGGSRRSTSSFSCLSRHGGGGGGFGGGGFGSRSLVGLGGTKSISISVAGGGGGFGAAGGFGGRGGGFGGGSSFGGGSGFSGGGFGGGGFGGGRFGGFGGPGGVGGLGGPGGFGPGGYPGGIHEVSVNQSLLQPLNVKVDPEIQNVKAQEREQIKTLNNKFASFIDKVRFLEQQNQVLQTKWELLQQMNVGTRPINLEPIFQGYIDSLKRYLDGLTAERTSQNSELNNMQDLVEDYKKKYEDEINKRTAAENDFVTLKKDVDNAYMIKVELQSKVDLLNQEIEFLKVLYDAEISQIHQSVTDTNVILSMDNSRNLDLDSIIAEVKAQYEEIAQRSKEEAEALYHSKYEELQVTVGRHGDSLKEIKIEISEL…	6705	1394	1	1	1	753.33	3	-0.0039	545	572	1	56.09	0.018	R	QSGSRGGSGGGGSISGGGYGSGGGSGGR	Y		Deamidated (R)	0.0000200000000000000000000000.0			File: ~Z:\CORE\RAW_DATA_2020_QE\P775_Sigrun_Lange\P775_Sigrun_Lange_H_EV.raw~; SpectrumID: ~1494~; PrecursorID: ~0~; scans: ~4858~
6	1::sp|cRAP053|P35908|K22E_HUMAN	Keratin, type II cytoskeletal 2 epidermal OS=Homo sapiens GN=KRT2 PE=1 SV=2	2356	79	9.2e-230	65678	76	43	34	23	66.7	8.07	MSCQISCKSRGRGGGGGGFRGFSSGSAVVSGGSRRSTSSFSCLSRHGGGGGGFGGGGFGSRSLVGLGGTKSISISVAGGGGGFGAAGGFGGRGGGFGGGSSFGGGSGFSGGGFGGGGFGGGRFGGFGGPGGVGGLGGPGGFGPGGYPGGIHEVSVNQSLLQPLNVKVDPEIQNVKAQEREQIKTLNNKFASFIDKVRFLEQQNQVLQTKWELLQQMNVGTRPINLEPIFQGYIDSLKRYLDGLTAERTSQNSELNNMQDLVEDYKKKYEDEINKRTAAENDFVTLKKDVDNAYMIKVELQSKVDLLNQEIEFLKVLYDAEISQIHQSVTDTNVILSMDNSRNLDLDSIIAEVKAQYEEIAQRSKEEAEALYHSKYEELQVTVGRHGDSLKEIKIEISEL…	6773	2723	1	1	1	758.017	3	-0.0021	248	266	1	65.31	0.0042	R	TSQNSELNNMQDLVEDYKK	K		Oxidation (M)	0.0000000003000000000.0			File: ~Z:\CORE\RAW_DATA_2020_QE\P775_Sigrun_Lange\P775_Sigrun_Lange_H_EV.raw~; SpectrumID: ~2833~; PrecursorID: ~0~; scans: ~6397~
6	1::sp|cRAP053|P35908|K22E_HUMAN	Keratin, type II cytoskeletal 2 epidermal OS=Homo sapiens GN=KRT2 PE=1 SV=2	2356	79	9.2e-230	65678	76	43	34	23	66.7	8.07	MSCQISCKSRGRGGGGGGFRGFSSGSAVVSGGSRRSTSSFSCLSRHGGGGGGFGGGGFGSRSLVGLGGTKSISISVAGGGGGFGAAGGFGGRGGGFGGGSSFGGGSGFSGGGFGGGGFGGGRFGGFGGPGGVGGLGGPGGFGPGGYPGGIHEVSVNQSLLQPLNVKVDPEIQNVKAQEREQIKTLNNKFASFIDKVRFLEQQNQVLQTKWELLQQMNVGTRPINLEPIFQGYIDSLKRYLDGLTAERTSQNSELNNMQDLVEDYKKKYEDEINKRTAAENDFVTLKKDVDNAYMIKVELQSKVDLLNQEIEFLKVLYDAEISQIHQSVTDTNVILSMDNSRNLDLDSIIAEVKAQYEEIAQRSKEEAEALYHSKYEELQVTVGRHGDSLKEIKIEISEL…	7126	5546	1	1	1	1200.01	2	-0.0024	93	122	0	186.66	1.1e-15	R	GGGFGGGSSFGGGSGFSGGGFGGGGFGGGR	F						File: ~Z:\CORE\RAW_DATA_2020_QE\P775_Sigrun_Lange\P775_Sigrun_Lange_H_EV.raw~; SpectrumID: ~5666~; PrecursorID: ~0~; scans: ~9420~
6	1::sp|cRAP053|P35908|K22E_HUMAN	Keratin, type II cytoskeletal 2 epidermal OS=Homo sapiens GN=KRT2 PE=1 SV=2	2356	79	9.2e-230	65678	76	43	34	23	66.7	8.07	MSCQISCKSRGRGGGGGGFRGFSSGSAVVSGGSRRSTSSFSCLSRHGGGGGGFGGGGFGSRSLVGLGGTKSISISVAGGGGGFGAAGGFGGRGGGFGGGSSFGGGSGFSGGGFGGGGFGGGRFGGFGGPGGVGGLGGPGGFGPGGYPGGIHEVSVNQSLLQPLNVKVDPEIQNVKAQEREQIKTLNNKFASFIDKVRFLEQQNQVLQTKWELLQQMNVGTRPINLEPIFQGYIDSLKRYLDGLTAERTSQNSELNNMQDLVEDYKKKYEDEINKRTAAENDFVTLKKDVDNAYMIKVELQSKVDLLNQEIEFLKVLYDAEISQIHQSVTDTNVILSMDNSRNLDLDSIIAEVKAQYEEIAQRSKEEAEALYHSKYEELQVTVGRHGDSLKEIKIEISEL…	7127	5527	1	1	1	800.344	3	-0.0004	93	122	0	109	6.8e-08	R	GGGFGGGSSFGGGSGFSGGGFGGGGFGGGR	F						File: ~Z:\CORE\RAW_DATA_2020_QE\P775_Sigrun_Lange\P775_Sigrun_Lange_H_EV.raw~; SpectrumID: ~5641~; PrecursorID: ~0~; scans: ~9394~
6	1::sp|cRAP053|P35908|K22E_HUMAN	Keratin, type II cytoskeletal 2 epidermal OS=Homo sapiens GN=KRT2 PE=1 SV=2	2356	79	9.2e-230	65678	76	43	34	23	66.7	8.07	MSCQISCKSRGRGGGGGGFRGFSSGSAVVSGGSRRSTSSFSCLSRHGGGGGGFGGGGFGSRSLVGLGGTKSISISVAGGGGGFGAAGGFGGRGGGFGGGSSFGGGSGFSGGGFGGGGFGGGRFGGFGGPGGVGGLGGPGGFGPGGYPGGIHEVSVNQSLLQPLNVKVDPEIQNVKAQEREQIKTLNNKFASFIDKVRFLEQQNQVLQTKWELLQQMNVGTRPINLEPIFQGYIDSLKRYLDGLTAERTSQNSELNNMQDLVEDYKKKYEDEINKRTAAENDFVTLKKDVDNAYMIKVELQSKVDLLNQEIEFLKVLYDAEISQIHQSVTDTNVILSMDNSRNLDLDSIIAEVKAQYEEIAQRSKEEAEALYHSKYEELQVTVGRHGDSLKEIKIEISEL…	8053	6193	1	1	1	1016.84	3	-0.0017	315	341	0	76.83	0.00045	K	VLYDAEISQIHQSVTDTNVILSMDNSR	N						File: ~Z:\CORE\RAW_DATA_2020_QE\P775_Sigrun_Lange\P775_Sigrun_Lange_H_EV.raw~; SpectrumID: ~6319~; PrecursorID: ~0~; scans: ~10106~
6	1::sp|cRAP053|P35908|K22E_HUMAN	Keratin, type II cytoskeletal 2 epidermal OS=Homo sapiens GN=KRT2 PE=1 SV=2	2356	79	9.2e-230	65678	76	43	34	23	66.7	8.07	MSCQISCKSRGRGGGGGGFRGFSSGSAVVSGGSRRSTSSFSCLSRHGGGGGGFGGGGFGSRSLVGLGGTKSISISVAGGGGGFGAAGGFGGRGGGFGGGSSFGGGSGFSGGGFGGGGFGGGRFGGFGGPGGVGGLGGPGGFGPGGYPGGIHEVSVNQSLLQPLNVKVDPEIQNVKAQEREQIKTLNNKFASFIDKVRFLEQQNQVLQTKWELLQQMNVGTRPINLEPIFQGYIDSLKRYLDGLTAERTSQNSELNNMQDLVEDYKKKYEDEINKRTAAENDFVTLKKDVDNAYMIKVELQSKVDLLNQEIEFLKVLYDAEISQIHQSVTDTNVILSMDNSRNLDLDSIIAEVKAQYEEIAQRSKEEAEALYHSKYEELQVTVGRHGDSLKEIKIEISEL…	8073	5660	1	1	1	1022.17	3	-0.0055	315	341	0	62.77	0.012	K	VLYDAEISQIHQSVTDTNVILSMDNSR	N		Oxidation (M)	0.000000000000000000000030000.0			File: ~Z:\CORE\RAW_DATA_2020_QE\P775_Sigrun_Lange\P775_Sigrun_Lange_H_EV.raw~; SpectrumID: ~5780~; PrecursorID: ~0~; scans: ~9540~
6	1::sp|cRAP053|P35908|K22E_HUMAN	Keratin, type II cytoskeletal 2 epidermal OS=Homo sapiens GN=KRT2 PE=1 SV=2	2356	79	9.2e-230	65678	76	43	34	23	66.7	8.07	MSCQISCKSRGRGGGGGGFRGFSSGSAVVSGGSRRSTSSFSCLSRHGGGGGGFGGGGFGSRSLVGLGGTKSISISVAGGGGGFGAAGGFGGRGGGFGGGSSFGGGSGFSGGGFGGGGFGGGRFGGFGGPGGVGGLGGPGGFGPGGYPGGIHEVSVNQSLLQPLNVKVDPEIQNVKAQEREQIKTLNNKFASFIDKVRFLEQQNQVLQTKWELLQQMNVGTRPINLEPIFQGYIDSLKRYLDGLTAERTSQNSELNNMQDLVEDYKKKYEDEINKRTAAENDFVTLKKDVDNAYMIKVELQSKVDLLNQEIEFLKVLYDAEISQIHQSVTDTNVILSMDNSRNLDLDSIIAEVKAQYEEIAQRSKEEAEALYHSKYEELQVTVGRHGDSLKEIKIEISEL…	8522	7167	1	1	1	1024.53	4	0.0657	123	166	0	26.32	28	R	FGGFGGPGGVGGLGGPGGFGPGGYPGGIHEVSVNQSLLQPLNVK	V		3 Deamidated (NQ)	0.00000000000000000000000000000000011000100000.0			File: ~Z:\CORE\RAW_DATA_2020_QE\P775_Sigrun_Lange\P775_Sigrun_Lange_H_EV.raw~; SpectrumID: ~7324~; PrecursorID: ~0~; scans: ~11161~	emPAI	5.63
7	1::sp|cRAP087|P02769|ALBU_BOVIN	Serum albumin OS=Bos taurus GN=ALB PE=1 SV=4	1705	79	1.4e-164	71244	44	22	28	15	48.9	5.82	MKWVTFISLLLLFSSAYSRGVFRRDTHKSEIAHRFKDLGEEHFKGLVLIAFSQYLQQCPFDEHVKLVNELTEFAKTCVADESHAGCEKSLHTLFGDELCKVASLRETYGDMADCCEKQEPERNECFLSHKDDSPDLPKLKPDPNTLCDEFKADEKKFWGKYLYEIARRHPYFYAPELLYYANKYNGVFQECCQAEDKGACLLPKIETMREKVLASSARQRLRCASIQKFGERALKAWSVARLSQKFPKAEFVEVTKLVTDLTKVHKECCHGDLLECADDRADLAKYICDNQDTISSKLKECCDKPLLEKSHCIAEVEKDAIPENLPPLTADFAEDKDVCKNYQEAKDAFLGSFLYEYSRRHPEYAVSVLLRLAKEYEATLEECCAKDDPHACYSTVFDK…	125	2657	1	1	0	395.239	2	-0.0005	257	263	0	39.93	0.32	K	LVTDLTK	V						File: ~Z:\CORE\RAW_DATA_2020_QE\P775_Sigrun_Lange\P775_Sigrun_Lange_H_EV.raw~; SpectrumID: ~2767~; PrecursorID: ~0~; scans: ~6328~
7	1::sp|cRAP087|P02769|ALBU_BOVIN	Serum albumin OS=Bos taurus GN=ALB PE=1 SV=4	1705	79	1.4e-164	71244	44	22	28	15	48.9	5.82	MKWVTFISLLLLFSSAYSRGVFRRDTHKSEIAHRFKDLGEEHFKGLVLIAFSQYLQQCPFDEHVKLVNELTEFAKTCVADESHAGCEKSLHTLFGDELCKVASLRETYGDMADCCEKQEPERNECFLSHKDDSPDLPKLKPDPNTLCDEFKADEKKFWGKYLYEIARRHPYFYAPELLYYANKYNGVFQECCQAEDKGACLLPKIETMREKVLASSARQRLRCASIQKFGERALKAWSVARLSQKFPKAEFVEVTKLVTDLTKVHKECCHGDLLECADDRADLAKYICDNQDTISSKLKECCDKPLLEKSHCIAEVEKDAIPENLPPLTADFAEDKDVCKNYQEAKDAFLGSFLYEYSRRHPEYAVSVLLRLAKEYEATLEECCAKDDPHACYSTVFDK…	272	796	1	1	1	409.716	2	-0.0007	562	568	0	35.42	3.3	K	ATEEQLK	T						File: ~Z:\CORE\RAW_DATA_2020_QE\P775_Sigrun_Lange\P775_Sigrun_Lange_H_EV.raw~; SpectrumID: ~850~; PrecursorID: ~0~; scans: ~4063~
7	1::sp|cRAP087|P02769|ALBU_BOVIN	Serum albumin OS=Bos taurus GN=ALB PE=1 SV=4	1705	79	1.4e-164	71244	44	22	28	15	48.9	5.82	MKWVTFISLLLLFSSAYSRGVFRRDTHKSEIAHRFKDLGEEHFKGLVLIAFSQYLQQCPFDEHVKLVNELTEFAKTCVADESHAGCEKSLHTLFGDELCKVASLRETYGDMADCCEKQEPERNECFLSHKDDSPDLPKLKPDPNTLCDEFKADEKKFWGKYLYEIARRHPYFYAPELLYYANKYNGVFQECCQAEDKGACLLPKIETMREKVLASSARQRLRCASIQKFGERALKAWSVARLSQKFPKAEFVEVTKLVTDLTKVHKECCHGDLLECADDRADLAKYICDNQDTISSKLKECCDKPLLEKSHCIAEVEKDAIPENLPPLTADFAEDKDVCKNYQEAKDAFLGSFLYEYSRRHPEYAVSVLLRLAKEYEATLEECCAKDDPHACYSTVFDK…	762	1758	1	1	1	449.745	2	0.0004	483	489	0	42.53	0.3	R	LCVLHEK	T						File: ~Z:\CORE\RAW_DATA_2020_QE\P775_Sigrun_Lange\P775_Sigrun_Lange_H_EV.raw~; SpectrumID: ~1866~; PrecursorID: ~0~; scans: ~5300~
7	1::sp|cRAP087|P02769|ALBU_BOVIN	Serum albumin OS=Bos taurus GN=ALB PE=1 SV=4	1705	79	1.4e-164	71244	44	22	28	15	48.9	5.82	MKWVTFISLLLLFSSAYSRGVFRRDTHKSEIAHRFKDLGEEHFKGLVLIAFSQYLQQCPFDEHVKLVNELTEFAKTCVADESHAGCEKSLHTLFGDELCKVASLRETYGDMADCCEKQEPERNECFLSHKDDSPDLPKLKPDPNTLCDEFKADEKKFWGKYLYEIARRHPYFYAPELLYYANKYNGVFQECCQAEDKGACLLPKIETMREKVLASSARQRLRCASIQKFGERALKAWSVARLSQKFPKAEFVEVTKLVTDLTKVHKECCHGDLLECADDRADLAKYICDNQDTISSKLKECCDKPLLEKSHCIAEVEKDAIPENLPPLTADFAEDKDVCKNYQEAKDAFLGSFLYEYSRRHPEYAVSVLLRLAKEYEATLEECCAKDDPHACYSTVFDK…	934	3714	1	1	0	464.25	2	-0.0004	161	167	0	30.74	4.6	K	YLYEIAR	R						File: ~Z:\CORE\RAW_DATA_2020_QE\P775_Sigrun_Lange\P775_Sigrun_Lange_H_EV.raw~; SpectrumID: ~3826~; PrecursorID: ~0~; scans: ~7487~
7	1::sp|cRAP087|P02769|ALBU_BOVIN	Serum albumin OS=Bos taurus GN=ALB PE=1 SV=4	1705	79	1.4e-164	71244	44	22	28	15	48.9	5.82	MKWVTFISLLLLFSSAYSRGVFRRDTHKSEIAHRFKDLGEEHFKGLVLIAFSQYLQQCPFDEHVKLVNELTEFAKTCVADESHAGCEKSLHTLFGDELCKVASLRETYGDMADCCEKQEPERNECFLSHKDDSPDLPKLKPDPNTLCDEFKADEKKFWGKYLYEIARRHPYFYAPELLYYANKYNGVFQECCQAEDKGACLLPKIETMREKVLASSARQRLRCASIQKFGERALKAWSVARLSQKFPKAEFVEVTKLVTDLTKVHKECCHGDLLECADDRADLAKYICDNQDTISSKLKECCDKPLLEKSHCIAEVEKDAIPENLPPLTADFAEDKDVCKNYQEAKDAFLGSFLYEYSRRHPEYAVSVLLRLAKEYEATLEECCAKDDPHACYSTVFDK…	1328	4773	1	1	1	501.795	2	0.0001	598	607	0	27.17	16	K	LVVSTQTALA	-						File: ~Z:\CORE\RAW_DATA_2020_QE\P775_Sigrun_Lange\P775_Sigrun_Lange_H_EV.raw~; SpectrumID: ~4885~; PrecursorID: ~0~; scans: ~8600~
7	1::sp|cRAP087|P02769|ALBU_BOVIN	Serum albumin OS=Bos taurus GN=ALB PE=1 SV=4	1705	79	1.4e-164	71244	44	22	28	15	48.9	5.82	MKWVTFISLLLLFSSAYSRGVFRRDTHKSEIAHRFKDLGEEHFKGLVLIAFSQYLQQCPFDEHVKLVNELTEFAKTCVADESHAGCEKSLHTLFGDELCKVASLRETYGDMADCCEKQEPERNECFLSHKDDSPDLPKLKPDPNTLCDEFKADEKKFWGKYLYEIARRHPYFYAPELLYYANKYNGVFQECCQAEDKGACLLPKIETMREKVLASSARQRLRCASIQKFGERALKAWSVARLSQKFPKAEFVEVTKLVTDLTKVHKECCHGDLLECADDRADLAKYICDNQDTISSKLKECCDKPLLEKSHCIAEVEKDAIPENLPPLTADFAEDKDVCKNYQEAKDAFLGSFLYEYSRRHPEYAVSVLLRLAKEYEATLEECCAKDDPHACYSTVFDK…	1391	5250	1	1	1	507.814	2	0.0005	549	557	0	82.78	2.9e-05	K	QTALVELLK	H						File: ~Z:\CORE\RAW_DATA_2020_QE\P775_Sigrun_Lange\P775_Sigrun_Lange_H_EV.raw~; SpectrumID: ~5363~; PrecursorID: ~0~; scans: ~9102~
7	1::sp|cRAP087|P02769|ALBU_BOVIN	Serum albumin OS=Bos taurus GN=ALB PE=1 SV=4	1705	79	1.4e-164	71244	44	22	28	15	48.9	5.82	MKWVTFISLLLLFSSAYSRGVFRRDTHKSEIAHRFKDLGEEHFKGLVLIAFSQYLQQCPFDEHVKLVNELTEFAKTCVADESHAGCEKSLHTLFGDELCKVASLRETYGDMADCCEKQEPERNECFLSHKDDSPDLPKLKPDPNTLCDEFKADEKKFWGKYLYEIARRHPYFYAPELLYYANKYNGVFQECCQAEDKGACLLPKIETMREKVLASSARQRLRCASIQKFGERALKAWSVARLSQKFPKAEFVEVTKLVTDLTKVHKECCHGDLLECADDRADLAKYICDNQDTISSKLKECCDKPLLEKSHCIAEVEKDAIPENLPPLTADFAEDKDVCKNYQEAKDAFLGSFLYEYSRRHPEYAVSVLLRLAKEYEATLEECCAKDDPHACYSTVFDK…	2077	1860	1	1	0	569.751	2	-0.0022	499	507	0	54.21	0.023	K	CCTESLVNR	R						File: ~Z:\CORE\RAW_DATA_2020_QE\P775_Sigrun_Lange\P775_Sigrun_Lange_H_EV.raw~; SpectrumID: ~1968~; PrecursorID: ~0~; scans: ~5408~
7	1::sp|cRAP087|P02769|ALBU_BOVIN	Serum albumin OS=Bos taurus GN=ALB PE=1 SV=4	1705	79	1.4e-164	71244	44	22	28	15	48.9	5.82	MKWVTFISLLLLFSSAYSRGVFRRDTHKSEIAHRFKDLGEEHFKGLVLIAFSQYLQQCPFDEHVKLVNELTEFAKTCVADESHAGCEKSLHTLFGDELCKVASLRETYGDMADCCEKQEPERNECFLSHKDDSPDLPKLKPDPNTLCDEFKADEKKFWGKYLYEIARRHPYFYAPELLYYANKYNGVFQECCQAEDKGACLLPKIETMREKVLASSARQRLRCASIQKFGERALKAWSVARLSQKFPKAEFVEVTKLVTDLTKVHKECCHGDLLECADDRADLAKYICDNQDTISSKLKECCDKPLLEKSHCIAEVEKDAIPENLPPLTADFAEDKDVCKNYQEAKDAFLGSFLYEYSRRHPEYAVSVLLRLAKEYEATLEECCAKDDPHACYSTVFDK…	2099	4034	2	1	1	381.575	3	-0.0023	548	557	1	40.8	0.16	K	KQTALVELLK	H						File: ~Z:\CORE\RAW_DATA_2020_QE\P775_Sigrun_Lange\P775_Sigrun_Lange_H_EV.raw~; SpectrumID: ~4146~; PrecursorID: ~0~; scans: ~7823~
7	1::sp|cRAP087|P02769|ALBU_BOVIN	Serum albumin OS=Bos taurus GN=ALB PE=1 SV=4	1705	79	1.4e-164	71244	44	22	28	15	48.9	5.82	MKWVTFISLLLLFSSAYSRGVFRRDTHKSEIAHRFKDLGEEHFKGLVLIAFSQYLQQCPFDEHVKLVNELTEFAKTCVADESHAGCEKSLHTLFGDELCKVASLRETYGDMADCCEKQEPERNECFLSHKDDSPDLPKLKPDPNTLCDEFKADEKKFWGKYLYEIARRHPYFYAPELLYYANKYNGVFQECCQAEDKGACLLPKIETMREKVLASSARQRLRCASIQKFGERALKAWSVARLSQKFPKAEFVEVTKLVTDLTKVHKECCHGDLLECADDRADLAKYICDNQDTISSKLKECCDKPLLEKSHCIAEVEKDAIPENLPPLTADFAEDKDVCKNYQEAKDAFLGSFLYEYSRRHPEYAVSVLLRLAKEYEATLEECCAKDDPHACYSTVFDK…	2205	4674	1	1	1	582.319	2	0	66	75	0	68.67	0.0015	K	LVNELTEFAK	T						File: ~Z:\CORE\RAW_DATA_2020_QE\P775_Sigrun_Lange\P775_Sigrun_Lange_H_EV.raw~; SpectrumID: ~4786~; PrecursorID: ~0~; scans: ~8496~
7	1::sp|cRAP087|P02769|ALBU_BOVIN	Serum albumin OS=Bos taurus GN=ALB PE=1 SV=4	1705	79	1.4e-164	71244	44	22	28	15	48.9	5.82	MKWVTFISLLLLFSSAYSRGVFRRDTHKSEIAHRFKDLGEEHFKGLVLIAFSQYLQQCPFDEHVKLVNELTEFAKTCVADESHAGCEKSLHTLFGDELCKVASLRETYGDMADCCEKQEPERNECFLSHKDDSPDLPKLKPDPNTLCDEFKADEKKFWGKYLYEIARRHPYFYAPELLYYANKYNGVFQECCQAEDKGACLLPKIETMREKVLASSARQRLRCASIQKFGERALKAWSVARLSQKFPKAEFVEVTKLVTDLTKVHKECCHGDLLECADDRADLAKYICDNQDTISSKLKECCDKPLLEKSHCIAEVEKDAIPENLPPLTADFAEDKDVCKNYQEAKDAFLGSFLYEYSRRHPEYAVSVLLRLAKEYEATLEECCAKDDPHACYSTVFDK…	3071	3475	1	1	1	653.362	2	-0.0002	402	412	0	57.37	0.019	K	HLVDEPQNLIK	Q						File: ~Z:\CORE\RAW_DATA_2020_QE\P775_Sigrun_Lange\P775_Sigrun_Lange_H_EV.raw~; SpectrumID: ~3586~; PrecursorID: ~0~; scans: ~7232~
7	1::sp|cRAP087|P02769|ALBU_BOVIN	Serum albumin OS=Bos taurus GN=ALB PE=1 SV=4	1705	79	1.4e-164	71244	44	22	28	15	48.9	5.82	MKWVTFISLLLLFSSAYSRGVFRRDTHKSEIAHRFKDLGEEHFKGLVLIAFSQYLQQCPFDEHVKLVNELTEFAKTCVADESHAGCEKSLHTLFGDELCKVASLRETYGDMADCCEKQEPERNECFLSHKDDSPDLPKLKPDPNTLCDEFKADEKKFWGKYLYEIARRHPYFYAPELLYYANKYNGVFQECCQAEDKGACLLPKIETMREKVLASSARQRLRCASIQKFGERALKAWSVARLSQKFPKAEFVEVTKLVTDLTKVHKECCHGDLLECADDRADLAKYICDNQDTISSKLKECCDKPLLEKSHCIAEVEKDAIPENLPPLTADFAEDKDVCKNYQEAKDAFLGSFLYEYSRRHPEYAVSVLLRLAKEYEATLEECCAKDDPHACYSTVFDK…	3648	6668	1	1	1	700.851	2	0.0184	569	580	0	44.49	0.44	K	TVMENFVAFVDK	C		Deamidated (NQ)	0.000010000000.0			File: ~Z:\CORE\RAW_DATA_2020_QE\P775_Sigrun_Lange\P775_Sigrun_Lange_H_EV.raw~; SpectrumID: ~6806~; PrecursorID: ~0~; scans: ~10617~
7	1::sp|cRAP087|P02769|ALBU_BOVIN	Serum albumin OS=Bos taurus GN=ALB PE=1 SV=4	1705	79	1.4e-164	71244	44	22	28	15	48.9	5.82	MKWVTFISLLLLFSSAYSRGVFRRDTHKSEIAHRFKDLGEEHFKGLVLIAFSQYLQQCPFDEHVKLVNELTEFAKTCVADESHAGCEKSLHTLFGDELCKVASLRETYGDMADCCEKQEPERNECFLSHKDDSPDLPKLKPDPNTLCDEFKADEKKFWGKYLYEIARRHPYFYAPELLYYANKYNGVFQECCQAEDKGACLLPKIETMREKVLASSARQRLRCASIQKFGERALKAWSVARLSQKFPKAEFVEVTKLVTDLTKVHKECCHGDLLECADDRADLAKYICDNQDTISSKLKECCDKPLLEKSHCIAEVEKDAIPENLPPLTADFAEDKDVCKNYQEAKDAFLGSFLYEYSRRHPEYAVSVLLRLAKEYEATLEECCAKDDPHACYSTVFDK…	3727	5303	1	1	1	708.347	2	-0.0013	569	580	0	78.42	0.00019	K	TVMENFVAFVDK	C		Oxidation (M)	0.003000000000.0			File: ~Z:\CORE\RAW_DATA_2020_QE\P775_Sigrun_Lange\P775_Sigrun_Lange_H_EV.raw~; SpectrumID: ~5416~; PrecursorID: ~0~; scans: ~9158~
7	1::sp|cRAP087|P02769|ALBU_BOVIN	Serum albumin OS=Bos taurus GN=ALB PE=1 SV=4	1705	79	1.4e-164	71244	44	22	28	15	48.9	5.82	MKWVTFISLLLLFSSAYSRGVFRRDTHKSEIAHRFKDLGEEHFKGLVLIAFSQYLQQCPFDEHVKLVNELTEFAKTCVADESHAGCEKSLHTLFGDELCKVASLRETYGDMADCCEKQEPERNECFLSHKDDSPDLPKLKPDPNTLCDEFKADEKKFWGKYLYEIARRHPYFYAPELLYYANKYNGVFQECCQAEDKGACLLPKIETMREKVLASSARQRLRCASIQKFGERALKAWSVARLSQKFPKAEFVEVTKLVTDLTKVHKECCHGDLLECADDRADLAKYICDNQDTISSKLKECCDKPLLEKSHCIAEVEKDAIPENLPPLTADFAEDKDVCKNYQEAKDAFLGSFLYEYSRRHPEYAVSVLLRLAKEYEATLEECCAKDDPHACYSTVFDK…	3739	4682	1	1	1	473.903	3	0.0003	89	100	0	51.55	0.11	K	SLHTLFGDELCK	V						File: ~Z:\CORE\RAW_DATA_2020_QE\P775_Sigrun_Lange\P775_Sigrun_Lange_H_EV.raw~; SpectrumID: ~4794~; PrecursorID: ~0~; scans: ~8504~
7	1::sp|cRAP087|P02769|ALBU_BOVIN	Serum albumin OS=Bos taurus GN=ALB PE=1 SV=4	1705	79	1.4e-164	71244	44	22	28	15	48.9	5.82	MKWVTFISLLLLFSSAYSRGVFRRDTHKSEIAHRFKDLGEEHFKGLVLIAFSQYLQQCPFDEHVKLVNELTEFAKTCVADESHAGCEKSLHTLFGDELCKVASLRETYGDMADCCEKQEPERNECFLSHKDDSPDLPKLKPDPNTLCDEFKADEKKFWGKYLYEIARRHPYFYAPELLYYANKYNGVFQECCQAEDKGACLLPKIETMREKVLASSARQRLRCASIQKFGERALKAWSVARLSQKFPKAEFVEVTKLVTDLTKVHKECCHGDLLECADDRADLAKYICDNQDTISSKLKECCDKPLLEKSHCIAEVEKDAIPENLPPLTADFAEDKDVCKNYQEAKDAFLGSFLYEYSRRHPEYAVSVLLRLAKEYEATLEECCAKDDPHACYSTVFDK…	3863	4807	1	1	1	480.609	3	-0.0005	360	371	1	48.16	0.092	R	RHPEYAVSVLLR	L						File: ~Z:\CORE\RAW_DATA_2020_QE\P775_Sigrun_Lange\P775_Sigrun_Lange_H_EV.raw~; SpectrumID: ~4919~; PrecursorID: ~0~; scans: ~8635~
7	1::sp|cRAP087|P02769|ALBU_BOVIN	Serum albumin OS=Bos taurus GN=ALB PE=1 SV=4	1705	79	1.4e-164	71244	44	22	28	15	48.9	5.82	MKWVTFISLLLLFSSAYSRGVFRRDTHKSEIAHRFKDLGEEHFKGLVLIAFSQYLQQCPFDEHVKLVNELTEFAKTCVADESHAGCEKSLHTLFGDELCKVASLRETYGDMADCCEKQEPERNECFLSHKDDSPDLPKLKPDPNTLCDEFKADEKKFWGKYLYEIARRHPYFYAPELLYYANKYNGVFQECCQAEDKGACLLPKIETMREKVLASSARQRLRCASIQKFGERALKAWSVARLSQKFPKAEFVEVTKLVTDLTKVHKECCHGDLLECADDRADLAKYICDNQDTISSKLKECCDKPLLEKSHCIAEVEKDAIPENLPPLTADFAEDKDVCKNYQEAKDAFLGSFLYEYSRRHPEYAVSVLLRLAKEYEATLEECCAKDDPHACYSTVFDK…	3881	2131	1	1	1	722.324	2	-0.0011	286	297	0	86.94	1.5e-05	K	YICDNQDTISSK	L						File: ~Z:\CORE\RAW_DATA_2020_QE\P775_Sigrun_Lange\P775_Sigrun_Lange_H_EV.raw~; SpectrumID: ~2241~; PrecursorID: ~0~; scans: ~5722~
7	1::sp|cRAP087|P02769|ALBU_BOVIN	Serum albumin OS=Bos taurus GN=ALB PE=1 SV=4	1705	79	1.4e-164	71244	44	22	28	15	48.9	5.82	MKWVTFISLLLLFSSAYSRGVFRRDTHKSEIAHRFKDLGEEHFKGLVLIAFSQYLQQCPFDEHVKLVNELTEFAKTCVADESHAGCEKSLHTLFGDELCKVASLRETYGDMADCCEKQEPERNECFLSHKDDSPDLPKLKPDPNTLCDEFKADEKKFWGKYLYEIARRHPYFYAPELLYYANKYNGVFQECCQAEDKGACLLPKIETMREKVLASSARQRLRCASIQKFGERALKAWSVARLSQKFPKAEFVEVTKLVTDLTKVHKECCHGDLLECADDRADLAKYICDNQDTISSKLKECCDKPLLEKSHCIAEVEKDAIPENLPPLTADFAEDKDVCKNYQEAKDAFLGSFLYEYSRRHPEYAVSVLLRLAKEYEATLEECCAKDDPHACYSTVFDK…	4031	710	1	1	1	488.534	3	-0.0007	76	88	0	52.13	0.011	K	TCVADESHAGCEK	S						File: ~Z:\CORE\RAW_DATA_2020_QE\P775_Sigrun_Lange\P775_Sigrun_Lange_H_EV.raw~; SpectrumID: ~751~; PrecursorID: ~0~; scans: ~3948~
7	1::sp|cRAP087|P02769|ALBU_BOVIN	Serum albumin OS=Bos taurus GN=ALB PE=1 SV=4	1705	79	1.4e-164	71244	44	22	28	15	48.9	5.82	MKWVTFISLLLLFSSAYSRGVFRRDTHKSEIAHRFKDLGEEHFKGLVLIAFSQYLQQCPFDEHVKLVNELTEFAKTCVADESHAGCEKSLHTLFGDELCKVASLRETYGDMADCCEKQEPERNECFLSHKDDSPDLPKLKPDPNTLCDEFKADEKKFWGKYLYEIARRHPYFYAPELLYYANKYNGVFQECCQAEDKGACLLPKIETMREKVLASSARQRLRCASIQKFGERALKAWSVARLSQKFPKAEFVEVTKLVTDLTKVHKECCHGDLLECADDRADLAKYICDNQDTISSKLKECCDKPLLEKSHCIAEVEKDAIPENLPPLTADFAEDKDVCKNYQEAKDAFLGSFLYEYSRRHPEYAVSVLLRLAKEYEATLEECCAKDDPHACYSTVFDK…	4032	712	1	1	1	732.298	2	-0.0002	76	88	0	28.9	2.4	K	TCVADESHAGCEK	S						File: ~Z:\CORE\RAW_DATA_2020_QE\P775_Sigrun_Lange\P775_Sigrun_Lange_H_EV.raw~; SpectrumID: ~753~; PrecursorID: ~0~; scans: ~3950~
7	1::sp|cRAP087|P02769|ALBU_BOVIN	Serum albumin OS=Bos taurus GN=ALB PE=1 SV=4	1705	79	1.4e-164	71244	44	22	28	15	48.9	5.82	MKWVTFISLLLLFSSAYSRGVFRRDTHKSEIAHRFKDLGEEHFKGLVLIAFSQYLQQCPFDEHVKLVNELTEFAKTCVADESHAGCEKSLHTLFGDELCKVASLRETYGDMADCCEKQEPERNECFLSHKDDSPDLPKLKPDPNTLCDEFKADEKKFWGKYLYEIARRHPYFYAPELLYYANKYNGVFQECCQAEDKGACLLPKIETMREKVLASSARQRLRCASIQKFGERALKAWSVARLSQKFPKAEFVEVTKLVTDLTKVHKECCHGDLLECADDRADLAKYICDNQDTISSKLKECCDKPLLEKSHCIAEVEKDAIPENLPPLTADFAEDKDVCKNYQEAKDAFLGSFLYEYSRRHPEYAVSVLLRLAKEYEATLEECCAKDDPHACYSTVFDK…	4102	5755	1	1	1	740.401	2	0	421	433	0	99.64	1.1e-06	K	LGEYGFQNALIVR	Y						File: ~Z:\CORE\RAW_DATA_2020_QE\P775_Sigrun_Lange\P775_Sigrun_Lange_H_EV.raw~; SpectrumID: ~5875~; PrecursorID: ~0~; scans: ~9640~
7	1::sp|cRAP087|P02769|ALBU_BOVIN	Serum albumin OS=Bos taurus GN=ALB PE=1 SV=4	1705	79	1.4e-164	71244	44	22	28	15	48.9	5.82	MKWVTFISLLLLFSSAYSRGVFRRDTHKSEIAHRFKDLGEEHFKGLVLIAFSQYLQQCPFDEHVKLVNELTEFAKTCVADESHAGCEKSLHTLFGDELCKVASLRETYGDMADCCEKQEPERNECFLSHKDDSPDLPKLKPDPNTLCDEFKADEKKFWGKYLYEIARRHPYFYAPELLYYANKYNGVFQECCQAEDKGACLLPKIETMREKVLASSARQRLRCASIQKFGERALKAWSVARLSQKFPKAEFVEVTKLVTDLTKVHKECCHGDLLECADDRADLAKYICDNQDTISSKLKECCDKPLLEKSHCIAEVEKDAIPENLPPLTADFAEDKDVCKNYQEAKDAFLGSFLYEYSRRHPEYAVSVLLRLAKEYEATLEECCAKDDPHACYSTVFDK…	4193	1241	1	1	1	747.763	2	0.0008	106	117	0	71.33	5e-06	R	ETYGDMADCCEK	Q		Oxidation (M)	0.000003000000.0			File: ~Z:\CORE\RAW_DATA_2020_QE\P775_Sigrun_Lange\P775_Sigrun_Lange_H_EV.raw~; SpectrumID: ~1333~; PrecursorID: ~0~; scans: ~4668~
7	1::sp|cRAP087|P02769|ALBU_BOVIN	Serum albumin OS=Bos taurus GN=ALB PE=1 SV=4	1705	79	1.4e-164	71244	44	22	28	15	48.9	5.82	MKWVTFISLLLLFSSAYSRGVFRRDTHKSEIAHRFKDLGEEHFKGLVLIAFSQYLQQCPFDEHVKLVNELTEFAKTCVADESHAGCEKSLHTLFGDELCKVASLRETYGDMADCCEKQEPERNECFLSHKDDSPDLPKLKPDPNTLCDEFKADEKKFWGKYLYEIARRHPYFYAPELLYYANKYNGVFQECCQAEDKGACLLPKIETMREKVLASSARQRLRCASIQKFGERALKAWSVARLSQKFPKAEFVEVTKLVTDLTKVHKECCHGDLLECADDRADLAKYICDNQDTISSKLKECCDKPLLEKSHCIAEVEKDAIPENLPPLTADFAEDKDVCKNYQEAKDAFLGSFLYEYSRRHPEYAVSVLLRLAKEYEATLEECCAKDDPHACYSTVFDK…	4232	2585	1	1	1	751.811	2	0.0008	375	386	0	65.53	0.00074	K	EYEATLEECCAK	D						File: ~Z:\CORE\RAW_DATA_2020_QE\P775_Sigrun_Lange\P775_Sigrun_Lange_H_EV.raw~; SpectrumID: ~2695~; PrecursorID: ~0~; scans: ~6247~
7	1::sp|cRAP087|P02769|ALBU_BOVIN	Serum albumin OS=Bos taurus GN=ALB PE=1 SV=4	1705	79	1.4e-164	71244	44	22	28	15	48.9	5.82	MKWVTFISLLLLFSSAYSRGVFRRDTHKSEIAHRFKDLGEEHFKGLVLIAFSQYLQQCPFDEHVKLVNELTEFAKTCVADESHAGCEKSLHTLFGDELCKVASLRETYGDMADCCEKQEPERNECFLSHKDDSPDLPKLKPDPNTLCDEFKADEKKFWGKYLYEIARRHPYFYAPELLYYANKYNGVFQECCQAEDKGACLLPKIETMREKVLASSARQRLRCASIQKFGERALKAWSVARLSQKFPKAEFVEVTKLVTDLTKVHKECCHGDLLECADDRADLAKYICDNQDTISSKLKECCDKPLLEKSHCIAEVEKDAIPENLPPLTADFAEDKDVCKNYQEAKDAFLGSFLYEYSRRHPEYAVSVLLRLAKEYEATLEECCAKDDPHACYSTVFDK…	4263	4437	1	1	0	756.425	2	-0.0003	438	451	0	84.35	2.5e-05	K	VPQVSTPTLVEVSR	S						File: ~Z:\CORE\RAW_DATA_2020_QE\P775_Sigrun_Lange\P775_Sigrun_Lange_H_EV.raw~; SpectrumID: ~4549~; PrecursorID: ~0~; scans: ~8247~
7	1::sp|cRAP087|P02769|ALBU_BOVIN	Serum albumin OS=Bos taurus GN=ALB PE=1 SV=4	1705	79	1.4e-164	71244	44	22	28	15	48.9	5.82	MKWVTFISLLLLFSSAYSRGVFRRDTHKSEIAHRFKDLGEEHFKGLVLIAFSQYLQQCPFDEHVKLVNELTEFAKTCVADESHAGCEKSLHTLFGDELCKVASLRETYGDMADCCEKQEPERNECFLSHKDDSPDLPKLKPDPNTLCDEFKADEKKFWGKYLYEIARRHPYFYAPELLYYANKYNGVFQECCQAEDKGACLLPKIETMREKVLASSARQRLRCASIQKFGERALKAWSVARLSQKFPKAEFVEVTKLVTDLTKVHKECCHGDLLECADDRADLAKYICDNQDTISSKLKECCDKPLLEKSHCIAEVEKDAIPENLPPLTADFAEDKDVCKNYQEAKDAFLGSFLYEYSRRHPEYAVSVLLRLAKEYEATLEECCAKDDPHACYSTVFDK…	4357	1736	1	1	1	511.598	3	-0.0015	298	309	1	27.74	33	K	LKECCDKPLLEK	S						File: ~Z:\CORE\RAW_DATA_2020_QE\P775_Sigrun_Lange\P775_Sigrun_Lange_H_EV.raw~; SpectrumID: ~1844~; PrecursorID: ~0~; scans: ~5276~
7	1::sp|cRAP087|P02769|ALBU_BOVIN	Serum albumin OS=Bos taurus GN=ALB PE=1 SV=4	1705	79	1.4e-164	71244	44	22	28	15	48.9	5.82	MKWVTFISLLLLFSSAYSRGVFRRDTHKSEIAHRFKDLGEEHFKGLVLIAFSQYLQQCPFDEHVKLVNELTEFAKTCVADESHAGCEKSLHTLFGDELCKVASLRETYGDMADCCEKQEPERNECFLSHKDDSPDLPKLKPDPNTLCDEFKADEKKFWGKYLYEIARRHPYFYAPELLYYANKYNGVFQECCQAEDKGACLLPKIETMREKVLASSARQRLRCASIQKFGERALKAWSVARLSQKFPKAEFVEVTKLVTDLTKVHKECCHGDLLECADDRADLAKYICDNQDTISSKLKECCDKPLLEKSHCIAEVEKDAIPENLPPLTADFAEDKDVCKNYQEAKDAFLGSFLYEYSRRHPEYAVSVLLRLAKEYEATLEECCAKDDPHACYSTVFDK…	4473	7619	1	1	1	784.375	2	0	347	359	0	85.99	3.9e-05	K	DAFLGSFLYEYSR	R						File: ~Z:\CORE\RAW_DATA_2020_QE\P775_Sigrun_Lange\P775_Sigrun_Lange_H_EV.raw~; SpectrumID: ~7896~; PrecursorID: ~0~; scans: ~11762~
7	1::sp|cRAP087|P02769|ALBU_BOVIN	Serum albumin OS=Bos taurus GN=ALB PE=1 SV=4	1705	79	1.4e-164	71244	44	22	28	15	48.9	5.82	MKWVTFISLLLLFSSAYSRGVFRRDTHKSEIAHRFKDLGEEHFKGLVLIAFSQYLQQCPFDEHVKLVNELTEFAKTCVADESHAGCEKSLHTLFGDELCKVASLRETYGDMADCCEKQEPERNECFLSHKDDSPDLPKLKPDPNTLCDEFKADEKKFWGKYLYEIARRHPYFYAPELLYYANKYNGVFQECCQAEDKGACLLPKIETMREKVLASSARQRLRCASIQKFGERALKAWSVARLSQKFPKAEFVEVTKLVTDLTKVHKECCHGDLLECADDRADLAKYICDNQDTISSKLKECCDKPLLEKSHCIAEVEKDAIPENLPPLTADFAEDKDVCKNYQEAKDAFLGSFLYEYSRRHPEYAVSVLLRLAKEYEATLEECCAKDDPHACYSTVFDK…	4518	3644	1	1	1	526.26	3	-0.0006	139	151	0	54.49	0.062	K	LKPDPNTLCDEFK	A						File: ~Z:\CORE\RAW_DATA_2020_QE\P775_Sigrun_Lange\P775_Sigrun_Lange_H_EV.raw~; SpectrumID: ~3755~; PrecursorID: ~0~; scans: ~7412~
7	1::sp|cRAP087|P02769|ALBU_BOVIN	Serum albumin OS=Bos taurus GN=ALB PE=1 SV=4	1705	79	1.4e-164	71244	44	22	28	15	48.9	5.82	MKWVTFISLLLLFSSAYSRGVFRRDTHKSEIAHRFKDLGEEHFKGLVLIAFSQYLQQCPFDEHVKLVNELTEFAKTCVADESHAGCEKSLHTLFGDELCKVASLRETYGDMADCCEKQEPERNECFLSHKDDSPDLPKLKPDPNTLCDEFKADEKKFWGKYLYEIARRHPYFYAPELLYYANKYNGVFQECCQAEDKGACLLPKIETMREKVLASSARQRLRCASIQKFGERALKAWSVARLSQKFPKAEFVEVTKLVTDLTKVHKECCHGDLLECADDRADLAKYICDNQDTISSKLKECCDKPLLEKSHCIAEVEKDAIPENLPPLTADFAEDKDVCKNYQEAKDAFLGSFLYEYSRRHPEYAVSVLLRLAKEYEATLEECCAKDDPHACYSTVFDK…	4522	3634	1	1	1	789.39	2	0.0214	139	151	0	49.04	0.23	K	LKPDPNTLCDEFK	A		Deamidated (NQ)	0.0000010000000.0			File: ~Z:\CORE\RAW_DATA_2020_QE\P775_Sigrun_Lange\P775_Sigrun_Lange_H_EV.raw~; SpectrumID: ~3745~; PrecursorID: ~0~; scans: ~7401~
7	1::sp|cRAP087|P02769|ALBU_BOVIN	Serum albumin OS=Bos taurus GN=ALB PE=1 SV=4	1705	79	1.4e-164	71244	44	22	28	15	48.9	5.82	MKWVTFISLLLLFSSAYSRGVFRRDTHKSEIAHRFKDLGEEHFKGLVLIAFSQYLQQCPFDEHVKLVNELTEFAKTCVADESHAGCEKSLHTLFGDELCKVASLRETYGDMADCCEKQEPERNECFLSHKDDSPDLPKLKPDPNTLCDEFKADEKKFWGKYLYEIARRHPYFYAPELLYYANKYNGVFQECCQAEDKGACLLPKIETMREKVLASSARQRLRCASIQKFGERALKAWSVARLSQKFPKAEFVEVTKLVTDLTKVHKECCHGDLLECADDRADLAKYICDNQDTISSKLKECCDKPLLEKSHCIAEVEKDAIPENLPPLTADFAEDKDVCKNYQEAKDAFLGSFLYEYSRRHPEYAVSVLLRLAKEYEATLEECCAKDDPHACYSTVFDK…	4764	3566	1	1	0	820.472	2	-0.0014	437	451	1	94.2	1.6e-06	R	KVPQVSTPTLVEVSR	S						File: ~Z:\CORE\RAW_DATA_2020_QE\P775_Sigrun_Lange\P775_Sigrun_Lange_H_EV.raw~; SpectrumID: ~3677~; PrecursorID: ~0~; scans: ~7328~
7	1::sp|cRAP087|P02769|ALBU_BOVIN	Serum albumin OS=Bos taurus GN=ALB PE=1 SV=4	1705	79	1.4e-164	71244	44	22	28	15	48.9	5.82	MKWVTFISLLLLFSSAYSRGVFRRDTHKSEIAHRFKDLGEEHFKGLVLIAFSQYLQQCPFDEHVKLVNELTEFAKTCVADESHAGCEKSLHTLFGDELCKVASLRETYGDMADCCEKQEPERNECFLSHKDDSPDLPKLKPDPNTLCDEFKADEKKFWGKYLYEIARRHPYFYAPELLYYANKYNGVFQECCQAEDKGACLLPKIETMREKVLASSARQRLRCASIQKFGERALKAWSVARLSQKFPKAEFVEVTKLVTDLTKVHKECCHGDLLECADDRADLAKYICDNQDTISSKLKECCDKPLLEKSHCIAEVEKDAIPENLPPLTADFAEDKDVCKNYQEAKDAFLGSFLYEYSRRHPEYAVSVLLRLAKEYEATLEECCAKDDPHACYSTVFDK…	4766	3564	1	1	0	547.317	3	-0.0007	437	451	1	87.21	8e-06	R	KVPQVSTPTLVEVSR	S						File: ~Z:\CORE\RAW_DATA_2020_QE\P775_Sigrun_Lange\P775_Sigrun_Lange_H_EV.raw~; SpectrumID: ~3675~; PrecursorID: ~0~; scans: ~7326~
7	1::sp|cRAP087|P02769|ALBU_BOVIN	Serum albumin OS=Bos taurus GN=ALB PE=1 SV=4	1705	79	1.4e-164	71244	44	22	28	15	48.9	5.82	MKWVTFISLLLLFSSAYSRGVFRRDTHKSEIAHRFKDLGEEHFKGLVLIAFSQYLQQCPFDEHVKLVNELTEFAKTCVADESHAGCEKSLHTLFGDELCKVASLRETYGDMADCCEKQEPERNECFLSHKDDSPDLPKLKPDPNTLCDEFKADEKKFWGKYLYEIARRHPYFYAPELLYYANKYNGVFQECCQAEDKGACLLPKIETMREKVLASSARQRLRCASIQKFGERALKAWSVARLSQKFPKAEFVEVTKLVTDLTKVHKECCHGDLLECADDRADLAKYICDNQDTISSKLKECCDKPLLEKSHCIAEVEKDAIPENLPPLTADFAEDKDVCKNYQEAKDAFLGSFLYEYSRRHPEYAVSVLLRLAKEYEATLEECCAKDDPHACYSTVFDK…	5205	7027	1	1	1	870.918	2	-0.0016	469	482	0	112.56	9.4e-08	R	MPCTEDYLSLILNR	L		Oxidation (M)	0.30000000000000.0			File: ~Z:\CORE\RAW_DATA_2020_QE\P775_Sigrun_Lange\P775_Sigrun_Lange_H_EV.raw~; SpectrumID: ~7177~; PrecursorID: ~0~; scans: ~11007~
7	1::sp|cRAP087|P02769|ALBU_BOVIN	Serum albumin OS=Bos taurus GN=ALB PE=1 SV=4	1705	79	1.4e-164	71244	44	22	28	15	48.9	5.82	MKWVTFISLLLLFSSAYSRGVFRRDTHKSEIAHRFKDLGEEHFKGLVLIAFSQYLQQCPFDEHVKLVNELTEFAKTCVADESHAGCEKSLHTLFGDELCKVASLRETYGDMADCCEKQEPERNECFLSHKDDSPDLPKLKPDPNTLCDEFKADEKKFWGKYLYEIARRHPYFYAPELLYYANKYNGVFQECCQAEDKGACLLPKIETMREKVLASSARQRLRCASIQKFGERALKAWSVARLSQKFPKAEFVEVTKLVTDLTKVHKECCHGDLLECADDRADLAKYICDNQDTISSKLKECCDKPLLEKSHCIAEVEKDAIPENLPPLTADFAEDKDVCKNYQEAKDAFLGSFLYEYSRRHPEYAVSVLLRLAKEYEATLEECCAKDDPHACYSTVFDK…	5206	7029	1	1	1	580.948	3	-0.0012	469	482	0	44.82	0.56	R	MPCTEDYLSLILNR	L		Oxidation (M)	0.30000000000000.0			File: ~Z:\CORE\RAW_DATA_2020_QE\P775_Sigrun_Lange\P775_Sigrun_Lange_H_EV.raw~; SpectrumID: ~7179~; PrecursorID: ~0~; scans: ~11009~
7	1::sp|cRAP087|P02769|ALBU_BOVIN	Serum albumin OS=Bos taurus GN=ALB PE=1 SV=4	1705	79	1.4e-164	71244	44	22	28	15	48.9	5.82	MKWVTFISLLLLFSSAYSRGVFRRDTHKSEIAHRFKDLGEEHFKGLVLIAFSQYLQQCPFDEHVKLVNELTEFAKTCVADESHAGCEKSLHTLFGDELCKVASLRETYGDMADCCEKQEPERNECFLSHKDDSPDLPKLKPDPNTLCDEFKADEKKFWGKYLYEIARRHPYFYAPELLYYANKYNGVFQECCQAEDKGACLLPKIETMREKVLASSARQRLRCASIQKFGERALKAWSVARLSQKFPKAEFVEVTKLVTDLTKVHKECCHGDLLECADDRADLAKYICDNQDTISSKLKECCDKPLLEKSHCIAEVEKDAIPENLPPLTADFAEDKDVCKNYQEAKDAFLGSFLYEYSRRHPEYAVSVLLRLAKEYEATLEECCAKDDPHACYSTVFDK…	5741	4152	1	1	1	940.964	2	-0.0005	508	523	0	50.87	0.17	R	RPCFSALTPDETYVPK	A						File: ~Z:\CORE\RAW_DATA_2020_QE\P775_Sigrun_Lange\P775_Sigrun_Lange_H_EV.raw~; SpectrumID: ~4264~; PrecursorID: ~0~; scans: ~7947~
7	1::sp|cRAP087|P02769|ALBU_BOVIN	Serum albumin OS=Bos taurus GN=ALB PE=1 SV=4	1705	79	1.4e-164	71244	44	22	28	15	48.9	5.82	MKWVTFISLLLLFSSAYSRGVFRRDTHKSEIAHRFKDLGEEHFKGLVLIAFSQYLQQCPFDEHVKLVNELTEFAKTCVADESHAGCEKSLHTLFGDELCKVASLRETYGDMADCCEKQEPERNECFLSHKDDSPDLPKLKPDPNTLCDEFKADEKKFWGKYLYEIARRHPYFYAPELLYYANKYNGVFQECCQAEDKGACLLPKIETMREKVLASSARQRLRCASIQKFGERALKAWSVARLSQKFPKAEFVEVTKLVTDLTKVHKECCHGDLLECADDRADLAKYICDNQDTISSKLKECCDKPLLEKSHCIAEVEKDAIPENLPPLTADFAEDKDVCKNYQEAKDAFLGSFLYEYSRRHPEYAVSVLLRLAKEYEATLEECCAKDDPHACYSTVFDK…	5819	5277	1	1	1	636.644	3	-0.0027	529	544	0	52.81	0.1	K	LFTFHADICTLPDTEK	Q						File: ~Z:\CORE\RAW_DATA_2020_QE\P775_Sigrun_Lange\P775_Sigrun_Lange_H_EV.raw~; SpectrumID: ~5390~; PrecursorID: ~0~; scans: ~9130~
7	1::sp|cRAP087|P02769|ALBU_BOVIN	Serum albumin OS=Bos taurus GN=ALB PE=1 SV=4	1705	79	1.4e-164	71244	44	22	28	15	48.9	5.82	MKWVTFISLLLLFSSAYSRGVFRRDTHKSEIAHRFKDLGEEHFKGLVLIAFSQYLQQCPFDEHVKLVNELTEFAKTCVADESHAGCEKSLHTLFGDELCKVASLRETYGDMADCCEKQEPERNECFLSHKDDSPDLPKLKPDPNTLCDEFKADEKKFWGKYLYEIARRHPYFYAPELLYYANKYNGVFQECCQAEDKGACLLPKIETMREKVLASSARQRLRCASIQKFGERALKAWSVARLSQKFPKAEFVEVTKLVTDLTKVHKECCHGDLLECADDRADLAKYICDNQDTISSKLKECCDKPLLEKSHCIAEVEKDAIPENLPPLTADFAEDKDVCKNYQEAKDAFLGSFLYEYSRRHPEYAVSVLLRLAKEYEATLEECCAKDDPHACYSTVFDK…	5915	6743	1	1	1	978.484	2	0.0002	319	336	0	57.98	0.03	K	DAIPENLPPLTADFAEDK	D						File: ~Z:\CORE\RAW_DATA_2020_QE\P775_Sigrun_Lange\P775_Sigrun_Lange_H_EV.raw~; SpectrumID: ~6882~; PrecursorID: ~0~; scans: ~10697~
7	1::sp|cRAP087|P02769|ALBU_BOVIN	Serum albumin OS=Bos taurus GN=ALB PE=1 SV=4	1705	79	1.4e-164	71244	44	22	28	15	48.9	5.82	MKWVTFISLLLLFSSAYSRGVFRRDTHKSEIAHRFKDLGEEHFKGLVLIAFSQYLQQCPFDEHVKLVNELTEFAKTCVADESHAGCEKSLHTLFGDELCKVASLRETYGDMADCCEKQEPERNECFLSHKDDSPDLPKLKPDPNTLCDEFKADEKKFWGKYLYEIARRHPYFYAPELLYYANKYNGVFQECCQAEDKGACLLPKIETMREKVLASSARQRLRCASIQKFGERALKAWSVARLSQKFPKAEFVEVTKLVTDLTKVHKECCHGDLLECADDRADLAKYICDNQDTISSKLKECCDKPLLEKSHCIAEVEKDAIPENLPPLTADFAEDKDVCKNYQEAKDAFLGSFLYEYSRRHPEYAVSVLLRLAKEYEATLEECCAKDDPHACYSTVFDK…	7238	5796	1	1	1	820.065	3	-0.0002	319	340	1	52.52	0.11	K	DAIPENLPPLTADFAEDKDVCK	N						File: ~Z:\CORE\RAW_DATA_2020_QE\P775_Sigrun_Lange\P775_Sigrun_Lange_H_EV.raw~; SpectrumID: ~5917~; PrecursorID: ~0~; scans: ~9684~	emPAI	1.74
8	2::tr|Q4KVK3|Q4KVK3_HIPHI	Complement component c3 (Fragment) OS=Hippoglossus hippoglossus OX=8267 GN=C3 PE=2 SV=1	1690	79	4e-163	59460	69	33	25	16	55.4	5.66	LIAMQESRTLCAATVSSLPGSVDKAVQYLERRLDSLTNPYAVAMTSYALANEGKLNQEVLFKFASPELSHWPSPKGRIYTLEATAYALLALVKVGAFEEARPIVRWFNQQQKVGGGFGSTQATIIVYQAVAEYWASAKEPEYDLNVDILLPGRSKPEKFILNEENVYTTRTSKIRGLSQDVKVTATGSGEATVTMVSLYYALPQKESAVCQKFNMSVQLIPDKMDEDEKIYKLKIEVLYKDREQDASMSILDIGLLTGFTVNTNDLDSLSKGHARTISKYEMNTALSERGSLIIYLDKVSHTRPEEITFRIHQTMKVGVLQPATVSVYEYYDQRHCVKFYHPERKAGQLMRLCRNDECTCAEENCSMQKKGKISNDLRTEKSCETTPTSKIDFVYKVRL…	691	2269	1	1	1	439.74	2	-0.0002	25	31	0	50.64	0.075	K	AVQYLER	R						File: ~Z:\CORE\RAW_DATA_2020_QE\P775_Sigrun_Lange\P775_Sigrun_Lange_H_EV.raw~; SpectrumID: ~2379~; PrecursorID: ~0~; scans: ~5879~
8	2::tr|Q4KVK3|Q4KVK3_HIPHI	Complement component c3 (Fragment) OS=Hippoglossus hippoglossus OX=8267 GN=C3 PE=2 SV=1	1690	79	4e-163	59460	69	33	25	16	55.4	5.66	LIAMQESRTLCAATVSSLPGSVDKAVQYLERRLDSLTNPYAVAMTSYALANEGKLNQEVLFKFASPELSHWPSPKGRIYTLEATAYALLALVKVGAFEEARPIVRWFNQQQKVGGGFGSTQATIIVYQAVAEYWASAKEPEYDLNVDILLPGRSKPEKFILNEENVYTTRTSKIRGLSQDVKVTATGSGEATVTMVSLYYALPQKESAVCQKFNMSVQLIPDKMDEDEKIYKLKIEVLYKDREQDASMSILDIGLLTGFTVNTNDLDSLSKGHARTISKYEMNTALSERGSLIIYLDKVSHTRPEEITFRIHQTMKVGVLQPATVSVYEYYDQRHCVKFYHPERKAGQLMRLCRNDECTCAEENCSMQKKGKISNDLRTEKSCETTPTSKIDFVYKVRL…	1193	2281	1	1	0	489.743	2	-0.0005	106	112	0	24.66	43	R	WFNQQQK	V						File: ~Z:\CORE\RAW_DATA_2020_QE\P775_Sigrun_Lange\P775_Sigrun_Lange_H_EV.raw~; SpectrumID: ~2391~; PrecursorID: ~0~; scans: ~5894~
8	2::tr|Q4KVK3|Q4KVK3_HIPHI	Complement component c3 (Fragment) OS=Hippoglossus hippoglossus OX=8267 GN=C3 PE=2 SV=1	1690	79	4e-163	59460	69	33	25	16	55.4	5.66	LIAMQESRTLCAATVSSLPGSVDKAVQYLERRLDSLTNPYAVAMTSYALANEGKLNQEVLFKFASPELSHWPSPKGRIYTLEATAYALLALVKVGAFEEARPIVRWFNQQQKVGGGFGSTQATIIVYQAVAEYWASAKEPEYDLNVDILLPGRSKPEKFILNEENVYTTRTSKIRGLSQDVKVTATGSGEATVTMVSLYYALPQKESAVCQKFNMSVQLIPDKMDEDEKIYKLKIEVLYKDREQDASMSILDIGLLTGFTVNTNDLDSLSKGHARTISKYEMNTALSERGSLIIYLDKVSHTRPEEITFRIHQTMKVGVLQPATVSVYEYYDQRHCVKFYHPERKAGQLMRLCRNDECTCAEENCSMQKKGKISNDLRTEKSCETTPTSKIDFVYKVRL…	1263	3794	1	1	1	495.784	2	-0.0002	55	62	0	67.48	0.0013	K	LNQEVLFK	F						File: ~Z:\CORE\RAW_DATA_2020_QE\P775_Sigrun_Lange\P775_Sigrun_Lange_H_EV.raw~; SpectrumID: ~3906~; PrecursorID: ~0~; scans: ~7571~
8	2::tr|Q4KVK3|Q4KVK3_HIPHI	Complement component c3 (Fragment) OS=Hippoglossus hippoglossus OX=8267 GN=C3 PE=2 SV=1	1690	79	4e-163	59460	69	33	25	16	55.4	5.66	LIAMQESRTLCAATVSSLPGSVDKAVQYLERRLDSLTNPYAVAMTSYALANEGKLNQEVLFKFASPELSHWPSPKGRIYTLEATAYALLALVKVGAFEEARPIVRWFNQQQKVGGGFGSTQATIIVYQAVAEYWASAKEPEYDLNVDILLPGRSKPEKFILNEENVYTTRTSKIRGLSQDVKVTATGSGEATVTMVSLYYALPQKESAVCQKFNMSVQLIPDKMDEDEKIYKLKIEVLYKDREQDASMSILDIGLLTGFTVNTNDLDSLSKGHARTISKYEMNTALSERGSLIIYLDKVSHTRPEEITFRIHQTMKVGVLQPATVSVYEYYDQRHCVKFYHPERKAGQLMRLCRNDECTCAEENCSMQKKGKISNDLRTEKSCETTPTSKIDFVYKVRL…	1368	383	1	1	0	505.727	2	0.0008	382	390	0	52.2	0.035	K	SCETTPTSK	I						File: ~Z:\CORE\RAW_DATA_2020_QE\P775_Sigrun_Lange\P775_Sigrun_Lange_H_EV.raw~; SpectrumID: ~389~; PrecursorID: ~0~; scans: ~3533~
8	2::tr|Q4KVK3|Q4KVK3_HIPHI	Complement component c3 (Fragment) OS=Hippoglossus hippoglossus OX=8267 GN=C3 PE=2 SV=1	1690	79	4e-163	59460	69	33	25	16	55.4	5.66	LIAMQESRTLCAATVSSLPGSVDKAVQYLERRLDSLTNPYAVAMTSYALANEGKLNQEVLFKFASPELSHWPSPKGRIYTLEATAYALLALVKVGAFEEARPIVRWFNQQQKVGGGFGSTQATIIVYQAVAEYWASAKEPEYDLNVDILLPGRSKPEKFILNEENVYTTRTSKIRGLSQDVKVTATGSGEATVTMVSLYYALPQKESAVCQKFNMSVQLIPDKMDEDEKIYKLKIEVLYKDREQDASMSILDIGLLTGFTVNTNDLDSLSKGHARTISKYEMNTALSERGSLIIYLDKVSHTRPEEITFRIHQTMKVGVLQPATVSVYEYYDQRHCVKFYHPERKAGQLMRLCRNDECTCAEENCSMQKKGKISNDLRTEKSCETTPTSKIDFVYKVRL…	1385	3849	1	1	0	507.27	2	-0.0003	452	460	0	53.78	0.028	R	TYLIMGTSK	D						File: ~Z:\CORE\RAW_DATA_2020_QE\P775_Sigrun_Lange\P775_Sigrun_Lange_H_EV.raw~; SpectrumID: ~3961~; PrecursorID: ~0~; scans: ~7629~
8	2::tr|Q4KVK3|Q4KVK3_HIPHI	Complement component c3 (Fragment) OS=Hippoglossus hippoglossus OX=8267 GN=C3 PE=2 SV=1	1690	79	4e-163	59460	69	33	25	16	55.4	5.66	LIAMQESRTLCAATVSSLPGSVDKAVQYLERRLDSLTNPYAVAMTSYALANEGKLNQEVLFKFASPELSHWPSPKGRIYTLEATAYALLALVKVGAFEEARPIVRWFNQQQKVGGGFGSTQATIIVYQAVAEYWASAKEPEYDLNVDILLPGRSKPEKFILNEENVYTTRTSKIRGLSQDVKVTATGSGEATVTMVSLYYALPQKESAVCQKFNMSVQLIPDKMDEDEKIYKLKIEVLYKDREQDASMSILDIGLLTGFTVNTNDLDSLSKGHARTISKYEMNTALSERGSLIIYLDKVSHTRPEEITFRIHQTMKVGVLQPATVSVYEYYDQRHCVKFYHPERKAGQLMRLCRNDECTCAEENCSMQKKGKISNDLRTEKSCETTPTSKIDFVYKVRL…	1445	5283	1	1	0	511.3	2	-0.0001	290	298	0	46.75	0.079	R	GSLIIYLDK	V						File: ~Z:\CORE\RAW_DATA_2020_QE\P775_Sigrun_Lange\P775_Sigrun_Lange_H_EV.raw~; SpectrumID: ~5396~; PrecursorID: ~0~; scans: ~9137~
8	2::tr|Q4KVK3|Q4KVK3_HIPHI	Complement component c3 (Fragment) OS=Hippoglossus hippoglossus OX=8267 GN=C3 PE=2 SV=1	1690	79	4e-163	59460	69	33	25	16	55.4	5.66	LIAMQESRTLCAATVSSLPGSVDKAVQYLERRLDSLTNPYAVAMTSYALANEGKLNQEVLFKFASPELSHWPSPKGRIYTLEATAYALLALVKVGAFEEARPIVRWFNQQQKVGGGFGSTQATIIVYQAVAEYWASAKEPEYDLNVDILLPGRSKPEKFILNEENVYTTRTSKIRGLSQDVKVTATGSGEATVTMVSLYYALPQKESAVCQKFNMSVQLIPDKMDEDEKIYKLKIEVLYKDREQDASMSILDIGLLTGFTVNTNDLDSLSKGHARTISKYEMNTALSERGSLIIYLDKVSHTRPEEITFRIHQTMKVGVLQPATVSVYEYYDQRHCVKFYHPERKAGQLMRLCRNDECTCAEENCSMQKKGKISNDLRTEKSCETTPTSKIDFVYKVRL…	1488	3787	1	1	0	515.268	2	0	452	460	0	48.6	0.11	R	TYLIMGTSK	D		Oxidation (M)	0.000030000.0			File: ~Z:\CORE\RAW_DATA_2020_QE\P775_Sigrun_Lange\P775_Sigrun_Lange_H_EV.raw~; SpectrumID: ~3899~; PrecursorID: ~0~; scans: ~7563~
8	2::tr|Q4KVK3|Q4KVK3_HIPHI	Complement component c3 (Fragment) OS=Hippoglossus hippoglossus OX=8267 GN=C3 PE=2 SV=1	1690	79	4e-163	59460	69	33	25	16	55.4	5.66	LIAMQESRTLCAATVSSLPGSVDKAVQYLERRLDSLTNPYAVAMTSYALANEGKLNQEVLFKFASPELSHWPSPKGRIYTLEATAYALLALVKVGAFEEARPIVRWFNQQQKVGGGFGSTQATIIVYQAVAEYWASAKEPEYDLNVDILLPGRSKPEKFILNEENVYTTRTSKIRGLSQDVKVTATGSGEATVTMVSLYYALPQKESAVCQKFNMSVQLIPDKMDEDEKIYKLKIEVLYKDREQDASMSILDIGLLTGFTVNTNDLDSLSKGHARTISKYEMNTALSERGSLIIYLDKVSHTRPEEITFRIHQTMKVGVLQPATVSVYEYYDQRHCVKFYHPERKAGQLMRLCRNDECTCAEENCSMQKKGKISNDLRTEKSCETTPTSKIDFVYKVRL…	1510	2915	1	1	1	517.244	2	0.0003	443	451	0	71.79	0.00068	R	ESLDLGEDR	T						File: ~Z:\CORE\RAW_DATA_2020_QE\P775_Sigrun_Lange\P775_Sigrun_Lange_H_EV.raw~; SpectrumID: ~3026~; PrecursorID: ~0~; scans: ~6619~
8	2::tr|Q4KVK3|Q4KVK3_HIPHI	Complement component c3 (Fragment) OS=Hippoglossus hippoglossus OX=8267 GN=C3 PE=2 SV=1	1690	79	4e-163	59460	69	33	25	16	55.4	5.66	LIAMQESRTLCAATVSSLPGSVDKAVQYLERRLDSLTNPYAVAMTSYALANEGKLNQEVLFKFASPELSHWPSPKGRIYTLEATAYALLALVKVGAFEEARPIVRWFNQQQKVGGGFGSTQATIIVYQAVAEYWASAKEPEYDLNVDILLPGRSKPEKFILNEENVYTTRTSKIRGLSQDVKVTATGSGEATVTMVSLYYALPQKESAVCQKFNMSVQLIPDKMDEDEKIYKLKIEVLYKDREQDASMSILDIGLLTGFTVNTNDLDSLSKGHARTISKYEMNTALSERGSLIIYLDKVSHTRPEEITFRIHQTMKVGVLQPATVSVYEYYDQRHCVKFYHPERKAGQLMRLCRNDECTCAEENCSMQKKGKISNDLRTEKSCETTPTSKIDFVYKVRL…	1962	2595	1	1	0	560.767	2	0	421	431	0	67.04	0.0026	K	EGSFDVGPQGK	K						File: ~Z:\CORE\RAW_DATA_2020_QE\P775_Sigrun_Lange\P775_Sigrun_Lange_H_EV.raw~; SpectrumID: ~2705~; PrecursorID: ~0~; scans: ~6258~
8	2::tr|Q4KVK3|Q4KVK3_HIPHI	Complement component c3 (Fragment) OS=Hippoglossus hippoglossus OX=8267 GN=C3 PE=2 SV=1	1690	79	4e-163	59460	69	33	25	16	55.4	5.66	LIAMQESRTLCAATVSSLPGSVDKAVQYLERRLDSLTNPYAVAMTSYALANEGKLNQEVLFKFASPELSHWPSPKGRIYTLEATAYALLALVKVGAFEEARPIVRWFNQQQKVGGGFGSTQATIIVYQAVAEYWASAKEPEYDLNVDILLPGRSKPEKFILNEENVYTTRTSKIRGLSQDVKVTATGSGEATVTMVSLYYALPQKESAVCQKFNMSVQLIPDKMDEDEKIYKLKIEVLYKDREQDASMSILDIGLLTGFTVNTNDLDSLSKGHARTISKYEMNTALSERGSLIIYLDKVSHTRPEEITFRIHQTMKVGVLQPATVSVYEYYDQRHCVKFYHPERKAGQLMRLCRNDECTCAEENCSMQKKGKISNDLRTEKSCETTPTSKIDFVYKVRL…	1983	5815	1	1	1	561.784	2	-0.0005	479	486	0	31.59	9.9	R	TWIEYWPK	E						File: ~Z:\CORE\RAW_DATA_2020_QE\P775_Sigrun_Lange\P775_Sigrun_Lange_H_EV.raw~; SpectrumID: ~5936~; PrecursorID: ~0~; scans: ~9704~
8	2::tr|Q4KVK3|Q4KVK3_HIPHI	Complement component c3 (Fragment) OS=Hippoglossus hippoglossus OX=8267 GN=C3 PE=2 SV=1	1690	79	4e-163	59460	69	33	25	16	55.4	5.66	LIAMQESRTLCAATVSSLPGSVDKAVQYLERRLDSLTNPYAVAMTSYALANEGKLNQEVLFKFASPELSHWPSPKGRIYTLEATAYALLALVKVGAFEEARPIVRWFNQQQKVGGGFGSTQATIIVYQAVAEYWASAKEPEYDLNVDILLPGRSKPEKFILNEENVYTTRTSKIRGLSQDVKVTATGSGEATVTMVSLYYALPQKESAVCQKFNMSVQLIPDKMDEDEKIYKLKIEVLYKDREQDASMSILDIGLLTGFTVNTNDLDSLSKGHARTISKYEMNTALSERGSLIIYLDKVSHTRPEEITFRIHQTMKVGVLQPATVSVYEYYDQRHCVKFYHPERKAGQLMRLCRNDECTCAEENCSMQKKGKISNDLRTEKSCETTPTSKIDFVYKVRL…	2297	3081	1	1	0	394.19	3	-0.0012	434	442	0	54.86	0.037	R	TFLSYPHCR	E						File: ~Z:\CORE\RAW_DATA_2020_QE\P775_Sigrun_Lange\P775_Sigrun_Lange_H_EV.raw~; SpectrumID: ~3192~; PrecursorID: ~0~; scans: ~6804~
8	2::tr|Q4KVK3|Q4KVK3_HIPHI	Complement component c3 (Fragment) OS=Hippoglossus hippoglossus OX=8267 GN=C3 PE=2 SV=1	1690	79	4e-163	59460	69	33	25	16	55.4	5.66	LIAMQESRTLCAATVSSLPGSVDKAVQYLERRLDSLTNPYAVAMTSYALANEGKLNQEVLFKFASPELSHWPSPKGRIYTLEATAYALLALVKVGAFEEARPIVRWFNQQQKVGGGFGSTQATIIVYQAVAEYWASAKEPEYDLNVDILLPGRSKPEKFILNEENVYTTRTSKIRGLSQDVKVTATGSGEATVTMVSLYYALPQKESAVCQKFNMSVQLIPDKMDEDEKIYKLKIEVLYKDREQDASMSILDIGLLTGFTVNTNDLDSLSKGHARTISKYEMNTALSERGSLIIYLDKVSHTRPEEITFRIHQTMKVGVLQPATVSVYEYYDQRHCVKFYHPERKAGQLMRLCRNDECTCAEENCSMQKKGKISNDLRTEKSCETTPTSKIDFVYKVRL…	2299	2980	1	1	0	590.782	2	-0.0008	434	442	0	38.52	1.6	R	TFLSYPHCR	E						File: ~Z:\CORE\RAW_DATA_2020_QE\P775_Sigrun_Lange\P775_Sigrun_Lange_H_EV.raw~; SpectrumID: ~3091~; PrecursorID: ~0~; scans: ~6695~
8	2::tr|Q4KVK3|Q4KVK3_HIPHI	Complement component c3 (Fragment) OS=Hippoglossus hippoglossus OX=8267 GN=C3 PE=2 SV=1	1690	79	4e-163	59460	69	33	25	16	55.4	5.66	LIAMQESRTLCAATVSSLPGSVDKAVQYLERRLDSLTNPYAVAMTSYALANEGKLNQEVLFKFASPELSHWPSPKGRIYTLEATAYALLALVKVGAFEEARPIVRWFNQQQKVGGGFGSTQATIIVYQAVAEYWASAKEPEYDLNVDILLPGRSKPEKFILNEENVYTTRTSKIRGLSQDVKVTATGSGEATVTMVSLYYALPQKESAVCQKFNMSVQLIPDKMDEDEKIYKLKIEVLYKDREQDASMSILDIGLLTGFTVNTNDLDSLSKGHARTISKYEMNTALSERGSLIIYLDKVSHTRPEEITFRIHQTMKVGVLQPATVSVYEYYDQRHCVKFYHPERKAGQLMRLCRNDECTCAEENCSMQKKGKISNDLRTEKSCETTPTSKIDFVYKVRL…	2479	2912	1	1	0	607.279	2	-0.0005	280	289	0	63.86	0.0032	K	YEMNTALSER	G						File: ~Z:\CORE\RAW_DATA_2020_QE\P775_Sigrun_Lange\P775_Sigrun_Lange_H_EV.raw~; SpectrumID: ~3023~; PrecursorID: ~0~; scans: ~6614~
8	2::tr|Q4KVK3|Q4KVK3_HIPHI	Complement component c3 (Fragment) OS=Hippoglossus hippoglossus OX=8267 GN=C3 PE=2 SV=1	1690	79	4e-163	59460	69	33	25	16	55.4	5.66	LIAMQESRTLCAATVSSLPGSVDKAVQYLERRLDSLTNPYAVAMTSYALANEGKLNQEVLFKFASPELSHWPSPKGRIYTLEATAYALLALVKVGAFEEARPIVRWFNQQQKVGGGFGSTQATIIVYQAVAEYWASAKEPEYDLNVDILLPGRSKPEKFILNEENVYTTRTSKIRGLSQDVKVTATGSGEATVTMVSLYYALPQKESAVCQKFNMSVQLIPDKMDEDEKIYKLKIEVLYKDREQDASMSILDIGLLTGFTVNTNDLDSLSKGHARTISKYEMNTALSERGSLIIYLDKVSHTRPEEITFRIHQTMKVGVLQPATVSVYEYYDQRHCVKFYHPERKAGQLMRLCRNDECTCAEENCSMQKKGKISNDLRTEKSCETTPTSKIDFVYKVRL…	2559	1765	1	1	0	615.277	2	-0.0008	280	289	0	88.97	7.3e-06	K	YEMNTALSER	G		Oxidation (M)	0.0030000000.0			File: ~Z:\CORE\RAW_DATA_2020_QE\P775_Sigrun_Lange\P775_Sigrun_Lange_H_EV.raw~; SpectrumID: ~1873~; PrecursorID: ~0~; scans: ~5308~
8	2::tr|Q4KVK3|Q4KVK3_HIPHI	Complement component c3 (Fragment) OS=Hippoglossus hippoglossus OX=8267 GN=C3 PE=2 SV=1	1690	79	4e-163	59460	69	33	25	16	55.4	5.66	LIAMQESRTLCAATVSSLPGSVDKAVQYLERRLDSLTNPYAVAMTSYALANEGKLNQEVLFKFASPELSHWPSPKGRIYTLEATAYALLALVKVGAFEEARPIVRWFNQQQKVGGGFGSTQATIIVYQAVAEYWASAKEPEYDLNVDILLPGRSKPEKFILNEENVYTTRTSKIRGLSQDVKVTATGSGEATVTMVSLYYALPQKESAVCQKFNMSVQLIPDKMDEDEKIYKLKIEVLYKDREQDASMSILDIGLLTGFTVNTNDLDSLSKGHARTISKYEMNTALSERGSLIIYLDKVSHTRPEEITFRIHQTMKVGVLQPATVSVYEYYDQRHCVKFYHPERKAGQLMRLCRNDECTCAEENCSMQKKGKISNDLRTEKSCETTPTSKIDFVYKVRL…	3291	2968	1	1	1	672.375	2	-0.0012	94	105	0	36.09	3.2	K	VGAFEEARPIVR	W						File: ~Z:\CORE\RAW_DATA_2020_QE\P775_Sigrun_Lange\P775_Sigrun_Lange_H_EV.raw~; SpectrumID: ~3079~; PrecursorID: ~0~; scans: ~6679~
8	2::tr|Q4KVK3|Q4KVK3_HIPHI	Complement component c3 (Fragment) OS=Hippoglossus hippoglossus OX=8267 GN=C3 PE=2 SV=1	1690	79	4e-163	59460	69	33	25	16	55.4	5.66	LIAMQESRTLCAATVSSLPGSVDKAVQYLERRLDSLTNPYAVAMTSYALANEGKLNQEVLFKFASPELSHWPSPKGRIYTLEATAYALLALVKVGAFEEARPIVRWFNQQQKVGGGFGSTQATIIVYQAVAEYWASAKEPEYDLNVDILLPGRSKPEKFILNEENVYTTRTSKIRGLSQDVKVTATGSGEATVTMVSLYYALPQKESAVCQKFNMSVQLIPDKMDEDEKIYKLKIEVLYKDREQDASMSILDIGLLTGFTVNTNDLDSLSKGHARTISKYEMNTALSERGSLIIYLDKVSHTRPEEITFRIHQTMKVGVLQPATVSVYEYYDQRHCVKFYHPERKAGQLMRLCRNDECTCAEENCSMQKKGKISNDLRTEKSCETTPTSKIDFVYKVRL…	3295	3363	1	1	1	448.586	3	0.0005	94	105	0	42.08	0.73	K	VGAFEEARPIVR	W						File: ~Z:\CORE\RAW_DATA_2020_QE\P775_Sigrun_Lange\P775_Sigrun_Lange_H_EV.raw~; SpectrumID: ~3474~; PrecursorID: ~0~; scans: ~7113~
8	2::tr|Q4KVK3|Q4KVK3_HIPHI	Complement component c3 (Fragment) OS=Hippoglossus hippoglossus OX=8267 GN=C3 PE=2 SV=1	1690	79	4e-163	59460	69	33	25	16	55.4	5.66	LIAMQESRTLCAATVSSLPGSVDKAVQYLERRLDSLTNPYAVAMTSYALANEGKLNQEVLFKFASPELSHWPSPKGRIYTLEATAYALLALVKVGAFEEARPIVRWFNQQQKVGGGFGSTQATIIVYQAVAEYWASAKEPEYDLNVDILLPGRSKPEKFILNEENVYTTRTSKIRGLSQDVKVTATGSGEATVTMVSLYYALPQKESAVCQKFNMSVQLIPDKMDEDEKIYKLKIEVLYKDREQDASMSILDIGLLTGFTVNTNDLDSLSKGHARTISKYEMNTALSERGSLIIYLDKVSHTRPEEITFRIHQTMKVGVLQPATVSVYEYYDQRHCVKFYHPERKAGQLMRLCRNDECTCAEENCSMQKKGKISNDLRTEKSCETTPTSKIDFVYKVRL…	4060	2263	1	1	0	736.385	2	-0.0028	299	310	0	20.03	130	K	VSHTRPEEITFR	I						File: ~Z:\CORE\RAW_DATA_2020_QE\P775_Sigrun_Lange\P775_Sigrun_Lange_H_EV.raw~; SpectrumID: ~2373~; PrecursorID: ~0~; scans: ~5872~
8	2::tr|Q4KVK3|Q4KVK3_HIPHI	Complement component c3 (Fragment) OS=Hippoglossus hippoglossus OX=8267 GN=C3 PE=2 SV=1	1690	79	4e-163	59460	69	33	25	16	55.4	5.66	LIAMQESRTLCAATVSSLPGSVDKAVQYLERRLDSLTNPYAVAMTSYALANEGKLNQEVLFKFASPELSHWPSPKGRIYTLEATAYALLALVKVGAFEEARPIVRWFNQQQKVGGGFGSTQATIIVYQAVAEYWASAKEPEYDLNVDILLPGRSKPEKFILNEENVYTTRTSKIRGLSQDVKVTATGSGEATVTMVSLYYALPQKESAVCQKFNMSVQLIPDKMDEDEKIYKLKIEVLYKDREQDASMSILDIGLLTGFTVNTNDLDSLSKGHARTISKYEMNTALSERGSLIIYLDKVSHTRPEEITFRIHQTMKVGVLQPATVSVYEYYDQRHCVKFYHPERKAGQLMRLCRNDECTCAEENCSMQKKGKISNDLRTEKSCETTPTSKIDFVYKVRL…	4063	2208	1	1	0	491.26	3	-0.0006	299	310	0	35.66	3.7	K	VSHTRPEEITFR	I						File: ~Z:\CORE\RAW_DATA_2020_QE\P775_Sigrun_Lange\P775_Sigrun_Lange_H_EV.raw~; SpectrumID: ~2318~; PrecursorID: ~0~; scans: ~5813~
8	2::tr|Q4KVK3|Q4KVK3_HIPHI	Complement component c3 (Fragment) OS=Hippoglossus hippoglossus OX=8267 GN=C3 PE=2 SV=1	1690	79	4e-163	59460	69	33	25	16	55.4	5.66	LIAMQESRTLCAATVSSLPGSVDKAVQYLERRLDSLTNPYAVAMTSYALANEGKLNQEVLFKFASPELSHWPSPKGRIYTLEATAYALLALVKVGAFEEARPIVRWFNQQQKVGGGFGSTQATIIVYQAVAEYWASAKEPEYDLNVDILLPGRSKPEKFILNEENVYTTRTSKIRGLSQDVKVTATGSGEATVTMVSLYYALPQKESAVCQKFNMSVQLIPDKMDEDEKIYKLKIEVLYKDREQDASMSILDIGLLTGFTVNTNDLDSLSKGHARTISKYEMNTALSERGSLIIYLDKVSHTRPEEITFRIHQTMKVGVLQPATVSVYEYYDQRHCVKFYHPERKAGQLMRLCRNDECTCAEENCSMQKKGKISNDLRTEKSCETTPTSKIDFVYKVRL…	4084	2443	1	1	0	491.594	3	0.0182	299	310	0	28.02	25	K	VSHTRPEEITFR	I		Deamidated (R)	0.000020000000.0			File: ~Z:\CORE\RAW_DATA_2020_QE\P775_Sigrun_Lange\P775_Sigrun_Lange_H_EV.raw~; SpectrumID: ~2553~; PrecursorID: ~0~; scans: ~6082~
8	2::tr|Q4KVK3|Q4KVK3_HIPHI	Complement component c3 (Fragment) OS=Hippoglossus hippoglossus OX=8267 GN=C3 PE=2 SV=1	1690	79	4e-163	59460	69	33	25	16	55.4	5.66	LIAMQESRTLCAATVSSLPGSVDKAVQYLERRLDSLTNPYAVAMTSYALANEGKLNQEVLFKFASPELSHWPSPKGRIYTLEATAYALLALVKVGAFEEARPIVRWFNQQQKVGGGFGSTQATIIVYQAVAEYWASAKEPEYDLNVDILLPGRSKPEKFILNEENVYTTRTSKIRGLSQDVKVTATGSGEATVTMVSLYYALPQKESAVCQKFNMSVQLIPDKMDEDEKIYKLKIEVLYKDREQDASMSILDIGLLTGFTVNTNDLDSLSKGHARTISKYEMNTALSERGSLIIYLDKVSHTRPEEITFRIHQTMKVGVLQPATVSVYEYYDQRHCVKFYHPERKAGQLMRLCRNDECTCAEENCSMQKKGKISNDLRTEKSCETTPTSKIDFVYKVRL…	4123	3914	1	1	1	741.872	2	-0.0005	63	75	0	98.11	2.2e-06	K	FASPELSHWPSPK	G						File: ~Z:\CORE\RAW_DATA_2020_QE\P775_Sigrun_Lange\P775_Sigrun_Lange_H_EV.raw~; SpectrumID: ~4026~; PrecursorID: ~0~; scans: ~7697~
8	2::tr|Q4KVK3|Q4KVK3_HIPHI	Complement component c3 (Fragment) OS=Hippoglossus hippoglossus OX=8267 GN=C3 PE=2 SV=1	1690	79	4e-163	59460	69	33	25	16	55.4	5.66	LIAMQESRTLCAATVSSLPGSVDKAVQYLERRLDSLTNPYAVAMTSYALANEGKLNQEVLFKFASPELSHWPSPKGRIYTLEATAYALLALVKVGAFEEARPIVRWFNQQQKVGGGFGSTQATIIVYQAVAEYWASAKEPEYDLNVDILLPGRSKPEKFILNEENVYTTRTSKIRGLSQDVKVTATGSGEATVTMVSLYYALPQKESAVCQKFNMSVQLIPDKMDEDEKIYKLKIEVLYKDREQDASMSILDIGLLTGFTVNTNDLDSLSKGHARTISKYEMNTALSERGSLIIYLDKVSHTRPEEITFRIHQTMKVGVLQPATVSVYEYYDQRHCVKFYHPERKAGQLMRLCRNDECTCAEENCSMQKKGKISNDLRTEKSCETTPTSKIDFVYKVRL…	4124	3910	1	1	1	494.917	3	0	63	75	0	83.99	5.8e-05	K	FASPELSHWPSPK	G						File: ~Z:\CORE\RAW_DATA_2020_QE\P775_Sigrun_Lange\P775_Sigrun_Lange_H_EV.raw~; SpectrumID: ~4022~; PrecursorID: ~0~; scans: ~7693~
8	2::tr|Q4KVK3|Q4KVK3_HIPHI	Complement component c3 (Fragment) OS=Hippoglossus hippoglossus OX=8267 GN=C3 PE=2 SV=1	1690	79	4e-163	59460	69	33	25	16	55.4	5.66	LIAMQESRTLCAATVSSLPGSVDKAVQYLERRLDSLTNPYAVAMTSYALANEGKLNQEVLFKFASPELSHWPSPKGRIYTLEATAYALLALVKVGAFEEARPIVRWFNQQQKVGGGFGSTQATIIVYQAVAEYWASAKEPEYDLNVDILLPGRSKPEKFILNEENVYTTRTSKIRGLSQDVKVTATGSGEATVTMVSLYYALPQKESAVCQKFNMSVQLIPDKMDEDEKIYKLKIEVLYKDREQDASMSILDIGLLTGFTVNTNDLDSLSKGHARTISKYEMNTALSERGSLIIYLDKVSHTRPEEITFRIHQTMKVGVLQPATVSVYEYYDQRHCVKFYHPERKAGQLMRLCRNDECTCAEENCSMQKKGKISNDLRTEKSCETTPTSKIDFVYKVRL…	4623	4037	1	1	1	803.411	2	-0.0014	9	24	0	93.61	8.1e-06	R	TLCAATVSSLPGSVDK	A						File: ~Z:\CORE\RAW_DATA_2020_QE\P775_Sigrun_Lange\P775_Sigrun_Lange_H_EV.raw~; SpectrumID: ~4149~; PrecursorID: ~0~; scans: ~7827~
8	2::tr|Q4KVK3|Q4KVK3_HIPHI	Complement component c3 (Fragment) OS=Hippoglossus hippoglossus OX=8267 GN=C3 PE=2 SV=1	1690	79	4e-163	59460	69	33	25	16	55.4	5.66	LIAMQESRTLCAATVSSLPGSVDKAVQYLERRLDSLTNPYAVAMTSYALANEGKLNQEVLFKFASPELSHWPSPKGRIYTLEATAYALLALVKVGAFEEARPIVRWFNQQQKVGGGFGSTQATIIVYQAVAEYWASAKEPEYDLNVDILLPGRSKPEKFILNEENVYTTRTSKIRGLSQDVKVTATGSGEATVTMVSLYYALPQKESAVCQKFNMSVQLIPDKMDEDEKIYKLKIEVLYKDREQDASMSILDIGLLTGFTVNTNDLDSLSKGHARTISKYEMNTALSERGSLIIYLDKVSHTRPEEITFRIHQTMKVGVLQPATVSVYEYYDQRHCVKFYHPERKAGQLMRLCRNDECTCAEENCSMQKKGKISNDLRTEKSCETTPTSKIDFVYKVRL…	5218	7201	1	1	0	871.952	2	0	139	153	0	89.97	1.6e-05	K	EPEYDLNVDILLPGR	S						File: ~Z:\CORE\RAW_DATA_2020_QE\P775_Sigrun_Lange\P775_Sigrun_Lange_H_EV.raw~; SpectrumID: ~7358~; PrecursorID: ~0~; scans: ~11197~
8	2::tr|Q4KVK3|Q4KVK3_HIPHI	Complement component c3 (Fragment) OS=Hippoglossus hippoglossus OX=8267 GN=C3 PE=2 SV=1	1690	79	4e-163	59460	69	33	25	16	55.4	5.66	LIAMQESRTLCAATVSSLPGSVDKAVQYLERRLDSLTNPYAVAMTSYALANEGKLNQEVLFKFASPELSHWPSPKGRIYTLEATAYALLALVKVGAFEEARPIVRWFNQQQKVGGGFGSTQATIIVYQAVAEYWASAKEPEYDLNVDILLPGRSKPEKFILNEENVYTTRTSKIRGLSQDVKVTATGSGEATVTMVSLYYALPQKESAVCQKFNMSVQLIPDKMDEDEKIYKLKIEVLYKDREQDASMSILDIGLLTGFTVNTNDLDSLSKGHARTISKYEMNTALSERGSLIIYLDKVSHTRPEEITFRIHQTMKVGVLQPATVSVYEYYDQRHCVKFYHPERKAGQLMRLCRNDECTCAEENCSMQKKGKISNDLRTEKSCETTPTSKIDFVYKVRL…	5220	7111	1	1	0	581.637	3	0.0002	139	153	0	35.83	4.1	K	EPEYDLNVDILLPGR	S						File: ~Z:\CORE\RAW_DATA_2020_QE\P775_Sigrun_Lange\P775_Sigrun_Lange_H_EV.raw~; SpectrumID: ~7264~; PrecursorID: ~0~; scans: ~11098~
8	2::tr|Q4KVK3|Q4KVK3_HIPHI	Complement component c3 (Fragment) OS=Hippoglossus hippoglossus OX=8267 GN=C3 PE=2 SV=1	1690	79	4e-163	59460	69	33	25	16	55.4	5.66	LIAMQESRTLCAATVSSLPGSVDKAVQYLERRLDSLTNPYAVAMTSYALANEGKLNQEVLFKFASPELSHWPSPKGRIYTLEATAYALLALVKVGAFEEARPIVRWFNQQQKVGGGFGSTQATIIVYQAVAEYWASAKEPEYDLNVDILLPGRSKPEKFILNEENVYTTRTSKIRGLSQDVKVTATGSGEATVTMVSLYYALPQKESAVCQKFNMSVQLIPDKMDEDEKIYKLKIEVLYKDREQDASMSILDIGLLTGFTVNTNDLDSLSKGHARTISKYEMNTALSERGSLIIYLDKVSHTRPEEITFRIHQTMKVGVLQPATVSVYEYYDQRHCVKFYHPERKAGQLMRLCRNDECTCAEENCSMQKKGKISNDLRTEKSCETTPTSKIDFVYKVRL…	5365	5230	1	1	1	593.288	3	-0.0012	465	478	0	45.61	0.5	R	DEQHQLYQYVLGER	T						File: ~Z:\CORE\RAW_DATA_2020_QE\P775_Sigrun_Lange\P775_Sigrun_Lange_H_EV.raw~; SpectrumID: ~5342~; PrecursorID: ~0~; scans: ~9080~
8	2::tr|Q4KVK3|Q4KVK3_HIPHI	Complement component c3 (Fragment) OS=Hippoglossus hippoglossus OX=8267 GN=C3 PE=2 SV=1	1690	79	4e-163	59460	69	33	25	16	55.4	5.66	LIAMQESRTLCAATVSSLPGSVDKAVQYLERRLDSLTNPYAVAMTSYALANEGKLNQEVLFKFASPELSHWPSPKGRIYTLEATAYALLALVKVGAFEEARPIVRWFNQQQKVGGGFGSTQATIIVYQAVAEYWASAKEPEYDLNVDILLPGRSKPEKFILNEENVYTTRTSKIRGLSQDVKVTATGSGEATVTMVSLYYALPQKESAVCQKFNMSVQLIPDKMDEDEKIYKLKIEVLYKDREQDASMSILDIGLLTGFTVNTNDLDSLSKGHARTISKYEMNTALSERGSLIIYLDKVSHTRPEEITFRIHQTMKVGVLQPATVSVYEYYDQRHCVKFYHPERKAGQLMRLCRNDECTCAEENCSMQKKGKISNDLRTEKSCETTPTSKIDFVYKVRL…	5366	5356	1	1	1	889.43	2	0.0025	465	478	0	46.72	0.4	R	DEQHQLYQYVLGER	T						File: ~Z:\CORE\RAW_DATA_2020_QE\P775_Sigrun_Lange\P775_Sigrun_Lange_H_EV.raw~; SpectrumID: ~5469~; PrecursorID: ~0~; scans: ~9213~
8	2::tr|Q4KVK3|Q4KVK3_HIPHI	Complement component c3 (Fragment) OS=Hippoglossus hippoglossus OX=8267 GN=C3 PE=2 SV=1	1690	79	4e-163	59460	69	33	25	16	55.4	5.66	LIAMQESRTLCAATVSSLPGSVDKAVQYLERRLDSLTNPYAVAMTSYALANEGKLNQEVLFKFASPELSHWPSPKGRIYTLEATAYALLALVKVGAFEEARPIVRWFNQQQKVGGGFGSTQATIIVYQAVAEYWASAKEPEYDLNVDILLPGRSKPEKFILNEENVYTTRTSKIRGLSQDVKVTATGSGEATVTMVSLYYALPQKESAVCQKFNMSVQLIPDKMDEDEKIYKLKIEVLYKDREQDASMSILDIGLLTGFTVNTNDLDSLSKGHARTISKYEMNTALSERGSLIIYLDKVSHTRPEEITFRIHQTMKVGVLQPATVSVYEYYDQRHCVKFYHPERKAGQLMRLCRNDECTCAEENCSMQKKGKISNDLRTEKSCETTPTSKIDFVYKVRL…	5368	5223	1	1	1	889.937	2	0.0313	465	478	0	31.99	13	R	DEQHQLYQYVLGER	T		Deamidated (NQ)	0.00001000000000.0			File: ~Z:\CORE\RAW_DATA_2020_QE\P775_Sigrun_Lange\P775_Sigrun_Lange_H_EV.raw~; SpectrumID: ~5335~; PrecursorID: ~0~; scans: ~9073~
8	2::tr|Q4KVK3|Q4KVK3_HIPHI	Complement component c3 (Fragment) OS=Hippoglossus hippoglossus OX=8267 GN=C3 PE=2 SV=1	1690	79	4e-163	59460	69	33	25	16	55.4	5.66	LIAMQESRTLCAATVSSLPGSVDKAVQYLERRLDSLTNPYAVAMTSYALANEGKLNQEVLFKFASPELSHWPSPKGRIYTLEATAYALLALVKVGAFEEARPIVRWFNQQQKVGGGFGSTQATIIVYQAVAEYWASAKEPEYDLNVDILLPGRSKPEKFILNEENVYTTRTSKIRGLSQDVKVTATGSGEATVTMVSLYYALPQKESAVCQKFNMSVQLIPDKMDEDEKIYKLKIEVLYKDREQDASMSILDIGLLTGFTVNTNDLDSLSKGHARTISKYEMNTALSERGSLIIYLDKVSHTRPEEITFRIHQTMKVGVLQPATVSVYEYYDQRHCVKFYHPERKAGQLMRLCRNDECTCAEENCSMQKKGKISNDLRTEKSCETTPTSKIDFVYKVRL…	5734	1301	1	1	0	938.334	2	-0.0006	355	369	0	99.17	1.2e-08	R	NDECTCAEENCSMQK	K						File: ~Z:\CORE\RAW_DATA_2020_QE\P775_Sigrun_Lange\P775_Sigrun_Lange_H_EV.raw~; SpectrumID: ~1396~; PrecursorID: ~0~; scans: ~4745~
8	2::tr|Q4KVK3|Q4KVK3_HIPHI	Complement component c3 (Fragment) OS=Hippoglossus hippoglossus OX=8267 GN=C3 PE=2 SV=1	1690	79	4e-163	59460	69	33	25	16	55.4	5.66	LIAMQESRTLCAATVSSLPGSVDKAVQYLERRLDSLTNPYAVAMTSYALANEGKLNQEVLFKFASPELSHWPSPKGRIYTLEATAYALLALVKVGAFEEARPIVRWFNQQQKVGGGFGSTQATIIVYQAVAEYWASAKEPEYDLNVDILLPGRSKPEKFILNEENVYTTRTSKIRGLSQDVKVTATGSGEATVTMVSLYYALPQKESAVCQKFNMSVQLIPDKMDEDEKIYKLKIEVLYKDREQDASMSILDIGLLTGFTVNTNDLDSLSKGHARTISKYEMNTALSERGSLIIYLDKVSHTRPEEITFRIHQTMKVGVLQPATVSVYEYYDQRHCVKFYHPERKAGQLMRLCRNDECTCAEENCSMQKKGKISNDLRTEKSCETTPTSKIDFVYKVRL…	5768	6198	1	1	1	945.942	2	-0.0022	399	414	0	80.56	0.00013	R	LEEFTDGLSTDIYTMR	I						File: ~Z:\CORE\RAW_DATA_2020_QE\P775_Sigrun_Lange\P775_Sigrun_Lange_H_EV.raw~; SpectrumID: ~6324~; PrecursorID: ~0~; scans: ~10111~
8	2::tr|Q4KVK3|Q4KVK3_HIPHI	Complement component c3 (Fragment) OS=Hippoglossus hippoglossus OX=8267 GN=C3 PE=2 SV=1	1690	79	4e-163	59460	69	33	25	16	55.4	5.66	LIAMQESRTLCAATVSSLPGSVDKAVQYLERRLDSLTNPYAVAMTSYALANEGKLNQEVLFKFASPELSHWPSPKGRIYTLEATAYALLALVKVGAFEEARPIVRWFNQQQKVGGGFGSTQATIIVYQAVAEYWASAKEPEYDLNVDILLPGRSKPEKFILNEENVYTTRTSKIRGLSQDVKVTATGSGEATVTMVSLYYALPQKESAVCQKFNMSVQLIPDKMDEDEKIYKLKIEVLYKDREQDASMSILDIGLLTGFTVNTNDLDSLSKGHARTISKYEMNTALSERGSLIIYLDKVSHTRPEEITFRIHQTMKVGVLQPATVSVYEYYDQRHCVKFYHPERKAGQLMRLCRNDECTCAEENCSMQKKGKISNDLRTEKSCETTPTSKIDFVYKVRL…	5769	6268	1	1	1	630.964	3	-0.001	399	414	0	57.97	0.024	R	LEEFTDGLSTDIYTMR	I						File: ~Z:\CORE\RAW_DATA_2020_QE\P775_Sigrun_Lange\P775_Sigrun_Lange_H_EV.raw~; SpectrumID: ~6396~; PrecursorID: ~0~; scans: ~10187~
8	2::tr|Q4KVK3|Q4KVK3_HIPHI	Complement component c3 (Fragment) OS=Hippoglossus hippoglossus OX=8267 GN=C3 PE=2 SV=1	1690	79	4e-163	59460	69	33	25	16	55.4	5.66	LIAMQESRTLCAATVSSLPGSVDKAVQYLERRLDSLTNPYAVAMTSYALANEGKLNQEVLFKFASPELSHWPSPKGRIYTLEATAYALLALVKVGAFEEARPIVRWFNQQQKVGGGFGSTQATIIVYQAVAEYWASAKEPEYDLNVDILLPGRSKPEKFILNEENVYTTRTSKIRGLSQDVKVTATGSGEATVTMVSLYYALPQKESAVCQKFNMSVQLIPDKMDEDEKIYKLKIEVLYKDREQDASMSILDIGLLTGFTVNTNDLDSLSKGHARTISKYEMNTALSERGSLIIYLDKVSHTRPEEITFRIHQTMKVGVLQPATVSVYEYYDQRHCVKFYHPERKAGQLMRLCRNDECTCAEENCSMQKKGKISNDLRTEKSCETTPTSKIDFVYKVRL…	5807	5610	1	1	1	953.941	2	0.0004	399	414	0	38.15	2.1	R	LEEFTDGLSTDIYTMR	I		Oxidation (M)	0.0000000000000030.0			File: ~Z:\CORE\RAW_DATA_2020_QE\P775_Sigrun_Lange\P775_Sigrun_Lange_H_EV.raw~; SpectrumID: ~5730~; PrecursorID: ~0~; scans: ~9487~
8	2::tr|Q4KVK3|Q4KVK3_HIPHI	Complement component c3 (Fragment) OS=Hippoglossus hippoglossus OX=8267 GN=C3 PE=2 SV=1	1690	79	4e-163	59460	69	33	25	16	55.4	5.66	LIAMQESRTLCAATVSSLPGSVDKAVQYLERRLDSLTNPYAVAMTSYALANEGKLNQEVLFKFASPELSHWPSPKGRIYTLEATAYALLALVKVGAFEEARPIVRWFNQQQKVGGGFGSTQATIIVYQAVAEYWASAKEPEYDLNVDILLPGRSKPEKFILNEENVYTTRTSKIRGLSQDVKVTATGSGEATVTMVSLYYALPQKESAVCQKFNMSVQLIPDKMDEDEKIYKLKIEVLYKDREQDASMSILDIGLLTGFTVNTNDLDSLSKGHARTISKYEMNTALSERGSLIIYLDKVSHTRPEEITFRIHQTMKVGVLQPATVSVYEYYDQRHCVKFYHPERKAGQLMRLCRNDECTCAEENCSMQKKGKISNDLRTEKSCETTPTSKIDFVYKVRL…	6209	5852	1	1	0	1044.03	2	0.0001	317	334	0	115.53	5.5e-08	K	VGVLQPATVSVYEYYDQR	H						File: ~Z:\CORE\RAW_DATA_2020_QE\P775_Sigrun_Lange\P775_Sigrun_Lange_H_EV.raw~; SpectrumID: ~5973~; PrecursorID: ~0~; scans: ~9743~
8	2::tr|Q4KVK3|Q4KVK3_HIPHI	Complement component c3 (Fragment) OS=Hippoglossus hippoglossus OX=8267 GN=C3 PE=2 SV=1	1690	79	4e-163	59460	69	33	25	16	55.4	5.66	LIAMQESRTLCAATVSSLPGSVDKAVQYLERRLDSLTNPYAVAMTSYALANEGKLNQEVLFKFASPELSHWPSPKGRIYTLEATAYALLALVKVGAFEEARPIVRWFNQQQKVGGGFGSTQATIIVYQAVAEYWASAKEPEYDLNVDILLPGRSKPEKFILNEENVYTTRTSKIRGLSQDVKVTATGSGEATVTMVSLYYALPQKESAVCQKFNMSVQLIPDKMDEDEKIYKLKIEVLYKDREQDASMSILDIGLLTGFTVNTNDLDSLSKGHARTISKYEMNTALSERGSLIIYLDKVSHTRPEEITFRIHQTMKVGVLQPATVSVYEYYDQRHCVKFYHPERKAGQLMRLCRNDECTCAEENCSMQKKGKISNDLRTEKSCETTPTSKIDFVYKVRL…	6210	5832	1	1	0	696.353	3	0.0009	317	334	0	96.38	4.5e-06	K	VGVLQPATVSVYEYYDQR	H						File: ~Z:\CORE\RAW_DATA_2020_QE\P775_Sigrun_Lange\P775_Sigrun_Lange_H_EV.raw~; SpectrumID: ~5953~; PrecursorID: ~0~; scans: ~9722~
8	2::tr|Q4KVK3|Q4KVK3_HIPHI	Complement component c3 (Fragment) OS=Hippoglossus hippoglossus OX=8267 GN=C3 PE=2 SV=1	1690	79	4e-163	59460	69	33	25	16	55.4	5.66	LIAMQESRTLCAATVSSLPGSVDKAVQYLERRLDSLTNPYAVAMTSYALANEGKLNQEVLFKFASPELSHWPSPKGRIYTLEATAYALLALVKVGAFEEARPIVRWFNQQQKVGGGFGSTQATIIVYQAVAEYWASAKEPEYDLNVDILLPGRSKPEKFILNEENVYTTRTSKIRGLSQDVKVTATGSGEATVTMVSLYYALPQKESAVCQKFNMSVQLIPDKMDEDEKIYKLKIEVLYKDREQDASMSILDIGLLTGFTVNTNDLDSLSKGHARTISKYEMNTALSERGSLIIYLDKVSHTRPEEITFRIHQTMKVGVLQPATVSVYEYYDQRHCVKFYHPERKAGQLMRLCRNDECTCAEENCSMQKKGKISNDLRTEKSCETTPTSKIDFVYKVRL…	6352	6192	1	1	1	716.021	3	0.001	397	414	1	86.64	4.6e-05	K	VRLEEFTDGLSTDIYTMR	I						File: ~Z:\CORE\RAW_DATA_2020_QE\P775_Sigrun_Lange\P775_Sigrun_Lange_H_EV.raw~; SpectrumID: ~6318~; PrecursorID: ~0~; scans: ~10105~
8	2::tr|Q4KVK3|Q4KVK3_HIPHI	Complement component c3 (Fragment) OS=Hippoglossus hippoglossus OX=8267 GN=C3 PE=2 SV=1	1690	79	4e-163	59460	69	33	25	16	55.4	5.66	LIAMQESRTLCAATVSSLPGSVDKAVQYLERRLDSLTNPYAVAMTSYALANEGKLNQEVLFKFASPELSHWPSPKGRIYTLEATAYALLALVKVGAFEEARPIVRWFNQQQKVGGGFGSTQATIIVYQAVAEYWASAKEPEYDLNVDILLPGRSKPEKFILNEENVYTTRTSKIRGLSQDVKVTATGSGEATVTMVSLYYALPQKESAVCQKFNMSVQLIPDKMDEDEKIYKLKIEVLYKDREQDASMSILDIGLLTGFTVNTNDLDSLSKGHARTISKYEMNTALSERGSLIIYLDKVSHTRPEEITFRIHQTMKVGVLQPATVSVYEYYDQRHCVKFYHPERKAGQLMRLCRNDECTCAEENCSMQKKGKISNDLRTEKSCETTPTSKIDFVYKVRL…	6355	5871	1	1	1	716.354	3	0.0155	397	414	1	44.65	0.73	K	VRLEEFTDGLSTDIYTMR	I		Deamidated (R)	0.020000000000000000.0			File: ~Z:\CORE\RAW_DATA_2020_QE\P775_Sigrun_Lange\P775_Sigrun_Lange_H_EV.raw~; SpectrumID: ~5992~; PrecursorID: ~0~; scans: ~9762~
8	2::tr|Q4KVK3|Q4KVK3_HIPHI	Complement component c3 (Fragment) OS=Hippoglossus hippoglossus OX=8267 GN=C3 PE=2 SV=1	1690	79	4e-163	59460	69	33	25	16	55.4	5.66	LIAMQESRTLCAATVSSLPGSVDKAVQYLERRLDSLTNPYAVAMTSYALANEGKLNQEVLFKFASPELSHWPSPKGRIYTLEATAYALLALVKVGAFEEARPIVRWFNQQQKVGGGFGSTQATIIVYQAVAEYWASAKEPEYDLNVDILLPGRSKPEKFILNEENVYTTRTSKIRGLSQDVKVTATGSGEATVTMVSLYYALPQKESAVCQKFNMSVQLIPDKMDEDEKIYKLKIEVLYKDREQDASMSILDIGLLTGFTVNTNDLDSLSKGHARTISKYEMNTALSERGSLIIYLDKVSHTRPEEITFRIHQTMKVGVLQPATVSVYEYYDQRHCVKFYHPERKAGQLMRLCRNDECTCAEENCSMQKKGKISNDLRTEKSCETTPTSKIDFVYKVRL…	6379	6183	1	1	1	721.356	3	0.0106	397	414	1	43.44	0.96	K	VRLEEFTDGLSTDIYTMR	I		Oxidation (M)	0.000000000000000030.0			File: ~Z:\CORE\RAW_DATA_2020_QE\P775_Sigrun_Lange\P775_Sigrun_Lange_H_EV.raw~; SpectrumID: ~6309~; PrecursorID: ~0~; scans: ~10095~
8	2::tr|Q4KVK3|Q4KVK3_HIPHI	Complement component c3 (Fragment) OS=Hippoglossus hippoglossus OX=8267 GN=C3 PE=2 SV=1	1690	79	4e-163	59460	69	33	25	16	55.4	5.66	LIAMQESRTLCAATVSSLPGSVDKAVQYLERRLDSLTNPYAVAMTSYALANEGKLNQEVLFKFASPELSHWPSPKGRIYTLEATAYALLALVKVGAFEEARPIVRWFNQQQKVGGGFGSTQATIIVYQAVAEYWASAKEPEYDLNVDILLPGRSKPEKFILNEENVYTTRTSKIRGLSQDVKVTATGSGEATVTMVSLYYALPQKESAVCQKFNMSVQLIPDKMDEDEKIYKLKIEVLYKDREQDASMSILDIGLLTGFTVNTNDLDSLSKGHARTISKYEMNTALSERGSLIIYLDKVSHTRPEEITFRIHQTMKVGVLQPATVSVYEYYDQRHCVKFYHPERKAGQLMRLCRNDECTCAEENCSMQKKGKISNDLRTEKSCETTPTSKIDFVYKVRL…	6864	4793	1	1	1	575.536	4	0.0013	461	478	1	29.06	25	K	DIHRDEQHQLYQYVLGER	T						File: ~Z:\CORE\RAW_DATA_2020_QE\P775_Sigrun_Lange\P775_Sigrun_Lange_H_EV.raw~; SpectrumID: ~4905~; PrecursorID: ~0~; scans: ~8621~
8	2::tr|Q4KVK3|Q4KVK3_HIPHI	Complement component c3 (Fragment) OS=Hippoglossus hippoglossus OX=8267 GN=C3 PE=2 SV=1	1690	79	4e-163	59460	69	33	25	16	55.4	5.66	LIAMQESRTLCAATVSSLPGSVDKAVQYLERRLDSLTNPYAVAMTSYALANEGKLNQEVLFKFASPELSHWPSPKGRIYTLEATAYALLALVKVGAFEEARPIVRWFNQQQKVGGGFGSTQATIIVYQAVAEYWASAKEPEYDLNVDILLPGRSKPEKFILNEENVYTTRTSKIRGLSQDVKVTATGSGEATVTMVSLYYALPQKESAVCQKFNMSVQLIPDKMDEDEKIYKLKIEVLYKDREQDASMSILDIGLLTGFTVNTNDLDSLSKGHARTISKYEMNTALSERGSLIIYLDKVSHTRPEEITFRIHQTMKVGVLQPATVSVYEYYDQRHCVKFYHPERKAGQLMRLCRNDECTCAEENCSMQKKGKISNDLRTEKSCETTPTSKIDFVYKVRL…	6975	7070	1	1	0	777.048	3	-0.0074	33	54	0	81.64	0.00014	R	LDSLTNPYAVAMTSYALANEGK	L						File: ~Z:\CORE\RAW_DATA_2020_QE\P775_Sigrun_Lange\P775_Sigrun_Lange_H_EV.raw~; SpectrumID: ~7220~; PrecursorID: ~0~; scans: ~11052~
8	2::tr|Q4KVK3|Q4KVK3_HIPHI	Complement component c3 (Fragment) OS=Hippoglossus hippoglossus OX=8267 GN=C3 PE=2 SV=1	1690	79	4e-163	59460	69	33	25	16	55.4	5.66	LIAMQESRTLCAATVSSLPGSVDKAVQYLERRLDSLTNPYAVAMTSYALANEGKLNQEVLFKFASPELSHWPSPKGRIYTLEATAYALLALVKVGAFEEARPIVRWFNQQQKVGGGFGSTQATIIVYQAVAEYWASAKEPEYDLNVDILLPGRSKPEKFILNEENVYTTRTSKIRGLSQDVKVTATGSGEATVTMVSLYYALPQKESAVCQKFNMSVQLIPDKMDEDEKIYKLKIEVLYKDREQDASMSILDIGLLTGFTVNTNDLDSLSKGHARTISKYEMNTALSERGSLIIYLDKVSHTRPEEITFRIHQTMKVGVLQPATVSVYEYYDQRHCVKFYHPERKAGQLMRLCRNDECTCAEENCSMQKKGKISNDLRTEKSCETTPTSKIDFVYKVRL…	6976	7080	1	1	0	1165.07	2	-0.0025	33	54	0	144.29	7.6e-11	R	LDSLTNPYAVAMTSYALANEGK	L						File: ~Z:\CORE\RAW_DATA_2020_QE\P775_Sigrun_Lange\P775_Sigrun_Lange_H_EV.raw~; SpectrumID: ~7231~; PrecursorID: ~0~; scans: ~11063~
8	2::tr|Q4KVK3|Q4KVK3_HIPHI	Complement component c3 (Fragment) OS=Hippoglossus hippoglossus OX=8267 GN=C3 PE=2 SV=1	1690	79	4e-163	59460	69	33	25	16	55.4	5.66	LIAMQESRTLCAATVSSLPGSVDKAVQYLERRLDSLTNPYAVAMTSYALANEGKLNQEVLFKFASPELSHWPSPKGRIYTLEATAYALLALVKVGAFEEARPIVRWFNQQQKVGGGFGSTQATIIVYQAVAEYWASAKEPEYDLNVDILLPGRSKPEKFILNEENVYTTRTSKIRGLSQDVKVTATGSGEATVTMVSLYYALPQKESAVCQKFNMSVQLIPDKMDEDEKIYKLKIEVLYKDREQDASMSILDIGLLTGFTVNTNDLDSLSKGHARTISKYEMNTALSERGSLIIYLDKVSHTRPEEITFRIHQTMKVGVLQPATVSVYEYYDQRHCVKFYHPERKAGQLMRLCRNDECTCAEENCSMQKKGKISNDLRTEKSCETTPTSKIDFVYKVRL…	7311	5571	1	1	0	834.417	3	0.0009	32	54	1	96.36	4.9e-06	R	RLDSLTNPYAVAMTSYALANEGK	L		Oxidation (M)	0.00000000000030000000000.0			File: ~Z:\CORE\RAW_DATA_2020_QE\P775_Sigrun_Lange\P775_Sigrun_Lange_H_EV.raw~; SpectrumID: ~5691~; PrecursorID: ~0~; scans: ~9446~
8	2::tr|Q4KVK3|Q4KVK3_HIPHI	Complement component c3 (Fragment) OS=Hippoglossus hippoglossus OX=8267 GN=C3 PE=2 SV=1	1690	79	4e-163	59460	69	33	25	16	55.4	5.66	LIAMQESRTLCAATVSSLPGSVDKAVQYLERRLDSLTNPYAVAMTSYALANEGKLNQEVLFKFASPELSHWPSPKGRIYTLEATAYALLALVKVGAFEEARPIVRWFNQQQKVGGGFGSTQATIIVYQAVAEYWASAKEPEYDLNVDILLPGRSKPEKFILNEENVYTTRTSKIRGLSQDVKVTATGSGEATVTMVSLYYALPQKESAVCQKFNMSVQLIPDKMDEDEKIYKLKIEVLYKDREQDASMSILDIGLLTGFTVNTNDLDSLSKGHARTISKYEMNTALSERGSLIIYLDKVSHTRPEEITFRIHQTMKVGVLQPATVSVYEYYDQRHCVKFYHPERKAGQLMRLCRNDECTCAEENCSMQKKGKISNDLRTEKSCETTPTSKIDFVYKVRL…	8423	6891	1	1	1	929.162	4	0.0294	487	516	0	26.48	17	K	EAECQIEEHRPTCLGLEDMVQQYELFGCQQ	-		Oxidation (M)	0.000000000000000000300000000000.0			File: ~Z:\CORE\RAW_DATA_2020_QE\P775_Sigrun_Lange\P775_Sigrun_Lange_H_EV.raw~; SpectrumID: ~7032~; PrecursorID: ~0~; scans: ~10854~	emPAI	2.92
9	2::tr|A0A2U9BPE5|A0A2U9BPE5_SCOMX	Complement component C3 isoform 2 OS=Scophthalmus maximus OX=52904 GN=SMAX5B_007371 PE=4 SV=1	1426	79	1e-136	183867	89	40	24	12	14.5	6.32	MSRTQLWLLASLAFASVTSLVDGSPLKVMSSPNLLRVGTPENIFVECQDCTGGNIKVDINVMNHPTKTKRLATTSVTLNSDNNFQEIGQIRIPVVDFSKDPTLKQYVYLQAQFPDRLLEKVVLVSFQSGYIFIQTDKTLYTPNSKVHYRMFAVTPRMEPVERDDEIQTDASIVIEIVTPEGIILPLDRVSLKSGIHSGDYQLAEIVSPGLWKVVAKFHSNPQQSFSAEFEVKEYVLPSFEVILTPVSSFFYVDSPEFTVNIRATYLFGEEVHGTAYVVFGVLHDRQKKSFPNSLQRVMIENGHGVVQLKRQHITQTFSEINDLVGSSIFVAVSVLTESGSEMVEAELRGIQIVTSPYTIHFKRTPKFFKPGMSFDVAIEVVNPDESPAQGVTVVVNPGA…	107	1155	1	1	0	393.253	2	-0.0013	1487	1493	1	44.18	0.081	R	KAGQLLR	L						File: ~Z:\CORE\RAW_DATA_2020_QE\P775_Sigrun_Lange\P775_Sigrun_Lange_H_EV.raw~; SpectrumID: ~1239~; PrecursorID: ~0~; scans: ~4558~
9	2::tr|A0A2U9BPE5|A0A2U9BPE5_SCOMX	Complement component C3 isoform 2 OS=Scophthalmus maximus OX=52904 GN=SMAX5B_007371 PE=4 SV=1	1426	79	1e-136	183867	89	40	24	12	14.5	6.32	MSRTQLWLLASLAFASVTSLVDGSPLKVMSSPNLLRVGTPENIFVECQDCTGGNIKVDINVMNHPTKTKRLATTSVTLNSDNNFQEIGQIRIPVVDFSKDPTLKQYVYLQAQFPDRLLEKVVLVSFQSGYIFIQTDKTLYTPNSKVHYRMFAVTPRMEPVERDDEIQTDASIVIEIVTPEGIILPLDRVSLKSGIHSGDYQLAEIVSPGLWKVVAKFHSNPQQSFSAEFEVKEYVLPSFEVILTPVSSFFYVDSPEFTVNIRATYLFGEEVHGTAYVVFGVLHDRQKKSFPNSLQRVMIENGHGVVQLKRQHITQTFSEINDLVGSSIFVAVSVLTESGSEMVEAELRGIQIVTSPYTIHFKRTPKFFKPGMSFDVAIEVVNPDESPAQGVTVVVNPGA…	179	1596	1	1	0	401.719	2	-0.0004	838	844	0	30.47	7.7	R	GEQLEVK	A						File: ~Z:\CORE\RAW_DATA_2020_QE\P775_Sigrun_Lange\P775_Sigrun_Lange_H_EV.raw~; SpectrumID: ~1703~; PrecursorID: ~0~; scans: ~5109~
9	2::tr|A0A2U9BPE5|A0A2U9BPE5_SCOMX	Complement component C3 isoform 2 OS=Scophthalmus maximus OX=52904 GN=SMAX5B_007371 PE=4 SV=1	1426	79	1e-136	183867	89	40	24	12	14.5	6.32	MSRTQLWLLASLAFASVTSLVDGSPLKVMSSPNLLRVGTPENIFVECQDCTGGNIKVDINVMNHPTKTKRLATTSVTLNSDNNFQEIGQIRIPVVDFSKDPTLKQYVYLQAQFPDRLLEKVVLVSFQSGYIFIQTDKTLYTPNSKVHYRMFAVTPRMEPVERDDEIQTDASIVIEIVTPEGIILPLDRVSLKSGIHSGDYQLAEIVSPGLWKVVAKFHSNPQQSFSAEFEVKEYVLPSFEVILTPVSSFFYVDSPEFTVNIRATYLFGEEVHGTAYVVFGVLHDRQKKSFPNSLQRVMIENGHGVVQLKRQHITQTFSEINDLVGSSIFVAVSVLTESGSEMVEAELRGIQIVTSPYTIHFKRTPKFFKPGMSFDVAIEVVNPDESPAQGVTVVVNPGA…	197	2359	1	1	0	403.232	2	-0.0002	831	837	0	34.71	1.6	R	LPYSAVR	G						File: ~Z:\CORE\RAW_DATA_2020_QE\P775_Sigrun_Lange\P775_Sigrun_Lange_H_EV.raw~; SpectrumID: ~2469~; PrecursorID: ~0~; scans: ~5983~
9	2::tr|A0A2U9BPE5|A0A2U9BPE5_SCOMX	Complement component C3 isoform 2 OS=Scophthalmus maximus OX=52904 GN=SMAX5B_007371 PE=4 SV=1	1426	79	1e-136	183867	89	40	24	12	14.5	6.32	MSRTQLWLLASLAFASVTSLVDGSPLKVMSSPNLLRVGTPENIFVECQDCTGGNIKVDINVMNHPTKTKRLATTSVTLNSDNNFQEIGQIRIPVVDFSKDPTLKQYVYLQAQFPDRLLEKVVLVSFQSGYIFIQTDKTLYTPNSKVHYRMFAVTPRMEPVERDDEIQTDASIVIEIVTPEGIILPLDRVSLKSGIHSGDYQLAEIVSPGLWKVVAKFHSNPQQSFSAEFEVKEYVLPSFEVILTPVSSFFYVDSPEFTVNIRATYLFGEEVHGTAYVVFGVLHDRQKKSFPNSLQRVMIENGHGVVQLKRQHITQTFSEINDLVGSSIFVAVSVLTESGSEMVEAELRGIQIVTSPYTIHFKRTPKFFKPGMSFDVAIEVVNPDESPAQGVTVVVNPGA…	291	3284	1	1	0	411.221	2	-0.0001	150	156	0	37.47	0.91	R	MFAVTPR	M						File: ~Z:\CORE\RAW_DATA_2020_QE\P775_Sigrun_Lange\P775_Sigrun_Lange_H_EV.raw~; SpectrumID: ~3395~; PrecursorID: ~0~; scans: ~7029~
9	2::tr|A0A2U9BPE5|A0A2U9BPE5_SCOMX	Complement component C3 isoform 2 OS=Scophthalmus maximus OX=52904 GN=SMAX5B_007371 PE=4 SV=1	1426	79	1e-136	183867	89	40	24	12	14.5	6.32	MSRTQLWLLASLAFASVTSLVDGSPLKVMSSPNLLRVGTPENIFVECQDCTGGNIKVDINVMNHPTKTKRLATTSVTLNSDNNFQEIGQIRIPVVDFSKDPTLKQYVYLQAQFPDRLLEKVVLVSFQSGYIFIQTDKTLYTPNSKVHYRMFAVTPRMEPVERDDEIQTDASIVIEIVTPEGIILPLDRVSLKSGIHSGDYQLAEIVSPGLWKVVAKFHSNPQQSFSAEFEVKEYVLPSFEVILTPVSSFFYVDSPEFTVNIRATYLFGEEVHGTAYVVFGVLHDRQKKSFPNSLQRVMIENGHGVVQLKRQHITQTFSEINDLVGSSIFVAVSVLTESGSEMVEAELRGIQIVTSPYTIHFKRTPKFFKPGMSFDVAIEVVNPDESPAQGVTVVVNPGA…	390	2518	1	1	0	419.218	2	-0.0002	150	156	0	42.74	0.21	R	MFAVTPR	M		Oxidation (M)	0.3000000.0			File: ~Z:\CORE\RAW_DATA_2020_QE\P775_Sigrun_Lange\P775_Sigrun_Lange_H_EV.raw~; SpectrumID: ~2628~; PrecursorID: ~0~; scans: ~6172~
9	2::tr|A0A2U9BPE5|A0A2U9BPE5_SCOMX	Complement component C3 isoform 2 OS=Scophthalmus maximus OX=52904 GN=SMAX5B_007371 PE=4 SV=1	1426	79	1e-136	183867	89	40	24	12	14.5	6.32	MSRTQLWLLASLAFASVTSLVDGSPLKVMSSPNLLRVGTPENIFVECQDCTGGNIKVDINVMNHPTKTKRLATTSVTLNSDNNFQEIGQIRIPVVDFSKDPTLKQYVYLQAQFPDRLLEKVVLVSFQSGYIFIQTDKTLYTPNSKVHYRMFAVTPRMEPVERDDEIQTDASIVIEIVTPEGIILPLDRVSLKSGIHSGDYQLAEIVSPGLWKVVAKFHSNPQQSFSAEFEVKEYVLPSFEVILTPVSSFFYVDSPEFTVNIRATYLFGEEVHGTAYVVFGVLHDRQKKSFPNSLQRVMIENGHGVVQLKRQHITQTFSEINDLVGSSIFVAVSVLTESGSEMVEAELRGIQIVTSPYTIHFKRTPKFFKPGMSFDVAIEVVNPDESPAQGVTVVVNPGA…	733	4058	1	1	0	444.745	2	-0.0004	608	614	0	39.07	2.3	K	VWDIVEK	Y						File: ~Z:\CORE\RAW_DATA_2020_QE\P775_Sigrun_Lange\P775_Sigrun_Lange_H_EV.raw~; SpectrumID: ~4170~; PrecursorID: ~0~; scans: ~7849~
9	2::tr|A0A2U9BPE5|A0A2U9BPE5_SCOMX	Complement component C3 isoform 2 OS=Scophthalmus maximus OX=52904 GN=SMAX5B_007371 PE=4 SV=1	1426	79	1e-136	183867	89	40	24	12	14.5	6.32	MSRTQLWLLASLAFASVTSLVDGSPLKVMSSPNLLRVGTPENIFVECQDCTGGNIKVDINVMNHPTKTKRLATTSVTLNSDNNFQEIGQIRIPVVDFSKDPTLKQYVYLQAQFPDRLLEKVVLVSFQSGYIFIQTDKTLYTPNSKVHYRMFAVTPRMEPVERDDEIQTDASIVIEIVTPEGIILPLDRVSLKSGIHSGDYQLAEIVSPGLWKVVAKFHSNPQQSFSAEFEVKEYVLPSFEVILTPVSSFFYVDSPEFTVNIRATYLFGEEVHGTAYVVFGVLHDRQKKSFPNSLQRVMIENGHGVVQLKRQHITQTFSEINDLVGSSIFVAVSVLTESGSEMVEAELRGIQIVTSPYTIHFKRTPKFFKPGMSFDVAIEVVNPDESPAQGVTVVVNPGA…	756	1927	1	1	0	449.194	2	-0.0005	550	557	0	54.83	0.0083	K	DSCMGSLK	L						File: ~Z:\CORE\RAW_DATA_2020_QE\P775_Sigrun_Lange\P775_Sigrun_Lange_H_EV.raw~; SpectrumID: ~2035~; PrecursorID: ~0~; scans: ~5482~
9	2::tr|A0A2U9BPE5|A0A2U9BPE5_SCOMX	Complement component C3 isoform 2 OS=Scophthalmus maximus OX=52904 GN=SMAX5B_007371 PE=4 SV=1	1426	79	1e-136	183867	89	40	24	12	14.5	6.32	MSRTQLWLLASLAFASVTSLVDGSPLKVMSSPNLLRVGTPENIFVECQDCTGGNIKVDINVMNHPTKTKRLATTSVTLNSDNNFQEIGQIRIPVVDFSKDPTLKQYVYLQAQFPDRLLEKVVLVSFQSGYIFIQTDKTLYTPNSKVHYRMFAVTPRMEPVERDDEIQTDASIVIEIVTPEGIILPLDRVSLKSGIHSGDYQLAEIVSPGLWKVVAKFHSNPQQSFSAEFEVKEYVLPSFEVILTPVSSFFYVDSPEFTVNIRATYLFGEEVHGTAYVVFGVLHDRQKKSFPNSLQRVMIENGHGVVQLKRQHITQTFSEINDLVGSSIFVAVSVLTESGSEMVEAELRGIQIVTSPYTIHFKRTPKFFKPGMSFDVAIEVVNPDESPAQGVTVVVNPGA…	862	1035	1	1	0	457.191	2	-0.0002	550	557	0	51.32	0.013	K	DSCMGSLK	L		Oxidation (M)	0.00030000.0			File: ~Z:\CORE\RAW_DATA_2020_QE\P775_Sigrun_Lange\P775_Sigrun_Lange_H_EV.raw~; SpectrumID: ~1114~; PrecursorID: ~0~; scans: ~4403~
9	2::tr|A0A2U9BPE5|A0A2U9BPE5_SCOMX	Complement component C3 isoform 2 OS=Scophthalmus maximus OX=52904 GN=SMAX5B_007371 PE=4 SV=1	1426	79	1e-136	183867	89	40	24	12	14.5	6.32	MSRTQLWLLASLAFASVTSLVDGSPLKVMSSPNLLRVGTPENIFVECQDCTGGNIKVDINVMNHPTKTKRLATTSVTLNSDNNFQEIGQIRIPVVDFSKDPTLKQYVYLQAQFPDRLLEKVVLVSFQSGYIFIQTDKTLYTPNSKVHYRMFAVTPRMEPVERDDEIQTDASIVIEIVTPEGIILPLDRVSLKSGIHSGDYQLAEIVSPGLWKVVAKFHSNPQQSFSAEFEVKEYVLPSFEVILTPVSSFFYVDSPEFTVNIRATYLFGEEVHGTAYVVFGVLHDRQKKSFPNSLQRVMIENGHGVVQLKRQHITQTFSEINDLVGSSIFVAVSVLTESGSEMVEAELRGIQIVTSPYTIHFKRTPKFFKPGMSFDVAIEVVNPDESPAQGVTVVVNPGA…	917	1672	1	1	0	462.245	2	-0.0007	138	145	0	33.1	4.1	K	TLYTPNSK	V						File: ~Z:\CORE\RAW_DATA_2020_QE\P775_Sigrun_Lange\P775_Sigrun_Lange_H_EV.raw~; SpectrumID: ~1779~; PrecursorID: ~0~; scans: ~5198~
9	2::tr|A0A2U9BPE5|A0A2U9BPE5_SCOMX	Complement component C3 isoform 2 OS=Scophthalmus maximus OX=52904 GN=SMAX5B_007371 PE=4 SV=1	1426	79	1e-136	183867	89	40	24	12	14.5	6.32	MSRTQLWLLASLAFASVTSLVDGSPLKVMSSPNLLRVGTPENIFVECQDCTGGNIKVDINVMNHPTKTKRLATTSVTLNSDNNFQEIGQIRIPVVDFSKDPTLKQYVYLQAQFPDRLLEKVVLVSFQSGYIFIQTDKTLYTPNSKVHYRMFAVTPRMEPVERDDEIQTDASIVIEIVTPEGIILPLDRVSLKSGIHSGDYQLAEIVSPGLWKVVAKFHSNPQQSFSAEFEVKEYVLPSFEVILTPVSSFFYVDSPEFTVNIRATYLFGEEVHGTAYVVFGVLHDRQKKSFPNSLQRVMIENGHGVVQLKRQHITQTFSEINDLVGSSIFVAVSVLTESGSEMVEAELRGIQIVTSPYTIHFKRTPKFFKPGMSFDVAIEVVNPDESPAQGVTVVVNPGA…	921	2022	1	1	0	462.736	2	-0.0016	138	145	0	38.49	1.1	K	TLYTPNSK	V		Deamidated (NQ)	0.00000100.0			File: ~Z:\CORE\RAW_DATA_2020_QE\P775_Sigrun_Lange\P775_Sigrun_Lange_H_EV.raw~; SpectrumID: ~2131~; PrecursorID: ~0~; scans: ~5594~
9	2::tr|A0A2U9BPE5|A0A2U9BPE5_SCOMX	Complement component C3 isoform 2 OS=Scophthalmus maximus OX=52904 GN=SMAX5B_007371 PE=4 SV=1	1426	79	1e-136	183867	89	40	24	12	14.5	6.32	MSRTQLWLLASLAFASVTSLVDGSPLKVMSSPNLLRVGTPENIFVECQDCTGGNIKVDINVMNHPTKTKRLATTSVTLNSDNNFQEIGQIRIPVVDFSKDPTLKQYVYLQAQFPDRLLEKVVLVSFQSGYIFIQTDKTLYTPNSKVHYRMFAVTPRMEPVERDDEIQTDASIVIEIVTPEGIILPLDRVSLKSGIHSGDYQLAEIVSPGLWKVVAKFHSNPQQSFSAEFEVKEYVLPSFEVILTPVSSFFYVDSPEFTVNIRATYLFGEEVHGTAYVVFGVLHDRQKKSFPNSLQRVMIENGHGVVQLKRQHITQTFSEINDLVGSSIFVAVSVLTESGSEMVEAELRGIQIVTSPYTIHFKRTPKFFKPGMSFDVAIEVVNPDESPAQGVTVVVNPGA…	998	3360	1	1	0	470.297	2	-0.0001	926	934	0	45.78	0.034	R	VVPEGVLVK	S						File: ~Z:\CORE\RAW_DATA_2020_QE\P775_Sigrun_Lange\P775_Sigrun_Lange_H_EV.raw~; SpectrumID: ~3471~; PrecursorID: ~0~; scans: ~7110~
9	2::tr|A0A2U9BPE5|A0A2U9BPE5_SCOMX	Complement component C3 isoform 2 OS=Scophthalmus maximus OX=52904 GN=SMAX5B_007371 PE=4 SV=1	1426	79	1e-136	183867	89	40	24	12	14.5	6.32	MSRTQLWLLASLAFASVTSLVDGSPLKVMSSPNLLRVGTPENIFVECQDCTGGNIKVDINVMNHPTKTKRLATTSVTLNSDNNFQEIGQIRIPVVDFSKDPTLKQYVYLQAQFPDRLLEKVVLVSFQSGYIFIQTDKTLYTPNSKVHYRMFAVTPRMEPVERDDEIQTDASIVIEIVTPEGIILPLDRVSLKSGIHSGDYQLAEIVSPGLWKVVAKFHSNPQQSFSAEFEVKEYVLPSFEVILTPVSSFFYVDSPEFTVNIRATYLFGEEVHGTAYVVFGVLHDRQKKSFPNSLQRVMIENGHGVVQLKRQHITQTFSEINDLVGSSIFVAVSVLTESGSEMVEAELRGIQIVTSPYTIHFKRTPKFFKPGMSFDVAIEVVNPDESPAQGVTVVVNPGA…	1073	1119	1	1	0	476.764	2	-0.0011	1039	1046	0	42.86	0.31	R	NEALQHIK	T						File: ~Z:\CORE\RAW_DATA_2020_QE\P775_Sigrun_Lange\P775_Sigrun_Lange_H_EV.raw~; SpectrumID: ~1201~; PrecursorID: ~0~; scans: ~4514~
9	2::tr|A0A2U9BPE5|A0A2U9BPE5_SCOMX	Complement component C3 isoform 2 OS=Scophthalmus maximus OX=52904 GN=SMAX5B_007371 PE=4 SV=1	1426	79	1e-136	183867	89	40	24	12	14.5	6.32	MSRTQLWLLASLAFASVTSLVDGSPLKVMSSPNLLRVGTPENIFVECQDCTGGNIKVDINVMNHPTKTKRLATTSVTLNSDNNFQEIGQIRIPVVDFSKDPTLKQYVYLQAQFPDRLLEKVVLVSFQSGYIFIQTDKTLYTPNSKVHYRMFAVTPRMEPVERDDEIQTDASIVIEIVTPEGIILPLDRVSLKSGIHSGDYQLAEIVSPGLWKVVAKFHSNPQQSFSAEFEVKEYVLPSFEVILTPVSSFFYVDSPEFTVNIRATYLFGEEVHGTAYVVFGVLHDRQKKSFPNSLQRVMIENGHGVVQLKRQHITQTFSEINDLVGSSIFVAVSVLTESGSEMVEAELRGIQIVTSPYTIHFKRTPKFFKPGMSFDVAIEVVNPDESPAQGVTVVVNPGA…	1385	3849	1	0	0	507.27	2	-0.0003	1566	1574	0	53.78	0.028	K	TYLIMGTSK	D						File: ~Z:\CORE\RAW_DATA_2020_QE\P775_Sigrun_Lange\P775_Sigrun_Lange_H_EV.raw~; SpectrumID: ~3961~; PrecursorID: ~0~; scans: ~7629~
9	2::tr|A0A2U9BPE5|A0A2U9BPE5_SCOMX	Complement component C3 isoform 2 OS=Scophthalmus maximus OX=52904 GN=SMAX5B_007371 PE=4 SV=1	1426	79	1e-136	183867	89	40	24	12	14.5	6.32	MSRTQLWLLASLAFASVTSLVDGSPLKVMSSPNLLRVGTPENIFVECQDCTGGNIKVDINVMNHPTKTKRLATTSVTLNSDNNFQEIGQIRIPVVDFSKDPTLKQYVYLQAQFPDRLLEKVVLVSFQSGYIFIQTDKTLYTPNSKVHYRMFAVTPRMEPVERDDEIQTDASIVIEIVTPEGIILPLDRVSLKSGIHSGDYQLAEIVSPGLWKVVAKFHSNPQQSFSAEFEVKEYVLPSFEVILTPVSSFFYVDSPEFTVNIRATYLFGEEVHGTAYVVFGVLHDRQKKSFPNSLQRVMIENGHGVVQLKRQHITQTFSEINDLVGSSIFVAVSVLTESGSEMVEAELRGIQIVTSPYTIHFKRTPKFFKPGMSFDVAIEVVNPDESPAQGVTVVVNPGA…	1410	3397	1	1	0	508.794	2	0.0028	607	614	1	51.94	0.086	K	KVWDIVEK	Y						File: ~Z:\CORE\RAW_DATA_2020_QE\P775_Sigrun_Lange\P775_Sigrun_Lange_H_EV.raw~; SpectrumID: ~3508~; PrecursorID: ~0~; scans: ~7149~
9	2::tr|A0A2U9BPE5|A0A2U9BPE5_SCOMX	Complement component C3 isoform 2 OS=Scophthalmus maximus OX=52904 GN=SMAX5B_007371 PE=4 SV=1	1426	79	1e-136	183867	89	40	24	12	14.5	6.32	MSRTQLWLLASLAFASVTSLVDGSPLKVMSSPNLLRVGTPENIFVECQDCTGGNIKVDINVMNHPTKTKRLATTSVTLNSDNNFQEIGQIRIPVVDFSKDPTLKQYVYLQAQFPDRLLEKVVLVSFQSGYIFIQTDKTLYTPNSKVHYRMFAVTPRMEPVERDDEIQTDASIVIEIVTPEGIILPLDRVSLKSGIHSGDYQLAEIVSPGLWKVVAKFHSNPQQSFSAEFEVKEYVLPSFEVILTPVSSFFYVDSPEFTVNIRATYLFGEEVHGTAYVVFGVLHDRQKKSFPNSLQRVMIENGHGVVQLKRQHITQTFSEINDLVGSSIFVAVSVLTESGSEMVEAELRGIQIVTSPYTIHFKRTPKFFKPGMSFDVAIEVVNPDESPAQGVTVVVNPGA…	1445	5283	1	0	0	511.3	2	-0.0001	1432	1440	0	46.75	0.079	R	GSLIIYLDK	V						File: ~Z:\CORE\RAW_DATA_2020_QE\P775_Sigrun_Lange\P775_Sigrun_Lange_H_EV.raw~; SpectrumID: ~5396~; PrecursorID: ~0~; scans: ~9137~
9	2::tr|A0A2U9BPE5|A0A2U9BPE5_SCOMX	Complement component C3 isoform 2 OS=Scophthalmus maximus OX=52904 GN=SMAX5B_007371 PE=4 SV=1	1426	79	1e-136	183867	89	40	24	12	14.5	6.32	MSRTQLWLLASLAFASVTSLVDGSPLKVMSSPNLLRVGTPENIFVECQDCTGGNIKVDINVMNHPTKTKRLATTSVTLNSDNNFQEIGQIRIPVVDFSKDPTLKQYVYLQAQFPDRLLEKVVLVSFQSGYIFIQTDKTLYTPNSKVHYRMFAVTPRMEPVERDDEIQTDASIVIEIVTPEGIILPLDRVSLKSGIHSGDYQLAEIVSPGLWKVVAKFHSNPQQSFSAEFEVKEYVLPSFEVILTPVSSFFYVDSPEFTVNIRATYLFGEEVHGTAYVVFGVLHDRQKKSFPNSLQRVMIENGHGVVQLKRQHITQTFSEINDLVGSSIFVAVSVLTESGSEMVEAELRGIQIVTSPYTIHFKRTPKFFKPGMSFDVAIEVVNPDESPAQGVTVVVNPGA…	1488	3787	1	0	0	515.268	2	0	1566	1574	0	48.6	0.11	K	TYLIMGTSK	D		Oxidation (M)	0.000030000.0			File: ~Z:\CORE\RAW_DATA_2020_QE\P775_Sigrun_Lange\P775_Sigrun_Lange_H_EV.raw~; SpectrumID: ~3899~; PrecursorID: ~0~; scans: ~7563~
9	2::tr|A0A2U9BPE5|A0A2U9BPE5_SCOMX	Complement component C3 isoform 2 OS=Scophthalmus maximus OX=52904 GN=SMAX5B_007371 PE=4 SV=1	1426	79	1e-136	183867	89	40	24	12	14.5	6.32	MSRTQLWLLASLAFASVTSLVDGSPLKVMSSPNLLRVGTPENIFVECQDCTGGNIKVDINVMNHPTKTKRLATTSVTLNSDNNFQEIGQIRIPVVDFSKDPTLKQYVYLQAQFPDRLLEKVVLVSFQSGYIFIQTDKTLYTPNSKVHYRMFAVTPRMEPVERDDEIQTDASIVIEIVTPEGIILPLDRVSLKSGIHSGDYQLAEIVSPGLWKVVAKFHSNPQQSFSAEFEVKEYVLPSFEVILTPVSSFFYVDSPEFTVNIRATYLFGEEVHGTAYVVFGVLHDRQKKSFPNSLQRVMIENGHGVVQLKRQHITQTFSEINDLVGSSIFVAVSVLTESGSEMVEAELRGIQIVTSPYTIHFKRTPKFFKPGMSFDVAIEVVNPDESPAQGVTVVVNPGA…	1926	1014	1	1	0	556.737	2	-0.001	615	625	0	76.94	6.8e-05	K	YDTGCTPGGGK	D						File: ~Z:\CORE\RAW_DATA_2020_QE\P775_Sigrun_Lange\P775_Sigrun_Lange_H_EV.raw~; SpectrumID: ~1091~; PrecursorID: ~0~; scans: ~4375~
9	2::tr|A0A2U9BPE5|A0A2U9BPE5_SCOMX	Complement component C3 isoform 2 OS=Scophthalmus maximus OX=52904 GN=SMAX5B_007371 PE=4 SV=1	1426	79	1e-136	183867	89	40	24	12	14.5	6.32	MSRTQLWLLASLAFASVTSLVDGSPLKVMSSPNLLRVGTPENIFVECQDCTGGNIKVDINVMNHPTKTKRLATTSVTLNSDNNFQEIGQIRIPVVDFSKDPTLKQYVYLQAQFPDRLLEKVVLVSFQSGYIFIQTDKTLYTPNSKVHYRMFAVTPRMEPVERDDEIQTDASIVIEIVTPEGIILPLDRVSLKSGIHSGDYQLAEIVSPGLWKVVAKFHSNPQQSFSAEFEVKEYVLPSFEVILTPVSSFFYVDSPEFTVNIRATYLFGEEVHGTAYVVFGVLHDRQKKSFPNSLQRVMIENGHGVVQLKRQHITQTFSEINDLVGSSIFVAVSVLTESGSEMVEAELRGIQIVTSPYTIHFKRTPKFFKPGMSFDVAIEVVNPDESPAQGVTVVVNPGA…	2037	6443	1	1	0	565.836	2	0.0003	890	899	0	31.96	3.5	R	SVPFVIIPMK	E						File: ~Z:\CORE\RAW_DATA_2020_QE\P775_Sigrun_Lange\P775_Sigrun_Lange_H_EV.raw~; SpectrumID: ~6576~; PrecursorID: ~0~; scans: ~10376~
9	2::tr|A0A2U9BPE5|A0A2U9BPE5_SCOMX	Complement component C3 isoform 2 OS=Scophthalmus maximus OX=52904 GN=SMAX5B_007371 PE=4 SV=1	1426	79	1e-136	183867	89	40	24	12	14.5	6.32	MSRTQLWLLASLAFASVTSLVDGSPLKVMSSPNLLRVGTPENIFVECQDCTGGNIKVDINVMNHPTKTKRLATTSVTLNSDNNFQEIGQIRIPVVDFSKDPTLKQYVYLQAQFPDRLLEKVVLVSFQSGYIFIQTDKTLYTPNSKVHYRMFAVTPRMEPVERDDEIQTDASIVIEIVTPEGIILPLDRVSLKSGIHSGDYQLAEIVSPGLWKVVAKFHSNPQQSFSAEFEVKEYVLPSFEVILTPVSSFFYVDSPEFTVNIRATYLFGEEVHGTAYVVFGVLHDRQKKSFPNSLQRVMIENGHGVVQLKRQHITQTFSEINDLVGSSIFVAVSVLTESGSEMVEAELRGIQIVTSPYTIHFKRTPKFFKPGMSFDVAIEVVNPDESPAQGVTVVVNPGA…	2121	5557	1	1	0	573.833	2	-0.0011	890	899	0	50.67	0.058	R	SVPFVIIPMK	E		Oxidation (M)	0.0000000030.0			File: ~Z:\CORE\RAW_DATA_2020_QE\P775_Sigrun_Lange\P775_Sigrun_Lange_H_EV.raw~; SpectrumID: ~5677~; PrecursorID: ~0~; scans: ~9432~
9	2::tr|A0A2U9BPE5|A0A2U9BPE5_SCOMX	Complement component C3 isoform 2 OS=Scophthalmus maximus OX=52904 GN=SMAX5B_007371 PE=4 SV=1	1426	79	1e-136	183867	89	40	24	12	14.5	6.32	MSRTQLWLLASLAFASVTSLVDGSPLKVMSSPNLLRVGTPENIFVECQDCTGGNIKVDINVMNHPTKTKRLATTSVTLNSDNNFQEIGQIRIPVVDFSKDPTLKQYVYLQAQFPDRLLEKVVLVSFQSGYIFIQTDKTLYTPNSKVHYRMFAVTPRMEPVERDDEIQTDASIVIEIVTPEGIILPLDRVSLKSGIHSGDYQLAEIVSPGLWKVVAKFHSNPQQSFSAEFEVKEYVLPSFEVILTPVSSFFYVDSPEFTVNIRATYLFGEEVHGTAYVVFGVLHDRQKKSFPNSLQRVMIENGHGVVQLKRQHITQTFSEINDLVGSSIFVAVSVLTESGSEMVEAELRGIQIVTSPYTIHFKRTPKFFKPGMSFDVAIEVVNPDESPAQGVTVVVNPGA…	2396	3813	1	1	0	599.796	2	0.0001	1047	1056	0	81.7	6.4e-05	K	TGYQNELAFR	N						File: ~Z:\CORE\RAW_DATA_2020_QE\P775_Sigrun_Lange\P775_Sigrun_Lange_H_EV.raw~; SpectrumID: ~3925~; PrecursorID: ~0~; scans: ~7591~
9	2::tr|A0A2U9BPE5|A0A2U9BPE5_SCOMX	Complement component C3 isoform 2 OS=Scophthalmus maximus OX=52904 GN=SMAX5B_007371 PE=4 SV=1	1426	79	1e-136	183867	89	40	24	12	14.5	6.32	MSRTQLWLLASLAFASVTSLVDGSPLKVMSSPNLLRVGTPENIFVECQDCTGGNIKVDINVMNHPTKTKRLATTSVTLNSDNNFQEIGQIRIPVVDFSKDPTLKQYVYLQAQFPDRLLEKVVLVSFQSGYIFIQTDKTLYTPNSKVHYRMFAVTPRMEPVERDDEIQTDASIVIEIVTPEGIILPLDRVSLKSGIHSGDYQLAEIVSPGLWKVVAKFHSNPQQSFSAEFEVKEYVLPSFEVILTPVSSFFYVDSPEFTVNIRATYLFGEEVHGTAYVVFGVLHDRQKKSFPNSLQRVMIENGHGVVQLKRQHITQTFSEINDLVGSSIFVAVSVLTESGSEMVEAELRGIQIVTSPYTIHFKRTPKFFKPGMSFDVAIEVVNPDESPAQGVTVVVNPGA…	3502	7129	1	1	0	690.945	2	-0.0006	508	520	0	86.35	7.7e-07	R	GQVLISLIVPITK	E						File: ~Z:\CORE\RAW_DATA_2020_QE\P775_Sigrun_Lange\P775_Sigrun_Lange_H_EV.raw~; SpectrumID: ~7284~; PrecursorID: ~0~; scans: ~11119~
9	2::tr|A0A2U9BPE5|A0A2U9BPE5_SCOMX	Complement component C3 isoform 2 OS=Scophthalmus maximus OX=52904 GN=SMAX5B_007371 PE=4 SV=1	1426	79	1e-136	183867	89	40	24	12	14.5	6.32	MSRTQLWLLASLAFASVTSLVDGSPLKVMSSPNLLRVGTPENIFVECQDCTGGNIKVDINVMNHPTKTKRLATTSVTLNSDNNFQEIGQIRIPVVDFSKDPTLKQYVYLQAQFPDRLLEKVVLVSFQSGYIFIQTDKTLYTPNSKVHYRMFAVTPRMEPVERDDEIQTDASIVIEIVTPEGIILPLDRVSLKSGIHSGDYQLAEIVSPGLWKVVAKFHSNPQQSFSAEFEVKEYVLPSFEVILTPVSSFFYVDSPEFTVNIRATYLFGEEVHGTAYVVFGVLHDRQKKSFPNSLQRVMIENGHGVVQLKRQHITQTFSEINDLVGSSIFVAVSVLTESGSEMVEAELRGIQIVTSPYTIHFKRTPKFFKPGMSFDVAIEVVNPDESPAQGVTVVVNPGA…	3504	7141	1	1	0	460.966	3	-0.0005	508	520	0	65.17	0.0001	R	GQVLISLIVPITK	E						File: ~Z:\CORE\RAW_DATA_2020_QE\P775_Sigrun_Lange\P775_Sigrun_Lange_H_EV.raw~; SpectrumID: ~7298~; PrecursorID: ~0~; scans: ~11134~
9	2::tr|A0A2U9BPE5|A0A2U9BPE5_SCOMX	Complement component C3 isoform 2 OS=Scophthalmus maximus OX=52904 GN=SMAX5B_007371 PE=4 SV=1	1426	79	1e-136	183867	89	40	24	12	14.5	6.32	MSRTQLWLLASLAFASVTSLVDGSPLKVMSSPNLLRVGTPENIFVECQDCTGGNIKVDINVMNHPTKTKRLATTSVTLNSDNNFQEIGQIRIPVVDFSKDPTLKQYVYLQAQFPDRLLEKVVLVSFQSGYIFIQTDKTLYTPNSKVHYRMFAVTPRMEPVERDDEIQTDASIVIEIVTPEGIILPLDRVSLKSGIHSGDYQLAEIVSPGLWKVVAKFHSNPQQSFSAEFEVKEYVLPSFEVILTPVSSFFYVDSPEFTVNIRATYLFGEEVHGTAYVVFGVLHDRQKKSFPNSLQRVMIENGHGVVQLKRQHITQTFSEINDLVGSSIFVAVSVLTESGSEMVEAELRGIQIVTSPYTIHFKRTPKFFKPGMSFDVAIEVVNPDESPAQGVTVVVNPGA…	3677	7082	1	1	0	704.351	2	0.0005	759	769	0	66.63	0.0039	K	FPESWLWSDIK	L						File: ~Z:\CORE\RAW_DATA_2020_QE\P775_Sigrun_Lange\P775_Sigrun_Lange_H_EV.raw~; SpectrumID: ~7233~; PrecursorID: ~0~; scans: ~11066~
9	2::tr|A0A2U9BPE5|A0A2U9BPE5_SCOMX	Complement component C3 isoform 2 OS=Scophthalmus maximus OX=52904 GN=SMAX5B_007371 PE=4 SV=1	1426	79	1e-136	183867	89	40	24	12	14.5	6.32	MSRTQLWLLASLAFASVTSLVDGSPLKVMSSPNLLRVGTPENIFVECQDCTGGNIKVDINVMNHPTKTKRLATTSVTLNSDNNFQEIGQIRIPVVDFSKDPTLKQYVYLQAQFPDRLLEKVVLVSFQSGYIFIQTDKTLYTPNSKVHYRMFAVTPRMEPVERDDEIQTDASIVIEIVTPEGIILPLDRVSLKSGIHSGDYQLAEIVSPGLWKVVAKFHSNPQQSFSAEFEVKEYVLPSFEVILTPVSSFFYVDSPEFTVNIRATYLFGEEVHGTAYVVFGVLHDRQKKSFPNSLQRVMIENGHGVVQLKRQHITQTFSEINDLVGSSIFVAVSVLTESGSEMVEAELRGIQIVTSPYTIHFKRTPKFFKPGMSFDVAIEVVNPDESPAQGVTVVVNPGA…	4060	2263	1	0	0	736.385	2	-0.0028	1441	1452	0	20.03	130	K	VSHTRPEEITFR	I						File: ~Z:\CORE\RAW_DATA_2020_QE\P775_Sigrun_Lange\P775_Sigrun_Lange_H_EV.raw~; SpectrumID: ~2373~; PrecursorID: ~0~; scans: ~5872~
9	2::tr|A0A2U9BPE5|A0A2U9BPE5_SCOMX	Complement component C3 isoform 2 OS=Scophthalmus maximus OX=52904 GN=SMAX5B_007371 PE=4 SV=1	1426	79	1e-136	183867	89	40	24	12	14.5	6.32	MSRTQLWLLASLAFASVTSLVDGSPLKVMSSPNLLRVGTPENIFVECQDCTGGNIKVDINVMNHPTKTKRLATTSVTLNSDNNFQEIGQIRIPVVDFSKDPTLKQYVYLQAQFPDRLLEKVVLVSFQSGYIFIQTDKTLYTPNSKVHYRMFAVTPRMEPVERDDEIQTDASIVIEIVTPEGIILPLDRVSLKSGIHSGDYQLAEIVSPGLWKVVAKFHSNPQQSFSAEFEVKEYVLPSFEVILTPVSSFFYVDSPEFTVNIRATYLFGEEVHGTAYVVFGVLHDRQKKSFPNSLQRVMIENGHGVVQLKRQHITQTFSEINDLVGSSIFVAVSVLTESGSEMVEAELRGIQIVTSPYTIHFKRTPKFFKPGMSFDVAIEVVNPDESPAQGVTVVVNPGA…	4063	2208	1	0	0	491.26	3	-0.0006	1441	1452	0	35.66	3.7	K	VSHTRPEEITFR	I						File: ~Z:\CORE\RAW_DATA_2020_QE\P775_Sigrun_Lange\P775_Sigrun_Lange_H_EV.raw~; SpectrumID: ~2318~; PrecursorID: ~0~; scans: ~5813~
9	2::tr|A0A2U9BPE5|A0A2U9BPE5_SCOMX	Complement component C3 isoform 2 OS=Scophthalmus maximus OX=52904 GN=SMAX5B_007371 PE=4 SV=1	1426	79	1e-136	183867	89	40	24	12	14.5	6.32	MSRTQLWLLASLAFASVTSLVDGSPLKVMSSPNLLRVGTPENIFVECQDCTGGNIKVDINVMNHPTKTKRLATTSVTLNSDNNFQEIGQIRIPVVDFSKDPTLKQYVYLQAQFPDRLLEKVVLVSFQSGYIFIQTDKTLYTPNSKVHYRMFAVTPRMEPVERDDEIQTDASIVIEIVTPEGIILPLDRVSLKSGIHSGDYQLAEIVSPGLWKVVAKFHSNPQQSFSAEFEVKEYVLPSFEVILTPVSSFFYVDSPEFTVNIRATYLFGEEVHGTAYVVFGVLHDRQKKSFPNSLQRVMIENGHGVVQLKRQHITQTFSEINDLVGSSIFVAVSVLTESGSEMVEAELRGIQIVTSPYTIHFKRTPKFFKPGMSFDVAIEVVNPDESPAQGVTVVVNPGA…	4084	2443	1	0	0	491.594	3	0.0182	1441	1452	0	28.02	25	K	VSHTRPEEITFR	I		Deamidated (R)	0.000020000000.0			File: ~Z:\CORE\RAW_DATA_2020_QE\P775_Sigrun_Lange\P775_Sigrun_Lange_H_EV.raw~; SpectrumID: ~2553~; PrecursorID: ~0~; scans: ~6082~
9	2::tr|A0A2U9BPE5|A0A2U9BPE5_SCOMX	Complement component C3 isoform 2 OS=Scophthalmus maximus OX=52904 GN=SMAX5B_007371 PE=4 SV=1	1426	79	1e-136	183867	89	40	24	12	14.5	6.32	MSRTQLWLLASLAFASVTSLVDGSPLKVMSSPNLLRVGTPENIFVECQDCTGGNIKVDINVMNHPTKTKRLATTSVTLNSDNNFQEIGQIRIPVVDFSKDPTLKQYVYLQAQFPDRLLEKVVLVSFQSGYIFIQTDKTLYTPNSKVHYRMFAVTPRMEPVERDDEIQTDASIVIEIVTPEGIILPLDRVSLKSGIHSGDYQLAEIVSPGLWKVVAKFHSNPQQSFSAEFEVKEYVLPSFEVILTPVSSFFYVDSPEFTVNIRATYLFGEEVHGTAYVVFGVLHDRQKKSFPNSLQRVMIENGHGVVQLKRQHITQTFSEINDLVGSSIFVAVSVLTESGSEMVEAELRGIQIVTSPYTIHFKRTPKFFKPGMSFDVAIEVVNPDESPAQGVTVVVNPGA…	4335	5133	1	1	0	764.383	2	-0.0001	105	116	0	84.81	4.9e-05	K	QYVYLQAQFPDR	L						File: ~Z:\CORE\RAW_DATA_2020_QE\P775_Sigrun_Lange\P775_Sigrun_Lange_H_EV.raw~; SpectrumID: ~5245~; PrecursorID: ~0~; scans: ~8978~
9	2::tr|A0A2U9BPE5|A0A2U9BPE5_SCOMX	Complement component C3 isoform 2 OS=Scophthalmus maximus OX=52904 GN=SMAX5B_007371 PE=4 SV=1	1426	79	1e-136	183867	89	40	24	12	14.5	6.32	MSRTQLWLLASLAFASVTSLVDGSPLKVMSSPNLLRVGTPENIFVECQDCTGGNIKVDINVMNHPTKTKRLATTSVTLNSDNNFQEIGQIRIPVVDFSKDPTLKQYVYLQAQFPDRLLEKVVLVSFQSGYIFIQTDKTLYTPNSKVHYRMFAVTPRMEPVERDDEIQTDASIVIEIVTPEGIILPLDRVSLKSGIHSGDYQLAEIVSPGLWKVVAKFHSNPQQSFSAEFEVKEYVLPSFEVILTPVSSFFYVDSPEFTVNIRATYLFGEEVHGTAYVVFGVLHDRQKKSFPNSLQRVMIENGHGVVQLKRQHITQTFSEINDLVGSSIFVAVSVLTESGSEMVEAELRGIQIVTSPYTIHFKRTPKFFKPGMSFDVAIEVVNPDESPAQGVTVVVNPGA…	4336	4960	1	1	0	509.925	3	0.0027	105	116	0	38.35	2.1	K	QYVYLQAQFPDR	L						File: ~Z:\CORE\RAW_DATA_2020_QE\P775_Sigrun_Lange\P775_Sigrun_Lange_H_EV.raw~; SpectrumID: ~5072~; PrecursorID: ~0~; scans: ~8796~
9	2::tr|A0A2U9BPE5|A0A2U9BPE5_SCOMX	Complement component C3 isoform 2 OS=Scophthalmus maximus OX=52904 GN=SMAX5B_007371 PE=4 SV=1	1426	79	1e-136	183867	89	40	24	12	14.5	6.32	MSRTQLWLLASLAFASVTSLVDGSPLKVMSSPNLLRVGTPENIFVECQDCTGGNIKVDINVMNHPTKTKRLATTSVTLNSDNNFQEIGQIRIPVVDFSKDPTLKQYVYLQAQFPDRLLEKVVLVSFQSGYIFIQTDKTLYTPNSKVHYRMFAVTPRMEPVERDDEIQTDASIVIEIVTPEGIILPLDRVSLKSGIHSGDYQLAEIVSPGLWKVVAKFHSNPQQSFSAEFEVKEYVLPSFEVILTPVSSFFYVDSPEFTVNIRATYLFGEEVHGTAYVVFGVLHDRQKKSFPNSLQRVMIENGHGVVQLKRQHITQTFSEINDLVGSSIFVAVSVLTESGSEMVEAELRGIQIVTSPYTIHFKRTPKFFKPGMSFDVAIEVVNPDESPAQGVTVVVNPGA…	4614	4954	1	1	0	802.445	2	-0.001	349	362	0	66.38	0.0022	R	GIQIVTSPYTIHFK	R						File: ~Z:\CORE\RAW_DATA_2020_QE\P775_Sigrun_Lange\P775_Sigrun_Lange_H_EV.raw~; SpectrumID: ~5066~; PrecursorID: ~0~; scans: ~8790~
9	2::tr|A0A2U9BPE5|A0A2U9BPE5_SCOMX	Complement component C3 isoform 2 OS=Scophthalmus maximus OX=52904 GN=SMAX5B_007371 PE=4 SV=1	1426	79	1e-136	183867	89	40	24	12	14.5	6.32	MSRTQLWLLASLAFASVTSLVDGSPLKVMSSPNLLRVGTPENIFVECQDCTGGNIKVDINVMNHPTKTKRLATTSVTLNSDNNFQEIGQIRIPVVDFSKDPTLKQYVYLQAQFPDRLLEKVVLVSFQSGYIFIQTDKTLYTPNSKVHYRMFAVTPRMEPVERDDEIQTDASIVIEIVTPEGIILPLDRVSLKSGIHSGDYQLAEIVSPGLWKVVAKFHSNPQQSFSAEFEVKEYVLPSFEVILTPVSSFFYVDSPEFTVNIRATYLFGEEVHGTAYVVFGVLHDRQKKSFPNSLQRVMIENGHGVVQLKRQHITQTFSEINDLVGSSIFVAVSVLTESGSEMVEAELRGIQIVTSPYTIHFKRTPKFFKPGMSFDVAIEVVNPDESPAQGVTVVVNPGA…	4618	5081	1	1	0	535.3	3	0.0006	349	362	0	65.77	0.0026	R	GIQIVTSPYTIHFK	R						File: ~Z:\CORE\RAW_DATA_2020_QE\P775_Sigrun_Lange\P775_Sigrun_Lange_H_EV.raw~; SpectrumID: ~5193~; PrecursorID: ~0~; scans: ~8924~
9	2::tr|A0A2U9BPE5|A0A2U9BPE5_SCOMX	Complement component C3 isoform 2 OS=Scophthalmus maximus OX=52904 GN=SMAX5B_007371 PE=4 SV=1	1426	79	1e-136	183867	89	40	24	12	14.5	6.32	MSRTQLWLLASLAFASVTSLVDGSPLKVMSSPNLLRVGTPENIFVECQDCTGGNIKVDINVMNHPTKTKRLATTSVTLNSDNNFQEIGQIRIPVVDFSKDPTLKQYVYLQAQFPDRLLEKVVLVSFQSGYIFIQTDKTLYTPNSKVHYRMFAVTPRMEPVERDDEIQTDASIVIEIVTPEGIILPLDRVSLKSGIHSGDYQLAEIVSPGLWKVVAKFHSNPQQSFSAEFEVKEYVLPSFEVILTPVSSFFYVDSPEFTVNIRATYLFGEEVHGTAYVVFGVLHDRQKKSFPNSLQRVMIENGHGVVQLKRQHITQTFSEINDLVGSSIFVAVSVLTESGSEMVEAELRGIQIVTSPYTIHFKRTPKFFKPGMSFDVAIEVVNPDESPAQGVTVVVNPGA…	4736	6148	1	1	0	818.922	2	-0.0004	757	769	1	71.16	0.0013	R	TKFPESWLWSDIK	L						File: ~Z:\CORE\RAW_DATA_2020_QE\P775_Sigrun_Lange\P775_Sigrun_Lange_H_EV.raw~; SpectrumID: ~6274~; PrecursorID: ~0~; scans: ~10059~
9	2::tr|A0A2U9BPE5|A0A2U9BPE5_SCOMX	Complement component C3 isoform 2 OS=Scophthalmus maximus OX=52904 GN=SMAX5B_007371 PE=4 SV=1	1426	79	1e-136	183867	89	40	24	12	14.5	6.32	MSRTQLWLLASLAFASVTSLVDGSPLKVMSSPNLLRVGTPENIFVECQDCTGGNIKVDINVMNHPTKTKRLATTSVTLNSDNNFQEIGQIRIPVVDFSKDPTLKQYVYLQAQFPDRLLEKVVLVSFQSGYIFIQTDKTLYTPNSKVHYRMFAVTPRMEPVERDDEIQTDASIVIEIVTPEGIILPLDRVSLKSGIHSGDYQLAEIVSPGLWKVVAKFHSNPQQSFSAEFEVKEYVLPSFEVILTPVSSFFYVDSPEFTVNIRATYLFGEEVHGTAYVVFGVLHDRQKKSFPNSLQRVMIENGHGVVQLKRQHITQTFSEINDLVGSSIFVAVSVLTESGSEMVEAELRGIQIVTSPYTIHFKRTPKFFKPGMSFDVAIEVVNPDESPAQGVTVVVNPGA…	4741	6127	1	1	0	546.284	3	0.0009	757	769	1	61.15	0.013	R	TKFPESWLWSDIK	L						File: ~Z:\CORE\RAW_DATA_2020_QE\P775_Sigrun_Lange\P775_Sigrun_Lange_H_EV.raw~; SpectrumID: ~6253~; PrecursorID: ~0~; scans: ~10037~
9	2::tr|A0A2U9BPE5|A0A2U9BPE5_SCOMX	Complement component C3 isoform 2 OS=Scophthalmus maximus OX=52904 GN=SMAX5B_007371 PE=4 SV=1	1426	79	1e-136	183867	89	40	24	12	14.5	6.32	MSRTQLWLLASLAFASVTSLVDGSPLKVMSSPNLLRVGTPENIFVECQDCTGGNIKVDINVMNHPTKTKRLATTSVTLNSDNNFQEIGQIRIPVVDFSKDPTLKQYVYLQAQFPDRLLEKVVLVSFQSGYIFIQTDKTLYTPNSKVHYRMFAVTPRMEPVERDDEIQTDASIVIEIVTPEGIILPLDRVSLKSGIHSGDYQLAEIVSPGLWKVVAKFHSNPQQSFSAEFEVKEYVLPSFEVILTPVSSFFYVDSPEFTVNIRATYLFGEEVHGTAYVVFGVLHDRQKKSFPNSLQRVMIENGHGVVQLKRQHITQTFSEINDLVGSSIFVAVSVLTESGSEMVEAELRGIQIVTSPYTIHFKRTPKFFKPGMSFDVAIEVVNPDESPAQGVTVVVNPGA…	5218	7201	1	0	0	871.952	2	0	1281	1295	0	89.97	1.6e-05	K	EPEYDLNVDILLPGR	S						File: ~Z:\CORE\RAW_DATA_2020_QE\P775_Sigrun_Lange\P775_Sigrun_Lange_H_EV.raw~; SpectrumID: ~7358~; PrecursorID: ~0~; scans: ~11197~
9	2::tr|A0A2U9BPE5|A0A2U9BPE5_SCOMX	Complement component C3 isoform 2 OS=Scophthalmus maximus OX=52904 GN=SMAX5B_007371 PE=4 SV=1	1426	79	1e-136	183867	89	40	24	12	14.5	6.32	MSRTQLWLLASLAFASVTSLVDGSPLKVMSSPNLLRVGTPENIFVECQDCTGGNIKVDINVMNHPTKTKRLATTSVTLNSDNNFQEIGQIRIPVVDFSKDPTLKQYVYLQAQFPDRLLEKVVLVSFQSGYIFIQTDKTLYTPNSKVHYRMFAVTPRMEPVERDDEIQTDASIVIEIVTPEGIILPLDRVSLKSGIHSGDYQLAEIVSPGLWKVVAKFHSNPQQSFSAEFEVKEYVLPSFEVILTPVSSFFYVDSPEFTVNIRATYLFGEEVHGTAYVVFGVLHDRQKKSFPNSLQRVMIENGHGVVQLKRQHITQTFSEINDLVGSSIFVAVSVLTESGSEMVEAELRGIQIVTSPYTIHFKRTPKFFKPGMSFDVAIEVVNPDESPAQGVTVVVNPGA…	5220	7111	1	0	0	581.637	3	0.0002	1281	1295	0	35.83	4.1	K	EPEYDLNVDILLPGR	S						File: ~Z:\CORE\RAW_DATA_2020_QE\P775_Sigrun_Lange\P775_Sigrun_Lange_H_EV.raw~; SpectrumID: ~7264~; PrecursorID: ~0~; scans: ~11098~
9	2::tr|A0A2U9BPE5|A0A2U9BPE5_SCOMX	Complement component C3 isoform 2 OS=Scophthalmus maximus OX=52904 GN=SMAX5B_007371 PE=4 SV=1	1426	79	1e-136	183867	89	40	24	12	14.5	6.32	MSRTQLWLLASLAFASVTSLVDGSPLKVMSSPNLLRVGTPENIFVECQDCTGGNIKVDINVMNHPTKTKRLATTSVTLNSDNNFQEIGQIRIPVVDFSKDPTLKQYVYLQAQFPDRLLEKVVLVSFQSGYIFIQTDKTLYTPNSKVHYRMFAVTPRMEPVERDDEIQTDASIVIEIVTPEGIILPLDRVSLKSGIHSGDYQLAEIVSPGLWKVVAKFHSNPQQSFSAEFEVKEYVLPSFEVILTPVSSFFYVDSPEFTVNIRATYLFGEEVHGTAYVVFGVLHDRQKKSFPNSLQRVMIENGHGVVQLKRQHITQTFSEINDLVGSSIFVAVSVLTESGSEMVEAELRGIQIVTSPYTIHFKRTPKFFKPGMSFDVAIEVVNPDESPAQGVTVVVNPGA…	5988	3732	1	1	0	995.402	2	-0.0004	740	756	0	139.18	2.2e-11	R	SEEDDNSYMDSNEIVSR	T						File: ~Z:\CORE\RAW_DATA_2020_QE\P775_Sigrun_Lange\P775_Sigrun_Lange_H_EV.raw~; SpectrumID: ~3844~; PrecursorID: ~0~; scans: ~7506~
9	2::tr|A0A2U9BPE5|A0A2U9BPE5_SCOMX	Complement component C3 isoform 2 OS=Scophthalmus maximus OX=52904 GN=SMAX5B_007371 PE=4 SV=1	1426	79	1e-136	183867	89	40	24	12	14.5	6.32	MSRTQLWLLASLAFASVTSLVDGSPLKVMSSPNLLRVGTPENIFVECQDCTGGNIKVDINVMNHPTKTKRLATTSVTLNSDNNFQEIGQIRIPVVDFSKDPTLKQYVYLQAQFPDRLLEKVVLVSFQSGYIFIQTDKTLYTPNSKVHYRMFAVTPRMEPVERDDEIQTDASIVIEIVTPEGIILPLDRVSLKSGIHSGDYQLAEIVSPGLWKVVAKFHSNPQQSFSAEFEVKEYVLPSFEVILTPVSSFFYVDSPEFTVNIRATYLFGEEVHGTAYVVFGVLHDRQKKSFPNSLQRVMIENGHGVVQLKRQHITQTFSEINDLVGSSIFVAVSVLTESGSEMVEAELRGIQIVTSPYTIHFKRTPKFFKPGMSFDVAIEVVNPDESPAQGVTVVVNPGA…	5989	3682	1	1	0	663.938	3	0.0014	740	756	0	55.37	0.0057	R	SEEDDNSYMDSNEIVSR	T						File: ~Z:\CORE\RAW_DATA_2020_QE\P775_Sigrun_Lange\P775_Sigrun_Lange_H_EV.raw~; SpectrumID: ~3794~; PrecursorID: ~0~; scans: ~7453~
9	2::tr|A0A2U9BPE5|A0A2U9BPE5_SCOMX	Complement component C3 isoform 2 OS=Scophthalmus maximus OX=52904 GN=SMAX5B_007371 PE=4 SV=1	1426	79	1e-136	183867	89	40	24	12	14.5	6.32	MSRTQLWLLASLAFASVTSLVDGSPLKVMSSPNLLRVGTPENIFVECQDCTGGNIKVDINVMNHPTKTKRLATTSVTLNSDNNFQEIGQIRIPVVDFSKDPTLKQYVYLQAQFPDRLLEKVVLVSFQSGYIFIQTDKTLYTPNSKVHYRMFAVTPRMEPVERDDEIQTDASIVIEIVTPEGIILPLDRVSLKSGIHSGDYQLAEIVSPGLWKVVAKFHSNPQQSFSAEFEVKEYVLPSFEVILTPVSSFFYVDSPEFTVNIRATYLFGEEVHGTAYVVFGVLHDRQKKSFPNSLQRVMIENGHGVVQLKRQHITQTFSEINDLVGSSIFVAVSVLTESGSEMVEAELRGIQIVTSPYTIHFKRTPKFFKPGMSFDVAIEVVNPDESPAQGVTVVVNPGA…	6031	2767	1	1	0	669.268	3	-0.002	740	756	0	55.49	0.0036	R	SEEDDNSYMDSNEIVSR	T		Oxidation (M)	0.00000000300000000.0			File: ~Z:\CORE\RAW_DATA_2020_QE\P775_Sigrun_Lange\P775_Sigrun_Lange_H_EV.raw~; SpectrumID: ~2877~; PrecursorID: ~0~; scans: ~6444~
9	2::tr|A0A2U9BPE5|A0A2U9BPE5_SCOMX	Complement component C3 isoform 2 OS=Scophthalmus maximus OX=52904 GN=SMAX5B_007371 PE=4 SV=1	1426	79	1e-136	183867	89	40	24	12	14.5	6.32	MSRTQLWLLASLAFASVTSLVDGSPLKVMSSPNLLRVGTPENIFVECQDCTGGNIKVDINVMNHPTKTKRLATTSVTLNSDNNFQEIGQIRIPVVDFSKDPTLKQYVYLQAQFPDRLLEKVVLVSFQSGYIFIQTDKTLYTPNSKVHYRMFAVTPRMEPVERDDEIQTDASIVIEIVTPEGIILPLDRVSLKSGIHSGDYQLAEIVSPGLWKVVAKFHSNPQQSFSAEFEVKEYVLPSFEVILTPVSSFFYVDSPEFTVNIRATYLFGEEVHGTAYVVFGVLHDRQKKSFPNSLQRVMIENGHGVVQLKRQHITQTFSEINDLVGSSIFVAVSVLTESGSEMVEAELRGIQIVTSPYTIHFKRTPKFFKPGMSFDVAIEVVNPDESPAQGVTVVVNPGA…	6033	2738	1	1	0	1003.4	2	-0.0002	740	756	0	151.33	9.5e-13	R	SEEDDNSYMDSNEIVSR	T		Oxidation (M)	0.00000000300000000.0			File: ~Z:\CORE\RAW_DATA_2020_QE\P775_Sigrun_Lange\P775_Sigrun_Lange_H_EV.raw~; SpectrumID: ~2848~; PrecursorID: ~0~; scans: ~6413~
9	2::tr|A0A2U9BPE5|A0A2U9BPE5_SCOMX	Complement component C3 isoform 2 OS=Scophthalmus maximus OX=52904 GN=SMAX5B_007371 PE=4 SV=1	1426	79	1e-136	183867	89	40	24	12	14.5	6.32	MSRTQLWLLASLAFASVTSLVDGSPLKVMSSPNLLRVGTPENIFVECQDCTGGNIKVDINVMNHPTKTKRLATTSVTLNSDNNFQEIGQIRIPVVDFSKDPTLKQYVYLQAQFPDRLLEKVVLVSFQSGYIFIQTDKTLYTPNSKVHYRMFAVTPRMEPVERDDEIQTDASIVIEIVTPEGIILPLDRVSLKSGIHSGDYQLAEIVSPGLWKVVAKFHSNPQQSFSAEFEVKEYVLPSFEVILTPVSSFFYVDSPEFTVNIRATYLFGEEVHGTAYVVFGVLHDRQKKSFPNSLQRVMIENGHGVVQLKRQHITQTFSEINDLVGSSIFVAVSVLTESGSEMVEAELRGIQIVTSPYTIHFKRTPKFFKPGMSFDVAIEVVNPDESPAQGVTVVVNPGA…	7427	7173	1	1	1	856.435	3	0.0246	528	549	0	40.86	1.6	R	IIAYYHQTDTEVVSDSVWVDVK	D						File: ~Z:\CORE\RAW_DATA_2020_QE\P775_Sigrun_Lange\P775_Sigrun_Lange_H_EV.raw~; SpectrumID: ~7330~; PrecursorID: ~0~; scans: ~11167~	emPAI	0.44
10	2::tr|A0A3B4THR8|A0A3B4THR8_SERDU	Uncharacterized protein OS=Seriola dumerili OX=41447 PE=4 SV=1	1269	79	4.9e-121	187260	79	26	22	10	13.6	6.12	MSRTQLWLLASLAFASQTFQADGSPLKVMSAPNLLRVGTAENIFVECQDCTGGDIKVDISVMNYPSKEKRLVTTSVTLTSGEHFQGFGQITIPAGDFNRDPTLKQRVYLQAQFPDRLLEKVVLVSFQSGYIFIQTDKTLYTPNSIVHFRMFAVTPRMEPVERDTVTQADTTIAIEIVTPEDIIFPLDSVSLKSGIHSGSYQLGEIVSLGLWKVVARFHSNPQQSYSAEFEVKEYVLPSFEVKVIPTSSFFYVDSPQLTMDIKATYLFGEEVDGTAFVVFGVVHEGQKKSFPDSIQKVQIQDGEGVIVLKREHITQTFDINVLVGSSIFVSVSVLTENGGEMVEAELRGIQIVTSPYTIHFRRTPKYFKPGMSFDVAVEVMNPDETPAKGIAVVLEPGAV…	197	2359	1	0	0	403.232	2	-0.0002	831	837	0	34.71	1.6	R	LPYSAVR	G						File: ~Z:\CORE\RAW_DATA_2020_QE\P775_Sigrun_Lange\P775_Sigrun_Lange_H_EV.raw~; SpectrumID: ~2469~; PrecursorID: ~0~; scans: ~5983~
10	2::tr|A0A3B4THR8|A0A3B4THR8_SERDU	Uncharacterized protein OS=Seriola dumerili OX=41447 PE=4 SV=1	1269	79	4.9e-121	187260	79	26	22	10	13.6	6.12	MSRTQLWLLASLAFASQTFQADGSPLKVMSAPNLLRVGTAENIFVECQDCTGGDIKVDISVMNYPSKEKRLVTTSVTLTSGEHFQGFGQITIPAGDFNRDPTLKQRVYLQAQFPDRLLEKVVLVSFQSGYIFIQTDKTLYTPNSIVHFRMFAVTPRMEPVERDTVTQADTTIAIEIVTPEDIIFPLDSVSLKSGIHSGSYQLGEIVSLGLWKVVARFHSNPQQSYSAEFEVKEYVLPSFEVKVIPTSSFFYVDSPQLTMDIKATYLFGEEVDGTAFVVFGVVHEGQKKSFPDSIQKVQIQDGEGVIVLKREHITQTFDINVLVGSSIFVSVSVLTENGGEMVEAELRGIQIVTSPYTIHFRRTPKYFKPGMSFDVAVEVMNPDETPAKGIAVVLEPGAV…	291	3284	1	0	0	411.221	2	-0.0001	150	156	0	37.47	0.91	R	MFAVTPR	M						File: ~Z:\CORE\RAW_DATA_2020_QE\P775_Sigrun_Lange\P775_Sigrun_Lange_H_EV.raw~; SpectrumID: ~3395~; PrecursorID: ~0~; scans: ~7029~
10	2::tr|A0A3B4THR8|A0A3B4THR8_SERDU	Uncharacterized protein OS=Seriola dumerili OX=41447 PE=4 SV=1	1269	79	4.9e-121	187260	79	26	22	10	13.6	6.12	MSRTQLWLLASLAFASQTFQADGSPLKVMSAPNLLRVGTAENIFVECQDCTGGDIKVDISVMNYPSKEKRLVTTSVTLTSGEHFQGFGQITIPAGDFNRDPTLKQRVYLQAQFPDRLLEKVVLVSFQSGYIFIQTDKTLYTPNSIVHFRMFAVTPRMEPVERDTVTQADTTIAIEIVTPEDIIFPLDSVSLKSGIHSGSYQLGEIVSLGLWKVVARFHSNPQQSYSAEFEVKEYVLPSFEVKVIPTSSFFYVDSPQLTMDIKATYLFGEEVDGTAFVVFGVVHEGQKKSFPDSIQKVQIQDGEGVIVLKREHITQTFDINVLVGSSIFVSVSVLTENGGEMVEAELRGIQIVTSPYTIHFRRTPKYFKPGMSFDVAVEVMNPDETPAKGIAVVLEPGAV…	390	2518	1	0	0	419.218	2	-0.0002	150	156	0	42.74	0.21	R	MFAVTPR	M		Oxidation (M)	0.3000000.0			File: ~Z:\CORE\RAW_DATA_2020_QE\P775_Sigrun_Lange\P775_Sigrun_Lange_H_EV.raw~; SpectrumID: ~2628~; PrecursorID: ~0~; scans: ~6172~
10	2::tr|A0A3B4THR8|A0A3B4THR8_SERDU	Uncharacterized protein OS=Seriola dumerili OX=41447 PE=4 SV=1	1269	79	4.9e-121	187260	79	26	22	10	13.6	6.12	MSRTQLWLLASLAFASQTFQADGSPLKVMSAPNLLRVGTAENIFVECQDCTGGDIKVDISVMNYPSKEKRLVTTSVTLTSGEHFQGFGQITIPAGDFNRDPTLKQRVYLQAQFPDRLLEKVVLVSFQSGYIFIQTDKTLYTPNSIVHFRMFAVTPRMEPVERDTVTQADTTIAIEIVTPEDIIFPLDSVSLKSGIHSGSYQLGEIVSLGLWKVVARFHSNPQQSYSAEFEVKEYVLPSFEVKVIPTSSFFYVDSPQLTMDIKATYLFGEEVDGTAFVVFGVVHEGQKKSFPDSIQKVQIQDGEGVIVLKREHITQTFDINVLVGSSIFVSVSVLTENGGEMVEAELRGIQIVTSPYTIHFRRTPKYFKPGMSFDVAVEVMNPDETPAKGIAVVLEPGAV…	580	4975	1	1	0	433.215	2	-0.0002	521	527	0	50.02	0.07	K	DMLPSFR	I						File: ~Z:\CORE\RAW_DATA_2020_QE\P775_Sigrun_Lange\P775_Sigrun_Lange_H_EV.raw~; SpectrumID: ~5087~; PrecursorID: ~0~; scans: ~8812~
10	2::tr|A0A3B4THR8|A0A3B4THR8_SERDU	Uncharacterized protein OS=Seriola dumerili OX=41447 PE=4 SV=1	1269	79	4.9e-121	187260	79	26	22	10	13.6	6.12	MSRTQLWLLASLAFASQTFQADGSPLKVMSAPNLLRVGTAENIFVECQDCTGGDIKVDISVMNYPSKEKRLVTTSVTLTSGEHFQGFGQITIPAGDFNRDPTLKQRVYLQAQFPDRLLEKVVLVSFQSGYIFIQTDKTLYTPNSIVHFRMFAVTPRMEPVERDTVTQADTTIAIEIVTPEDIIFPLDSVSLKSGIHSGSYQLGEIVSLGLWKVVARFHSNPQQSYSAEFEVKEYVLPSFEVKVIPTSSFFYVDSPQLTMDIKATYLFGEEVDGTAFVVFGVVHEGQKKSFPDSIQKVQIQDGEGVIVLKREHITQTFDINVLVGSSIFVSVSVLTENGGEMVEAELRGIQIVTSPYTIHFRRTPKYFKPGMSFDVAVEVMNPDETPAKGIAVVLEPGAV…	706	4996	2	1	0	441.212	2	-0.0008	521	527	0	37.05	0.97	K	DMLPSFR	I		Oxidation (M)	0.0300000.0			File: ~Z:\CORE\RAW_DATA_2020_QE\P775_Sigrun_Lange\P775_Sigrun_Lange_H_EV.raw~; SpectrumID: ~5108~; PrecursorID: ~0~; scans: ~8834~
10	2::tr|A0A3B4THR8|A0A3B4THR8_SERDU	Uncharacterized protein OS=Seriola dumerili OX=41447 PE=4 SV=1	1269	79	4.9e-121	187260	79	26	22	10	13.6	6.12	MSRTQLWLLASLAFASQTFQADGSPLKVMSAPNLLRVGTAENIFVECQDCTGGDIKVDISVMNYPSKEKRLVTTSVTLTSGEHFQGFGQITIPAGDFNRDPTLKQRVYLQAQFPDRLLEKVVLVSFQSGYIFIQTDKTLYTPNSIVHFRMFAVTPRMEPVERDTVTQADTTIAIEIVTPEDIIFPLDSVSLKSGIHSGSYQLGEIVSLGLWKVVARFHSNPQQSYSAEFEVKEYVLPSFEVKVIPTSSFFYVDSPQLTMDIKATYLFGEEVDGTAFVVFGVVHEGQKKSFPDSIQKVQIQDGEGVIVLKREHITQTFDINVLVGSSIFVSVSVLTENGGEMVEAELRGIQIVTSPYTIHFRRTPKYFKPGMSFDVAVEVMNPDETPAKGIAVVLEPGAV…	835	2520	1	1	0	453.756	2	-0.0001	593	600	0	36.19	1.8	K	GVYVLNNK	H						File: ~Z:\CORE\RAW_DATA_2020_QE\P775_Sigrun_Lange\P775_Sigrun_Lange_H_EV.raw~; SpectrumID: ~2630~; PrecursorID: ~0~; scans: ~6175~
[truncated: 1,533 more rows]
